# Supplementary material for: Mapping QTL for spike fertility and related traits in two doubled haploid wheat (Triticum aestivum L.) populations
Source: BMC Plant Biol. 2021 Jul 26;21:353. doi: 10.1186/s12870-021-03061-y (PMC8314532; doi:10.1186/s12870-021-03061-y)
Supplement: Supplementary file 1 — Additional file 1: Supplementary Table S1. Major stable QTL for the analysed traits detected in 36 studies. Supplementary Table S2. Genetic linkage map constructed with the Baguette Premium 11 x BioINTA 2002 population. Supplementary Table S3. Description of the Baguette Premium 11 x BIOINTA 2002 DH population genetic map. Supplementary Table S4. Genetic linkage map constructed with the Baguette 19 x BioINTA 2002 population. Supplementary Table S5. Description of the Baguette 19 x BIOINTA 2002 DH population genetic map. Supplementary Table S6. Population distribution and parental means for each environment (E1 to E5) for Baguette Premium 11 x BioINTA2002 and Baguette 19 x BioINTA2002. Supplementary Table S7. QTL identified for spike fertility and related traits in Baguette Premium 11 x BioINTA 2002 and Baguette 19 x BioINTA 2002 DH populations. Supplementary Table S8. Genomic regions harbouring more than one major and stable QTL. Supplementary Table S9. +/- 1 and 2 LOD regions of the detected QTL. Supplementary Table S10. Effects of Vrn-A1 and Vrn-B1 on the anthesis date. Supplementary Table S11. Phenotypic data of the Baguette Premium 11 x BIOINTA 2002 DH population. Supplementary Table S12. Phenotypic data of the Baguette 19 x BIOINTA 2002 DH population. [file 12870_2021_3061_MOESM1_ESM.xlsx]

## Sheet: Sheet1
Mapping QTL for spike fertility and related traits in two doubled haploid wheat (Triticum aestivum L.) populations
Nicole Pretini 1, #, Leonardo S. Vanzetti2, 3 Ignacio I. Terrile4, Guillermo Donaire2 and Fernanda G. González1, 3, 4
1 Centro de Investigaciones y Transferencia del Noroeste de la Provincia de Buenos Aires (CITNOBA, CONICET-UNNOBA-UNSADA). Monteagudo 2772 CP 2700, Pergamino, Buenos Aires, Argentina.
2 Instituto Nacional de Tecnología Agropecuaria (INTA). EEA INTA Marcos Juárez. Ruta 12 s/n CP 2850, Marcos Juárez, Córdoba, Argentina.
3 Consejo Nacional de Investigaciones Científicas y Técnicas (CONICET). Godoy Cruz 2290 CP C1425FQB, Buenos Aires, Argentina.
4 Instituto Nacional de Tecnología Agropecuaria (INTA). EEA INTA Pergamino. Ruta 32, km 4,5 CP 2700, Pergamino, Buenos Aires, Argentina.
# Corresponding author E-mail: pretini.nicole@inta.gob.ar

## Sheet: Supplementary Table S1
Supplementary Table S1. Major and stable QTL for the analyzed traits detected in 36 studies.
Bibliography	Trait	Chr.	Position (Mb)
Basile et al. 2019 [58]	FEm	1A	482.3-487.0
		2A.1	70.2-102.7
		2A.2	165.8-182.1
		2A	704.8-718.9
		3B	23.0-24.0
		4A	606.4-625.9
		5A	445.2-476.7
		6A.1	205.1-233.3
		6A.2	448.7-454.6
		7A	119.0-126.0
Borner et al. 2002 [29]	SL	1B	302
		4A	603.3
		5A	485.8-494.3
	GN	4A	603.3-630.9
	GW	5A	661
Chen et al. 2017 [33]	GN	1A	399.474
		4A	629.117
	TS	1A	399.5
		4A	629.1
	SL	2D	23.0247
		4A	629.117
	GW	5A	671.394
		4B	236.7
		4D	36.4
		5A	682.7
Cui et al. 2012 [41]	FS	2A	711.5
		5A	682.7
	SL	2B	7.9
		3B	52.8
		5B	53.7
		2B	371.8
		4D	8.4
		6D	2.9
	CN	2D	580
		3B	32.8
		7A	627.8
	TS	5A	682.7
		6A	606.6
Daba et al. 2018 [25]	GW	3B	810.5-819.5
		7A	664.3-716.6
Deng et al. 2017 [34]	SL	2D	23.0-130.8
		6B	674.8
	FS	1B	53.1-222.6
		2B	9.0-182.4
	GN	2B	9.0-182.4
	GW	3A	625.8-690.7
		5B	418.8
		6A	383.9-574.3
Ding et al. 2011 [39]	TS	2A	37.1811
		3B	77.7215
		5A	682.714
		7A	627.798
	GN	1A	494.473
	GW	4A	625.4
		5B	119.2
		7B	85.8
Fan et al. 2019 [36]	SL	5A	478.6-541.3
	TS	5A	478.6-541.3
		7A	660.5-675.3
		7B	639.5-656.4
	CN	5A	478.6-541.2
		7A	660.5-675.3
		7B	639.5-656.4
	FS	4A	669.6-680.4
		4B	27.5-88.4
		7A	660.5-675.3
		7D	168.8-218.2
Gao et al. 2015 [79]	GW	4A	632.8-661.0
		6A	116.7-448.4
		7A	515.0-531.2
		7B	683.5-686.9
	GN	3A	734.0-743.2
		4A	626.3-661.0
	SL	4A.1	116.5-164.6
		4A.1	688.1-667.3
Gerard et al. 2019 [57]	SDW	2B	773.14
		7A	46.72
	GN	1A	26.96
		2B	738.34
		2D	579.19
	GW	1B	565.99
		2A	7.51
	FE	2A	766.57
		2D	641.11
		4D	12.77
		5A	698.51
	TS	2A	14.25
		2D.1	0-35.7
		2D.2	416.76
		2D.3	634.47
		7A	281.37
	FS	2A	16.55
		2D.1	35.68
		2D.2	88.61
		2D.3	634.47
Guan et al. 2018 [28]	GW	1B	598.4–641.8
		2A	639.1–733.9
		2D	17.6-75.3
		4A	622.2–685.0
		4B	114.00–567.2
		4D	12.8–62.5
		6A	38.4–596.6
		7A.1	7.1–612.4
		7A.2	672.0–719.6
	GN	2B	177.7–657.7
		3A	705.3–749.1
		4A	622.2–685.0
		5A	11.1–460.5
		6A	38.4–596.6
		7A.1	7.1–612.4
		7A.2	672.0–719.6
Guo et al. 2017 [56]	GN	2A	78.3
		6A	604.9-609.5
		6D	456.7-462.6
		7A	670.2-670.8
	FF	2B	190.7-192.4
		4A	648.9-649.9
		5B	511.9-340.4
		5B	617.1
	FEm	3A	529.8-559.5
		3D	353.6-428.5
		6A	604.9-609.5
	GST	6A	604.9-609.5
		7A	670.2-670.8
	FS	7B	28.3
		7D	807.9
Guo et al. 2018 [35]	SL	3B	610.2-649.5
		4A	503.2-575.0
		5A	470.0-528.6
		5B	12.3-386.4
	GN	3B	610.2-649.5
		5B	386.4-53.7
	GW	3A	330
Cuthbert et al. 2008 [83]	GW	2D.1	332.5
		2D.2	647.5
		3B	761.5
		5A	465.6
		7A	101.3
Jantasuriyarat et al. 2004 [38]	SL	1B	302-406.3
	TS	4A	630.9
		7A	692.3
	CN	4A	705.5
		6A	398.1
Kato et al. 2000 [86]	GW	5A	656.0-663.3
Li et al. 2015 [23]	GN	4B	22.9-98.7
		5A	695.0-702.5
		7A	671.4-679.9
	GW	7A	670.8-691.0
Li et al. 2018 [26]	GN	1B.1	55.4
		1B.2	645.6
		1B.3	565.7
		4B	16.8-54.7
		5B	696
		7A.1	675.6
		7A.2	118.2
		7B.1	12
		7B.2	740
		7D	11.8
	GW	2A	78.3
		2B	236.8
		3B	58.5
		3D	274.3
		4A	150
		4B.1	46.6
		4B.2	134.6
		4D	14.0-50.2
		5A.1	524.2
		5A.2	462.9
		5D	411.2
		6A	448.2
		6B	20.8
		7A	701.7
		7B	716.9
	SL	1A	462
		2D.1	22.2-22.5
		2D.2	73.6
		2D.3	142.2
		3B	40.1
		3D	448.3
		4A	499.4
		4B	54.7
		5A	494.9
		6A	606.8-615.8
		6B.1	20.8
		6B.2	667.8-705.4
		6D	452.8
	SDW	1B	55.4
		4B	37.9
		4B	547.4
		5D	420.6
		6A	600.5
		6B	710.1
		7A	118.3
		7B	717
Liu et al. 2018 [81]	SL	6A	60.4
	GN	7B	716.6
Liu et al. 2019 [89]	GW	2B	288.5–292.5
		6D	65.5–69.5
Ma et al. 2007 [88]	SL	7D	133.3-137.2
	TS	5A	613.8-630.9
		7D	133.3-263.0
	CN	7D	133.3-137.2
Ma et al. 2014 [87]	SL	2D	352.6
	TS	2D	25.3–38.3
Ma et al. 2018 [27]	GW	2A	744.4-751.0
		5B	346.0-356.2
		6D	459.8-471.0
		7A	708.1-719.6
		7B.1	10.3
		7B.2	700.4-734.3
	FS	1A	243.4-497.5
		2A	24.1-56.8
		2B	105.9-176.3
		2D	19.6-69.5
		4A	594.2-605.1
		6B.1	523.0-531.0
		6B.2	685.3-712.4
		7A	632.6-675.3
		7B	687.3-743.4
		7D	412.2-554.6
	TS	1B	329.5-433.4
		2D	19.6-29.5
		4A	535.4-605.1
		6B	394.7-449.8
		7A	632.6-675.3
		7B.1	380.0-481.3
		7B.2	622.3-718.9
		7D	33.0-35.0
Ma et al. 2019 [37]	SL	2D	15.4
Pang et al. 2020 [80]	GN	1D	33.9-80.3
		3A	727.4-729.9
		3B.1	151.6-152.3
		3B.2	483.5-483.6
		3B.3	584.6-607.3
		3D	84.8-116.3
		4A	631.9-665.7
		4B	28.7-44.2
		5A	555.5-575.4
		7B	393.1-393.2
	CN	3B	25.4-26.5
		5B	388.5-406.9
		6B	551.5-551.8
	SL	2A	747.6-753.1
		3B.1	25.4-43.9
		3B.2	577.8-593.7
		4A	712.5-744.6
		4B	36.7-44.2
	TS	2B	568.6-569.8
		3B	326.1-326.3
		7B	648.1-652.0
	GW	1B	667.9-668.1
		4A.1	118.9-119.3
		4A.2	333.4-333.7
		4B	17.0-72.9
		5B	27.2-27.5
		5D	87.8-88.2
Pretini et al. 2020b [59]	FFE	1A	461.5
		5A	461.5
	FE	5A	685.1
	FEm	3A	461.5
		5A	554.6-637.4
Sukumaran et al. 2017 [64]	GW	1B	668.1-679.4
		2A	751
		2B.1	15.8
		2B.2	363.5
		2B.3	140.5
		2B.4	778.8
		3B	29.6
		3D	606.9
		5A.1	494.9-495.9
		5A.2	609.1-619.0
		5A.3	304.5
		6A	225.3-356.2
		6B	463.1
		7D	40.3-42.5
Tang et al. 2011 [85]	GW	4A	607.9-617
		6B	31.0-67.9
		7A	85.7-116
Wang et al. 2009 [82]	GW	1B	394.4-523.0
		2A	5.0-28.2
		3B	344.4-430.1
Wang et al. 2011 [40]	SL	4A	629.1-661.7
		6A	313.9-383.9
	TS	5A	671.4-698.2
	GW	4B	236.7
Wang et al. 2017 [24]	GN	7A	486.2-487.6
	GW	5A	570.7-571.2
		7A	675.3
Wu et al. 2012 [30]	GN	7A	605.8
	GW	2D	296.4
		3A	122.2
	TS	4B	442.6
		5A	698.2
	SL	2D.1	17.6-23.0
		2D.2	267.1
		4B	442.6
		5A	105.4
		7A	166.5
	CN	3D	497.8
		7A	166.5
Xu et al. 2014 [31]	SL	2D	23
		5B	712.9
		5D	160.5-175.5
	GW	3B	428.4
		4D	238.4-324.5
	TS	3A	673.6
		4B	641.5
		7A	668.0-680.0
	FS	4B	641.5
	CN	2D	23
		5B	261.8-430.3
Yao et al. 2019 [18]	TS	7D	127.3-134.3
	SL	7D	127.3-134.3
Yu et al. 2018 [84]	GW	2D	348.9-382.2
Zhai et al. 2016 [32]	SL	1B	571.7
		2B	31.6
		2D	23.0-99.4
		5A	535.7-538.8
		7B.1	21.7-63.9
		7B.2	86.7-120.1
	CN	1A	8.3
		2D	14.4-23.0
		5A	511.9
	FS	1A	535.4
		1B	16.2
		3A	611.7
	TS	1B	16.2
		7A	626.1-660.5
Zhai et al. 2017 [78]	GW	3B	732.4-739.1
		5A	344.5-391.5
		5B.1	45.2-47.6
		5B.2	411.8
		6A.1	60.0-80.0
		6A.2	442.4-465.9
		6A.3	536.4-545.1
	GN	1B	16.2
		3A	649.6-650.0
		6A.1	442.4-503.0
		6A.2	545.1-557.9
		7A.1	81.1-83.7
		7A.2	127.8-167.3
Zhou et al. 2017 [66]	SL	1A	245
	FS	1A	398.6
	TS	1A	398.6
		2D.1	398.6
		2D.2	628.9-794.9
		5D	291.7
	CN	2B	410.2
		5A	444.9
	GN	5B	558.6

## Sheet: Supplementary Table S2
Supplementary Table S2. Genetic linkage map constructed with the Baguette Premium 11 x BioINTA 2002 population.
Loci	Chr.	Map (cM)	SNP Markers	BP11L1	BP11L10	BP11L11	BP11L13	BP11L14	BP11L15	BP11L16	BP11L17	BP11L18	BP11L2	BP11L20	BP11L22	BP11L24	BP11L25	BP11L26	BP11L27	BP11L28	BP11L29	BP11L30	BP11L31	BP11L32	BP11L33	BP11L34	BP11L35	BP11L36	BP11L37	BP11L38	BP11L4	BP11L40	BP11L41	BP11L42	BP11L43	BP11L44	BP11L45	BP11L46	BP11L47	BP11L48	BP11L49	BP11L5	BP11L50	BP11L51	BP11L52	BP11L53	BP11L54	BP11L55	BP11L56
L1A.1	1A	0	{Excalibur_c21898_153}	B	A	A	B	B	A	A	A	A	B	A	B	B	B	A	B	A	B	A	A	A	B	B	A	B	A	B	A	A	A	A	B	B	A	B	B	B	A	A	A	A	A	A	A	A	B
L1A.2	1A	0.455208	RAC875_c38756_141, Kukri_c5097_2340, BobWhite_c21669_430, wsnp_Ex_c10657_17376448, Excalibur_c11689_478, wsnp_Ex_c2868_5293485, Excalibur_rep_c67141_73, tplb0051e20_1160, Kukri_c22349_754, RAC875_c30657_82, Ku_c28007_1398, Kukri_c1818_2671, BS00082566_51, IAAV5306, Jagger_c1888_277, CAP12_c8501_370, BS00014831_51, wsnp_RFL_Contig4735_5673999, BS00012321_51, RFL_Contig2831_1012, RFL_Contig854_2201…	B	A	A	B	B	A	A	A	A	B	A	B	B	B	A	B	A	B	A	A	A	B	B	A	B	A	B	A	A	A	A	B	B	A	B	B	B	A	A	A	A	A	A	A	A	B
L1A.3	1A	1.1548	BS00010267_51, Tdurum_contig43943_56, IAAV8297, Excalibur_c71158_117, BS00108351_51, Kukri_c32052_171, RAC875_c57939_78, CAP7_c8902_121, GENE-0019_427, CAP11_c2581_302, RAC875_c97040_104, BS00076278_51, Kukri_rep_c110443_269, wsnp_Ku_c183_358844, BS00080187_51, RAC875_c57939_175, BobWhite_c39996_85, BS00109985_51, Kukri_c29655_239, wsnp_Ex_c57982_59470152, Kukri_c1977_1940, Excalibur_c29380_255, …	B	A	A	B	B	A	A	A	A	B	A	B	B	B	A	B	A	B	A	A	A	B	B	A	B	A	B	A	A	A	A	B	B	A	B	B	B	A	A	A	A	A	A	A	A	B
L1A.4	1A	1.85058	TA003247-1072, Kukri_c34536_259, Excalibur_c47455_133	B	A	A	B	B	A	A	A	A	B	A	B	B	B	A	B	A	B	A	A	A	B	B	A	B	A	B	A	A	A	A	B	B	A	B	B	B	A	A	A	A	A	A	A	A	B
L1A.5	1A	3.28447	BS00022443_51, IAAV2147, BS00022667_51, Excalibur_c44883_244, BS00100287_51, wsnp_Ex_c19717_28713417, RAC875_c13855_882, Excalibur_c48152_563, Kukri_c13513_878, Kukri_c17177_2181, BS00026453_51, RAC875_c23587_271, Kukri_c2121_1334, Kukri_c41943_967, Kukri_c2121_1936, wsnp_JD_c7522_8606553, BS00083340_51, wsnp_Ex_c7965_13519586, Kukri_c2121_1994, IAAV6115, BobWhite_c27474_124, wsnp_Ku_c5756_101913…	B	A	A	B	B	A	A	A	A	B	A	B	B	B	A	B	A	A	A	A	A	B	B	A	B	A	B	A	A	A	A	B	B	A	B	B	B	A	A	A	A	A	A	A	A	B
L1A.6	1A	6.25883	GENE-0449_141, BS00022738_51, BobWhite_c1764_139, BobWhite_c3661_88, RAC875_c29598_147, Tdurum_contig11756_1415, Tdurum_contig30956_537, GENE-0211_139, BobWhite_c46501_92, wsnp_Ex_c5780_10154132, IAAV1469, (Kukri_c18434_200), (Tdurum_contig11756_264), (Tdurum_contig11756_458)	B	A	A	B	B	A	A	A	A	B	A	B	B	B	A	B	A	A	A	A	A	B	B	A	B	A	B	A	A	A	A	B	B	A	B	B	B	A	A	B	A	A	A	A	A	B
L1A.7	1A	11.9158	RAC875_c64603_663, GENE-0249_161, GENE-0249_122	A	A	A	B	B	A	A	A	A	B	A	B	A	A	A	B	B	A	A	A	A	B	B	A	B	A	B	A	A	A	A	B	B	A	B	B	B	A	A	B	B	A	A	A	A	B
L1A.8	1A	12.5835	BS00062578_51, Excalibur_c55677_217, BS00065419_51, BS00064608_51, (IAAV3168)	A	A	A	B	B	A	A	A	A	B	A	B	A	A	A	B	B	A	A	A	A	B	B	A	B	A	B	A	A	A	A	A	B	A	B	B	B	A	A	B	B	A	A	A	A	B
L1A.9	1A	14.7791	{BS00022458_51}	A	A	A	B	B	A	A	A	A	B	A	B	-	-	A	B	B	A	A	A	A	B	B	A	B	A	B	A	A	B	A	A	B	A	B	B	B	A	A	B	B	A	A	A	A	A
L1A.10	1A	18.6329	Excalibur_c11941_675, Excalibur_c11941_612	A	A	A	B	B	A	A	A	A	B	A	B	A	A	A	B	B	A	A	A	A	B	B	A	B	A	B	A	A	B	A	A	B	A	B	B	B	A	A	B	B	A	A	B	A	A
L1A.11	1A	19.3167	wsnp_Ku_c42878_50516167, CAP7_c4833_55, RAC875_c8245_272, TA006139-0953, CAP7_c4833_141, wsnp_Ku_rep_c101175_88380491, wsnp_Ex_c48087_53105842, Kukri_c7436_2259, wsnp_Ex_c10783_17554146, wsnp_Ex_c10783_17555091, wsnp_Ex_c5323_9409407, RAC875_c16820_419, wsnp_Ex_c5323_9408829, Kukri_c16098_95, (RAC875_c1825_188)	A	A	A	B	B	A	A	A	A	B	A	B	A	A	A	B	B	A	A	A	A	B	B	A	B	A	B	A	A	B	A	A	B	A	B	B	B	A	A	B	B	A	A	B	A	A
L1A.12	1A	20.0086	Excalibur_c10689_254, wsnp_BF484606A_Ta_2_3, BobWhite_c48591_394, BobWhite_c4384_262, BS00065005_51, Kukri_c13593_203, GENE-0509_78, wsnp_JD_c9290_10155594, Excalibur_c7026_2635, (Tdurum_contig11661_598), (RAC875_c14926_589), (GENE-0509_639)	A	A	A	B	B	A	A	A	A	B	A	B	A	A	A	A	B	A	A	A	A	B	B	A	B	A	B	A	A	B	A	A	B	A	B	B	B	A	A	B	B	A	A	B	A	A
L1A.13	1A	22.2077	BS00011787_51, Kukri_c22508_119	A	A	A	B	B	A	A	A	A	B	A	B	A	A	A	A	B	A	B	A	A	B	B	A	B	A	A	A	A	B	A	A	B	A	B	B	B	A	A	B	B	A	A	B	A	A
L1A.14	1A	24.4029	wsnp_Ra_c26191_35761997, Tdurum_contig13937_2280, Kukri_rep_c102900_1715, IAAV5252	A	A	A	A	A	A	A	A	A	B	A	B	A	A	A	A	B	A	B	A	A	B	B	A	B	A	A	A	A	B	A	A	B	A	B	B	B	B	A	B	B	A	A	B	A	A
L1A.15	1A	25.8318	Tdurum_contig61515_522, Kukri_c82555_88, BobWhite_c4499_153, Kukri_c7579_559, Excalibur_c7237_1208, Kukri_c31964_56, Kukri_c51861_262, Excalibur_c7237_1084, wsnp_Ex_c31983_40709866, RAC875_c14066_452, Tdurum_contig28940_355, Tdurum_contig61515_259, RAC875_rep_c111911_116, Excalibur_rep_c85213_146, Tdurum_contig13946_241, Kukri_c46010_146, Kukri_c7579_443, Tdurum_contig13946_329, Ra_c22663_367, Td…	A	A	A	A	A	A	A	A	A	B	A	B	A	A	A	A	B	A	B	A	A	B	B	A	B	A	A	B	A	B	A	A	B	A	B	B	B	B	B	B	B	A	A	B	A	A
L1A.16	1A	26.5275	RAC875_c826_2186, TA003773-0807, RAC875_c89908_105, wsnp_CAP12_c2438_1180601, BS00029346_51, Excalibur_c46833_204, (IACX1592), (wsnp_BE490041A_Ta_2_1)	A	A	A	A	A	A	A	A	A	B	A	B	A	A	A	A	B	A	B	A	A	B	B	A	B	A	A	B	A	B	A	A	B	B	B	B	B	B	B	B	B	A	A	B	A	A
L1A.17	1A	27.2257	Kukri_c23985_229, Excalibur_c12215_352, RAC875_c65431_351, BobWhite_c7352_218, Kukri_c23985_166, Kukri_c3150_341, tplb0032k01_549, BS00067339_51, Kukri_c29134_108, BS00012210_51, RFL_Contig3232_1224, Kukri_c49776_192, Kukri_rep_c107771_588, BS00013227_51, Tdurum_contig9199_714, tplb0052b04_1651, Ra_c27593_460, Tdurum_contig5008_635, BS00110151_51, Tdurum_contig5008_556, Tdurum_contig69753_513, BS…	A	A	A	A	A	A	A	A	A	B	A	B	A	A	A	A	B	A	B	A	A	B	B	A	B	A	A	B	A	B	A	A	B	B	B	B	B	B	B	B	B	A	A	B	A	A
L1A.18	1A	28.1564	{CAP7_c2317_217}	A	A	A	A	A	A	A	A	A	B	A	B	A	A	A	A	B	A	B	A	A	B	B	A	B	A	A	B	A	A	A	A	B	B	B	B	B	B	B	B	B	A	A	B	A	A
L1A.19	1A	30.1068	wsnp_Ex_rep_c101746_87053634, wsnp_Ra_c4481_8119609, CAP11_c6014_160, Ex_c6765_2118, Kukri_c32885_145, Kukri_c12165_1148, Ku_c1571_1457, wsnp_Ex_c6817_11762714, wsnp_Ku_c67495_66513940, wsnp_JD_c24506_20670773, wsnp_Ku_c37925_46679146, RAC875_c39125_365, Ex_c5759_628, wsnp_Ex_c33831_42253707, wsnp_Ex_c44049_50205614, BS00094681_51, wsnp_Ex_c41969_48673442, BobWhite_c8428_346, wsnp_Ra_c16080_24638…	A	A	A	A	A	A	A	B	A	B	A	B	A	A	A	A	B	A	B	A	A	B	B	A	B	A	A	B	A	A	A	A	B	B	B	B	B	B	B	B	B	A	A	B	A	A
L1A.20	1A	30.6912	wsnp_Ex_c15188_23387523, wsnp_RFL_Contig2808_2585736, CAP7_c3885_73, BS00031200_51, RAC875_c41581_176, Tdurum_contig43360_1592, TA001042-0912, wsnp_Ra_c41581_48764320, GENE-0405_237, wsnp_Ku_c30921_40705731, IACX7695, RAC875_rep_c105092_114, Excalibur_c37474_179, Excalibur_c37474_242, Tdurum_contig43360_1381, BS00022156_51, BobWhite_c478_1386, RAC875_c49760_107, BS00095100_51, Kukri_c609_328, Ra_…	A	A	A	A	A	A	A	B	A	B	A	B	A	A	A	A	B	A	B	A	A	B	B	A	B	A	A	B	A	A	A	A	B	B	B	B	B	B	B	B	B	A	A	B	A	A
L1A.21	1A	31.2967	wsnp_Ex_c1959_3692097, [wsnp_Ex_c2178_4086161]	A	A	A	A	A	A	A	B	A	B	A	B	A	A	A	A	B	A	B	A	A	B	B	A	B	A	A	B	A	B	A	A	B	B	B	B	B	B	B	B	B	A	A	B	A	A
L1A.22	1A	31.8874	Excalibur_c13058_241, [RAC875_c25799_457], [RAC875_c41113_144], [BS00002216_51], [BS00110415_51], [Excalibur_c49588_76], (wsnp_Ex_c15383_23645972), [Kukri_c43730_841], [RAC875_c10400_791]	A	A	A	A	A	A	A	B	A	B	A	B	A	A	A	A	B	A	B	A	A	B	B	A	B	A	A	B	A	B	A	A	B	B	B	B	B	B	B	B	B	A	A	B	A	A
L1A.23	1A	32.5632	RAC875_c42365_265, [RAC875_c41113_144]	A	A	A	A	A	A	A	B	A	B	A	B	A	A	A	A	B	A	B	A	A	B	B	A	B	A	A	B	A	A	A	A	B	B	B	B	B	B	B	B	B	A	A	B	A	A
L1A.24	1A	34.854	IAAV5535, IACX3047	A	A	A	A	A	A	A	B	A	B	A	B	A	A	A	A	B	A	B	A	A	B	B	A	B	A	A	B	A	A	A	A	B	A	B	B	B	B	B	B	B	A	A	B	A	A
L1A.25	1A	35.5454	wsnp_Ra_c3270_6136110, wsnp_Ex_c55986_58282517, BobWhite_c29908_113, Ra_c105707_788, Kukri_c24715_175, BS00089894_51, IAAV8804, IACX5793, Kukri_c16745_75, wsnp_Ra_c3270_6136601, IACX5960, (Tdurum_contig32437_257)	A	A	A	A	A	A	A	B	A	B	A	B	A	A	A	A	A	A	B	A	A	B	B	A	B	A	A	B	A	A	A	A	B	A	B	B	B	B	B	B	B	A	A	B	A	A
L1A.26	1A	36.2448	Kukri_c53153_92, RAC875_c37545_289, Kukri_c29039_315, Kukri_c39377_286, GENE-0511_403, RAC875_c29540_1109, BS00064638_51, Kukri_c58155_786, Kukri_c54678_88, wsnp_Ra_c11877_19161832, BS00021728_51, wsnp_BG314157A_Ta_2_1, Kukri_c18413_168, wsnp_Ku_c15214_23756800, BS00065324_51, (wsnp_BE445113A_Ta_2_1), (RFL_Contig22_617), (Ex_c2848_957), (RAC875_c60514_90), (wsnp_BE445113A_Ta_2_2)	A	A	A	A	A	A	A	B	A	B	A	B	A	A	A	A	A	A	B	A	A	B	B	A	B	A	A	B	A	A	A	A	B	A	B	B	B	B	B	B	B	A	A	B	A	A
L1A.27	1A	36.9442	wsnp_Ex_c9722_16062937	A	A	A	A	A	A	A	B	A	B	A	B	A	A	A	A	A	A	B	A	A	B	B	A	B	A	A	B	A	A	A	A	B	A	B	B	B	B	B	A	B	A	A	B	A	A
L1A.28	1A	37.6437	Kukri_c37343_250, IAAV2694, Kukri_c56494_585, BobWhite_c104_89: RAC875_c93814_292	A	A	A	A	A	A	A	B	A	B	A	B	A	A	A	A	A	A	B	A	A	B	B	A	B	A	A	B	A	A	A	A	B	A	B	B	B	B	B	A	B	A	A	B	A	A
L1A.29	1A	38.3356	wsnp_Ex_c5060_8985678, wsnp_BG263358A_Ta_2_3, (BobWhite_c96_170)	A	A	A	A	A	A	A	B	A	B	A	B	A	A	A	A	A	A	B	A	A	B	B	A	B	A	A	B	A	A	A	A	B	A	B	B	B	B	B	A	B	A	A	B	A	A
L1A.30	1A	40.5428	Kukri_c49463_154	A	A	A	A	A	A	A	B	A	B	A	B	B	B	A	A	A	A	B	A	A	B	B	A	B	B	A	B	A	A	A	A	B	A	B	B	B	B	B	A	B	A	A	B	A	A
L1A.31	1A	41.231	BobWhite_c16206_317, RAC875_c21411_162, TA001600-1603, Excalibur_c97157_137, BS00088350_51, Excalibur_c47013_1503, wsnp_Ex_c41953_48657850, wsnp_BE444305A_Td_2_1, Excalibur_c97157_65, Excalibur_c22768_963, wsnp_JD_c13384_13393159, Kukri_c24570_282, BS00110130_51, wsnp_Ex_c33452_41938159, wsnp_Ex_c33452_41938013, BobWhite_c13761_242, wsnp_RFL_Contig3542_3718200, wsnp_BG606986A_Ta_2_1, wsnp_Ra_c221…	A	A	A	A	A	A	B	B	A	B	A	B	B	B	A	A	A	A	B	A	A	B	B	A	B	B	A	B	A	A	A	A	B	A	B	B	B	B	B	A	B	A	A	B	A	A
L1A.32	1A	42.6363	BS00068391_51, RAC875_c32379_216, IAAV7172, TA005289-1104, RAC875_c67771_805, BobWhite_c22134_398, BS00023935_51, BS00095510_51, BS00037976_51, tplb0059d21_1032, Excalibur_c26688_138, wsnp_CAP8_c4785_2322876, BS00023203_51, RAC875_c41993_582, wsnp_Ex_c4612_8254533, Tdurum_contig96086_74, BS00078085_51, BobWhite_c41272_159, wsnp_CAP11_c1815_982483	A	A	A	A	A	A	B	B	A	B	B	B	B	B	A	A	A	A	B	A	A	B	B	A	B	B	A	B	A	A	A	A	B	A	B	B	B	B	B	A	B	A	A	B	A	A
L1A.33	1A	46.4805	wsnp_CAP8_rep_c3938_1936666, BS00070560_51	A	A	A	A	A	A	B	B	A	B	B	B	B	B	A	A	A	A	B	A	A	B	B	A	B	A	A	B	A	A	A	A	B	A	B	B	B	B	B	A	B	A	A	B	A	A
L1A.34	1A	48.3853	RAC875_c11363_624, RAC875_c11363_678	A	A	A	A	A	A	B	B	A	B	B	B	B	B	A	A	A	B	B	A	A	B	B	A	B	A	A	B	A	A	A	A	B	A	B	B	B	B	B	A	B	B	A	B	A	A
L1B.1	1B	0	IAAV3683, Kukri_c18951_493, BS00050522_51, Excalibur_c21898_1423	B	B	B	B	B	B	A	B	A	B	B	B	B	B	A	A	A	A	A	B	B	B	A	B	B	B	B	B	B	A	B	A	A	B	B	B	B	B	B	B	A	B	A	A	A	A
L1B.2	1B	67.6532	{RAC875_c32874_1101}	A	B	B	B	B	B	A	B	A	A	A	B	B	B	A	A	A	A	A	A	A	B	A	B	B	B	A	B	A	B	A	A	B	A	B	B	B	A	B	A	A	A	B	A	A	A
L1B.3	1B	68.4958	{BS00070878_51}	A	B	B	B	B	B	A	B	A	A	A	B	B	B	A	A	A	A	A	A	A	B	A	B	B	B	A	B	A	B	A	A	B	A	B	B	B	A	B	A	B	A	B	A	A	A
L1B.4	1B	71.7151	RAC875_c75971_295, [BS00064975_51], [BS00064974_51]	A	B	B	B	B	B	B	B	A	A	A	B	B	B	A	A	A	A	A	A	A	B	A	B	B	B	A	B	A	A	A	A	B	A	B	B	B	A	B	A	B	A	B	A	A	A
L1B.5	1B	73.3465	D_contig13022_853, Tdurum_contig50555_1144, Tdurum_contig50555_944: Tdurum_contig68637_256, Excalibur_c46114_728, Kukri_c7393_851, Tdurum_contig62624_190	A	B	B	B	B	B	B	B	A	A	A	B	B	B	A	A	A	A	A	A	A	B	A	B	B	B	A	B	A	B	A	A	B	A	B	B	B	A	B	B	B	A	B	A	A	B
L1B.6	1B	77.71	{Excalibur_c43567_282}	A	B	B	B	B	B	-	B	A	A	A	B	B	B	A	A	A	A	A	A	A	B	A	B	B	B	A	B	A	B	A	A	B	A	B	B	B	A	B	A	A	A	B	A	A	-
L1B.7	1B	88.7582	Kukri_c38553_173, Ra_c40444_302, (Excalibur_c30569_384)	B	B	B	B	B	B	A	B	A	B	A	B	B	B	A	A	A	A	A	B	B	B	B	B	B	B	A	B	A	B	A	A	B	A	B	B	B	B	B	B	A	A	B	A	A	A
L1B.8	1B	88.7944	Excalibur_c43567_633, Kukri_c8390_441, Kukri_c8390_547, BS00066271_51, Kukri_c47679_85, (RAC875_c8282_644)	B	B	B	B	B	B	A	B	A	B	A	B	B	B	A	A	A	A	A	B	B	B	B	B	B	B	A	B	A	B	A	A	B	A	B	B	B	A	B	B	A	A	B	A	A	A
L1B.9	1B	109.033	GENE-0427_115, BS00063679_51, GENE-0427_442, IAAV2838, IACX16577, Tdurum_contig95654_237, Tdurum_contig55639_241, BS00065737_51, [BS00064975_51], (BS00067567_51), [BS00064974_51], (Kukri_rep_c100936_449)	A	B	B	B	B	B	B	B	A	A	A	B	B	B	A	A	A	A	A	A	A	B	A	B	B	B	A	B	A	A	A	A	B	A	B	B	B	A	B	A	B	A	B	A	A	A
L1B.10	1B	109.647	D_contig25392_201, BS00087784_51, RFL_Contig1081_570, RAC875_c8271_1469, Ra_c29142_340, wsnp_CAP8_c4576_2228073, Tdurum_contig17609_117, Kukri_c45137_137, IAAV6, Excalibur_c3510_1888, wsnp_Ex_c6417_11155739, BS00022255_51, Tdurum_contig75938_1546, Tdurum_contig30113_214, IAAV7915, Excalibur_c6417_938, IAAV7704, Ra_c24839_215, Kukri_c23300_267, wsnp_Ku_rep_c70742_70379526, BS00067507_51, Excalibur…	A	B	B	B	B	B	B	B	A	A	A	B	B	B	A	A	A	A	B	A	A	B	A	B	B	B	A	B	A	A	A	A	B	A	B	B	B	A	B	A	B	A	B	A	A	A
L1B.11	1B	111.078	wsnp_Ex_c17452_26163496, Tdurum_contig70304_781, wsnp_Ra_c5088_9081927, GENE-0505_443, Excalibur_c48379_461, CAP7_c12162_251, tplb0023b14_704, RAC875_c30569_210, CAP7_c1625_317, Ku_c892_425, wsnp_Ex_c5679_9976893, Ku_c4348_862, RFL_Contig5706_1294, wsnp_Ex_rep_c67036_65492436, Kukri_c49015_1037, Ku_c70461_480, Tdurum_contig892_633, Tdurum_contig22253_213, wsnp_Ex_c11928_19131833, Ku_c241_460, Exc…	A	B	B	B	B	B	B	B	A	A	A	B	B	B	A	A	A	A	B	A	A	B	A	B	B	B	A	B	A	A	A	A	B	A	B	B	B	A	B	A	B	A	B	A	A	A
L1B.12	1B	113.013	RAC875_c2185_1138, Tdurum_contig42852_667, BS00001835_51, RAC875_c55891_659, RAC875_c55891_712, JD_c107_683, BS00076405_51, IACX11374, Ku_c18920_414, wsnp_Ex_c22439_31632880, BS00065217_51, wsnp_Ex_c39616_46871127, BS00003934_51, BS00021710_51, RAC875_c36737_316, IACX6064, (Excalibur_c60931_1260), (BS00063092_51), [RAC875_c1045_445], (Excalibur_c12994_1060): wsnp_Ex_c15611_23929128, wsnp_Ex_c5101…	A	B	B	B	B	B	B	B	A	A	A	B	B	B	A	A	A	A	B	A	A	B	A	B	B	B	A	B	A	A	A	A	B	A	B	B	B	A	B	A	B	A	B	A	A	A
L1B.13	1B	113.951	Kukri_c20486_255, Excalibur_c64439_87, BS00022551_51, Jagger_c7242_85	A	B	B	B	B	B	B	B	B	A	A	B	B	B	A	A	A	A	B	A	A	B	A	B	B	B	A	B	A	A	A	A	B	A	B	B	B	A	B	B	B	A	B	A	A	A
L1B.14	1B	114.649	BS00010436_51, BS00066944_51, BobWhite_c17644_456, Excalibur_c3557_66, BS00042244_51, Excalibur_rep_c106078_822, TA004690-1102, wsnp_BG606986B_Ta_2_1, Ku_c9909_1766, BS00011934_51, BS00110278_51, BS00025527_51, RAC875_c1136_867, RAC875_c100059_123, BS00010148_51, IACX9046, wsnp_Ex_rep_c67299_65844168, BS00023148_51, Excalibur_rep_c103592_955, [Excalibur_c94658_59], [Kukri_rep_c112383_588], [wsnp_…	A	B	B	B	B	B	B	B	B	A	A	B	B	B	A	A	A	A	B	A	A	B	A	B	B	B	A	B	A	A	A	A	B	A	B	B	B	A	B	B	B	A	B	A	A	A
L1B.15	1B	116.07	BS00072289_51, RAC875_c17651_1174	A	B	B	B	B	B	B	B	B	A	A	B	B	B	A	A	A	A	B	A	A	B	A	B	B	B	A	B	A	A	A	A	B	A	B	B	B	A	B	B	B	A	B	A	A	A
L1B.16	1B	119.079	RAC875_c61512_173	A	B	B	B	B	B	B	B	B	A	A	B	B	B	A	A	A	A	B	A	A	A	A	B	B	B	A	B	A	A	A	A	B	B	B	B	B	A	B	B	B	A	B	A	A	A
L1B.17	1B	119.763	BS00006033_51, wsnp_JD_rep_c63201_40318622, BobWhite_c17032_179, RAC875_c78619_523	A	B	B	B	B	B	B	B	B	A	A	B	B	B	A	A	A	A	B	A	A	A	A	A	B	B	A	B	A	A	A	A	B	B	B	B	B	A	B	B	B	A	B	A	A	A
L1B.18	1B	121.196	Excalibur_rep_c72368_68, RAC875_c64190_212, Kukri_c30461_857, wsnp_Ex_c194_381656, CAP8_c4595_252, BobWhite_c8016_301, TA003586-0637, BS00081749_51, wsnp_BE590634B_Ta_2_1, wsnp_BE590634B_Ta_2_5, wsnp_Ex_rep_c66255_64400455, BobWhite_c42716_71, BS00022530_51, IACX8280, wsnp_Ex_c3147_5816957, Excalibur_c40808_585, IAAV8459, BS00083060_51, Tdurum_contig15015_883, RAC875_c47427_235, wsnp_Ex_c2569_478…	A	B	B	B	B	B	B	B	B	A	A	B	B	B	A	A	A	A	B	A	A	A	A	A	B	B	A	A	A	A	A	A	B	B	B	B	B	A	A	B	B	A	B	A	A	A
L1B.19	1B	121.892	RAC875_c291_647, Excalibur_c581_947, RAC875_c291_696, Excalibur_c581_1220, wsnp_JD_c100_159424	A	B	B	B	B	B	B	B	B	A	A	B	B	B	A	A	A	A	B	A	A	A	A	A	B	B	A	A	A	A	A	A	B	B	B	B	B	A	A	B	B	A	B	A	A	A
L1B.20	1B	123.328	wsnp_Ku_c18227_27490539, Tdurum_contig65853_534, Tdurum_contig65853_242, BS00022249_51, Tdurum_contig57927_460, BobWhite_c9881_1312, IAAV7352, BS00074328_51, Tdurum_contig53772_362, Excalibur_c11680_81, BS00034450_51, [BS00076330_51], [Excalibur_c33470_175], [RAC875_c66649_186], [wsnp_Ex_c5296_9365847], [Tdurum_contig49651_227]	A	B	B	B	B	B	B	B	B	A	A	B	B	B	A	A	A	A	B	A	A	A	A	A	B	B	A	A	A	A	A	A	B	B	B	B	B	A	A	B	B	A	A	A	A	A
L1B.21	1B	123.715	wsnp_Ex_c5296_9365528, Tdurum_contig49651_546, IACX11634, wsnp_Ex_c5296_9365860, [BS00076330_51], [Excalibur_c33470_175], [RAC875_c66649_186], [wsnp_Ex_c5296_9365847], [Tdurum_contig49651_227]	A	B	B	B	B	B	B	B	B	A	A	B	B	B	A	B	A	A	B	A	A	A	A	A	B	B	A	A	A	A	A	A	B	B	B	B	B	A	A	B	B	A	A	A	A	A
L1B.22	1B	155.456	Kukri_c28631_607, Excalibur_rep_c107218_71, [BS00084530_51], [RAC875_c22936_495]: RAC875_c32687_153, BS00089563_51, IACX4461, BobWhite_rep_c57575_65, wsnp_Ex_c58292_59652859, tplb0059m08_557, CAP8_c818_370, Tdurum_contig48523_1605, BS00021975_51, Excalibur_c6892_274, (BS00081395_51), [BS00084530_51], [RAC875_c22936_495]	B	B	B	B	B	B	B	B	B	A	A	B	B	B	B	B	A	B	B	A	A	B	A	B	B	B	A	B	A	A	A	A	B	A	B	B	B	B	B	A	B	A	B	A	A	A
L1B.23	1B	198.742	Excalibur_c43076_405, RAC875_c13258_955, BS00022176_51, BS00068327_51, Tdurum_contig777_260, BobWhite_c2844_569, BS00039135_51, (Kukri_c42354_263)	A	B	B	B	B	B	A	B	B	A	A	A	B	B	A	A	B	A	B	A	A	A	A	A	B	B	A	A	A	A	B	A	B	B	B	B	B	A	A	B	B	A	A	A	A	A
L1B.24	1B	199	wsnp_JD_c19419_17536513, wsnp_Ex_rep_c67747_66422973, wsnp_Ex_c27176_36392532, Ra_c7324_1464, BS00084216_51, BobWhite_c26569_190, CAP11_c6406_104, Excalibur_rep_c70674_83, Excalibur_c63885_115, wsnp_Ex_rep_c67747_66422078, tplb0043a07_1521, wsnp_Ex_c27176_36392758, wsnp_Ex_c34765_43024979, JD_c954_2440, Ra_c7324_527, Kukri_c39223_871, Kukri_c21276_1056, tplb0053e09_1284, Kukri_c21276_816, tplb004…	A	B	B	B	B	B	A	B	B	A	A	A	B	B	A	A	B	A	B	A	A	A	A	A	B	B	A	A	A	A	B	A	B	B	B	B	B	A	A	B	B	A	A	A	A	A
L1B.25	1B	199.684	BS00084895_51, TA004668-0687, wsnp_Ku_c51703_56915288, wsnp_Ex_c48677_53513032, BS00010392_51, (Excalibur_c25597_508), (BS00021876_51), (IACX6230), (wsnp_Ku_c18881_28259811)	A	B	B	B	B	B	A	B	B	A	A	A	B	B	A	A	B	A	B	A	A	A	A	A	B	B	A	A	A	A	B	A	B	B	B	B	B	A	A	B	B	A	A	A	A	A
L1B.26	1B	203.521	wsnp_CAP11_c1902_1022590, BS00070285_51, wsnp_RFL_Contig3951_4390396, CAP7_c199_62, BS00021934_51, [BS00002484_51]: Kukri_c57725_146, [BS00002484_51]	B	B	B	B	B	B	A	B	B	B	A	A	B	B	A	A	B	A	B	A	A	A	A	A	B	B	A	A	A	A	B	A	B	A	B	B	B	A	A	B	B	A	A	A	A	A
L1B.27	1B	205.709	{BS00043666_51}	B	B	B	B	B	B	A	B	B	B	A	A	B	B	A	-	B	A	A	A	A	A	A	A	B	B	A	A	A	A	B	A	B	A	B	B	B	A	A	B	B	A	A	A	A	A
L1B.28	1B	207.912	BS00022678_51	B	B	B	B	B	B	A	B	B	B	A	A	B	B	A	A	B	A	A	A	A	A	A	A	B	B	A	A	A	B	B	A	B	A	B	B	B	A	A	B	B	A	A	A	A	A
L1B.29	1B	208.604	wsnp_Ex_c13878_21738866, RFL_Contig2971_282, BS00068077_51, wsnp_CAP7_c266_144809, BS00035267_51, wsnp_Ex_c26296_35541303, IACX5803, BS00035268_51, Excalibur_c49496_705, IACX2984, (RFL_Contig16_132), (IAAV565), (D_contig12192_450)	B	B	B	B	B	A	A	B	B	B	A	A	B	B	A	A	B	A	A	A	A	A	A	A	B	B	A	A	A	B	B	A	B	A	B	B	B	A	A	B	B	A	A	A	A	A
L1B.30	1B	209.303	Tdurum_contig8840_575, BS00061472_51, BS00023173_51, Tdurum_contig8840_540, wsnp_JD_c14411_14148961, BS00045568_51, Tdurum_contig8840_237, CAP8_c5043_190, IACX8359, wsnp_RFL_Contig395_4387107, [BS00094562_51]: Tdurum_contig75731_537, [BS00094562_51]	B	B	B	B	B	A	A	B	B	B	A	A	B	B	B	A	B	A	A	A	A	A	A	A	B	B	A	A	A	B	B	A	B	A	B	B	B	A	A	B	B	A	A	A	A	A
L1B.31	1B	209.999	tplb0034p10_1134	A	B	B	B	B	A	A	B	B	B	A	A	B	B	B	A	B	A	A	A	A	A	A	A	B	B	A	A	A	B	B	A	B	A	B	B	B	A	A	B	B	A	A	A	A	A
L1B.32	1B	211.432	Ra_c21994_996	A	B	B	B	B	A	A	B	B	B	A	A	B	B	B	A	B	A	A	A	A	A	A	A	B	B	A	B	A	B	B	A	B	A	B	B	B	A	B	B	B	A	A	A	A	A
L1B.33	1B	212.865	BS00075130_51, Excalibur_c7684_509, Tdurum_contig13250_137, BS00071893_51, GENE-0063_68, BS00075129_51, Excalibur_c7684_54, (BS00032040_51), (GENE-0208_1096)	A	B	B	B	B	A	A	B	B	B	A	A	B	B	B	A	B	A	A	A	A	A	A	A	B	B	A	B	A	B	B	A	B	A	B	B	A	A	B	B	B	A	A	A	A	A
L1B.34	1B	213.547	{Tdurum_contig10475_87, Tdurum_contig25612_195, CAP12_c1085_283}	A	B	B	B	B	A	A	B	B	B	A	A	B	B	B	-	B	A	A	A	A	A	A	A	A	B	A	B	A	B	B	A	B	A	B	B	A	A	B	B	B	A	A	A	A	A
L1B.35	1B	217.391	BS00037250_51, TA002215-1444, GENE-0115_375, Kukri_c30490_328, BS00064471_51, RAC875_c55934_165, BS00028747_51, Kukri_c8395_1352, [Excalibur_c15389_501]	A	B	B	B	B	A	A	B	B	B	A	A	B	B	B	A	A	A	A	A	A	A	A	A	A	A	A	B	A	B	B	B	B	A	A	A	A	A	B	B	B	A	A	A	A	A
L1B.36	1B	217.391	Kukri_c1565_111, BS00037246_51, [Excalibur_c15389_501]	A	B	B	B	B	A	A	B	B	B	A	A	B	B	B	B	A	A	A	A	A	A	A	A	A	A	A	B	A	B	B	B	B	A	A	A	A	A	B	B	B	A	A	A	A	A
L1B.37	1B	222.105	BS00021877_51, Tdurum_contig10354_270, RAC875_c3001_1236, RAC875_c3001_808, CAP7_c1788_146, RAC875_c9770_123, Tdurum_contig10354_170	A	B	B	B	B	A	A	B	B	B	A	A	A	A	B	A	A	A	A	A	A	A	A	A	A	A	A	B	A	B	B	B	B	A	A	A	A	A	B	B	B	A	B	A	A	A
L1B.38	1B	224.285	BS00067000_51, BS00063537_51, BS00063551_51, RFL_Contig785_535, Tdurum_contig13879_429, BobWhite_c4482_73, RFL_Contig785_1156, BS00024107_51, BS00063686_51, BobWhite_c12960_168, Excalibur_c38500_494, wsnp_Ex_c29452_38489374, RFL_Contig785_1700, BobWhite_c20073_382, Excalibur_c35289_64, (Tdurum_contig13879_352): IAAV6133	A	B	B	B	B	A	A	B	B	B	A	A	A	A	B	A	A	A	A	A	A	A	B	A	A	A	A	B	A	B	B	B	A	A	A	A	A	A	B	B	B	A	B	A	A	A
L1B.39	1B	226.464	Tdurum_contig92835_177, Tdurum_contig48103_1481, Excalibur_c92298_213, Tdurum_contig60566_269	A	B	B	B	B	A	A	B	B	B	A	A	A	A	B	A	A	B	A	A	A	B	B	A	A	A	A	B	A	B	B	B	A	A	A	A	A	A	B	B	B	A	B	A	A	A
L1B.40	1B	230.898	wsnp_Ku_c1827_3575162, wsnp_Ex_c1597_3045682, wsnp_BE446672B_Ta_2_1, Kukri_c44587_130, wsnp_Ex_c17990_26770800, Tdurum_contig9144_222, (wsnp_Ex_c24777_34031473), (RAC875_c6537_2196)	A	B	B	B	B	A	A	B	B	B	A	A	A	A	B	A	A	B	A	A	A	B	B	A	B	A	A	B	A	B	B	B	A	A	B	B	A	A	B	B	B	A	B	A	A	A
L1D.1	1D	0	{Kukri_c44392_88, Kukri_c44392_212}	A	A	A	B	B	B	B	A	A	B	B	A	B	B	A	A	B	A	A	B	B	B	B	A	A	A	B	B	A	A	B	A	A	A	A	A	B	B	B	B	A	A	A	B	B	B
L1D.2	1D	1.9658	Kukri_c37718_187, Kukri_c57942_177, wsnp_Ra_c48124_53475114, Excalibur_rep_c105429_654, wsnp_Ra_c48124_53475145, Ex_c13421_2094, Ku_c111306_399, BobWhite_c17559_105, wsnp_Ex_c1085_2078686, BobWhite_c56724_80, wsnp_JD_rep_c48890_33141899, BobWhite_rep_c49356_237, wsnp_Ex_c13421_21142520, Jagger_c3179_499, wsnp_Ku_c13229_21141168, Excalibur_c17152_454, BobWhite_rep_c49356_206, wsnp_Ku_c13229_211411…	A	A	A	B	B	B	B	A	A	B	B	A	B	B	A	A	B	A	A	B	B	B	B	A	A	A	A	B	B	A	B	A	A	A	A	A	B	B	B	B	A	A	A	B	B	B
L1D.3	1D	3.39471	Kukri_c8211_159, BS00074341_51, (Kukri_c34536_373), [wsnp_Ex_c7252_12454704], (wsnp_CAP11_c8597_3709328)	A	A	A	B	B	B	B	A	A	B	B	A	B	B	A	A	A	A	A	B	B	B	B	A	A	A	A	B	B	A	B	B	A	A	A	A	B	B	B	B	A	A	A	B	B	B
L1D.4	1D	4.08561	Excalibur_c16851_142, RAC875_c23587_548, Kukri_c2464_560, D_contig57829_235, Excalibur_c44711_453, BS00030948_51, Kukri_c23473_534, RFL_Contig1338_2062, Ku_c12842_664, RAC875_c10387_685, BobWhite_c27474_65, (RFL_Contig1338_2646), [wsnp_Ex_c7252_12454704], (RAC875_c78062_571), (BS00089270_51), [Kukri_c2464_592]: {Kukri_c98832_211}	A	A	A	B	B	B	B	A	A	B	B	A	B	B	A	A	A	A	A	B	B	B	B	A	A	A	A	B	B	A	B	B	A	A	A	A	B	B	B	B	A	A	A	B	B	B
L1D.5	1D	4.78871	CAP7_c973_156, IAAV7856, [Kukri_c2464_592]	A	A	A	B	B	B	B	A	A	A	B	A	B	B	A	A	A	A	A	B	B	B	B	A	A	A	A	B	B	A	B	B	A	A	A	A	B	B	B	B	A	A	A	B	B	B
L1D.6	1D	5.48812	RAC875_c7752_1223, Ex_c6145_1877, RAC875_c7752_2913, RAC875_c7752_549, Ex_c6145_833, RAC875_c7752_145, D_GB5Y7FA02I369B_378, Ex_c6145_2193	A	A	A	B	B	B	B	A	A	A	B	A	B	B	A	A	A	A	A	B	B	B	B	A	A	A	A	B	B	A	B	B	A	A	A	A	B	B	B	B	A	A	A	B	A	B
L1D.7	1D	6.16777	CAP11_rep_c6465_98, BS00022178_51, RAC875_c2040_564, RAC875_c29598_336, Kukri_c46169_294, BS00023049_51, BS00104199_51, Kukri_c19257_78, CAP8_c1305_148	A	A	A	B	B	B	B	A	A	A	B	A	B	B	A	A	A	A	A	B	B	B	B	A	A	A	A	B	B	A	B	B	A	A	A	A	B	B	B	B	A	A	A	B	A	B
L1D.8	1D	10.8533	wsnp_BF473056D_Ta_2_1, IAAV7510, Tdurum_contig61410_542, IACX9354	A	A	A	B	B	A	B	A	A	A	B	A	B	B	A	A	A	A	A	B	B	A	B	A	A	A	A	B	B	A	B	B	A	B	B	B	A	B	B	B	A	A	A	B	A	B
L1D.9	1D	21.9307	BS00086679_51, BS00060042_51, BS00034563_51, BS00022168_51, Kukri_c18350_208, BS00094471_51, BS00063146_51, Excalibur_c54055_694, BS00065722_51, BS00038418_51, BS00066847_51, Kukri_c44738_477, RAC875_c35094_476, BS00074824_51, Ku_c9864_772, Kukri_c9864_936, RAC875_rep_c105196_532, BS00011451_51, D_GBUVHFX01ANH44_230, BS00066920_51, BS00022595_51, RAC875_rep_c95066_120, Kukri_c9864_1220, TA001371-…	A	A	A	B	B	A	B	B	B	A	A	A	B	B	A	A	A	A	A	A	A	A	B	A	A	A	A	B	B	B	B	B	A	B	B	B	A	B	B	B	A	A	B	B	A	B
L1D.10	1D	24.0374	BS00066446_51	A	A	A	B	B	A	B	B	B	A	A	A	B	B	A	A	A	A	A	A	A	A	B	A	A	B	A	B	B	B	B	B	A	B	B	B	A	B	B	B	A	A	B	B	A	B
L1D.11	1D	34.8196	wsnp_Ex_c35886_43949442, Ra_c31540_407, wsnp_Ex_rep_c68201_66980814, IACX223, Ra_c21472_1369, wsnp_Ex_c29613_38622101, Excalibur_c23473_451, Excalibur_c8301_1555, D_contig20248_176, Kukri_c59519_352, RAC875_rep_c106884_592, BobWhite_c3319_141, Kukri_c14880_637, Excalibur_c3258_402, RAC875_rep_c107479_97, Excalibur_rep_c103577_181, Ex_c68201_1182, Excalibur_c1236_278, RFL_Contig4216_2135, Ra_c1190…	A	A	A	B	B	A	B	A	B	B	B	B	B	B	A	A	A	A	B	A	A	A	A	A	A	B	A	A	B	B	B	B	A	B	A	A	A	B	A	B	A	A	A	B	A	B
L1D.12	1D	39.1391	{D_GDRF1KQ02G917G_247}	A	A	A	B	B	B	B	A	B	B	B	B	B	B	A	A	A	A	B	A	A	A	A	A	A	B	A	A	B	B	B	B	A	B	A	A	B	B	A	B	A	B	B	B	A	B
L1D.13	1D	79.3293	BS00063255_51, Kukri_rep_c103666_397, BS00070951_51, (RAC875_rep_c71408_412)	A	B	B	A	A	B	B	A	B	A	B	B	A	A	B	A	A	B	B	B	B	A	A	A	B	B	A	A	A	B	B	B	A	B	B	B	B	B	A	B	B	A	B	A	A	B
L1D.14	1D	81.003	IAAV4435	A	B	B	A	A	B	B	A	B	A	B	B	A	A	B	A	A	B	B	B	B	A	A	A	B	B	A	A	A	B	B	B	B	B	B	B	B	B	A	B	B	A	B	A	A	B
L1D.15	1D	83.465	{BS00009738_51}	A	B	B	A	A	B	B	A	B	A	B	B	A	A	B	A	A	B	B	B	B	A	A	A	B	B	A	A	A	B	B	B	A	B	B	B	B	B	A	B	B	A	B	A	A	B
L1D.16	1D	85.0242	Excalibur_c6476_521, RAC875_c9601_1680, Kukri_rep_c102822_374, Kukri_rep_c106578_178, RFL_Contig2961_759, RFL_Contig4538_657, RAC875_c8503_644, Excalibur_c26495_84, RAC875_c63359_192, BS00094421_51, Tdurum_contig10099_538, Kukri_c12190_1080, Excalibur_c53353_217, BobWhite_c2288_723, Excalibur_c6704_782, BobWhite_c25409_137, Excalibur_c6476_811, wsnp_Ex_c1861_3506449, Kukri_c14292_157, RAC875_rep_…	A	B	B	A	A	B	B	A	B	A	B	B	A	A	B	A	A	B	B	B	B	A	A	A	B	B	A	A	A	B	B	B	A	B	B	B	B	B	A	B	B	A	B	A	A	B
L1D.17	1D	86.251	BobWhite_c10251_382, RAC875_c63359_1446, (GENE-0543_577), (Excalibur_c46365_442)	A	B	B	A	A	B	B	A	B	A	B	B	A	A	B	A	A	B	B	B	B	A	A	A	B	B	A	A	A	B	B	B	B	B	B	B	B	B	A	B	B	A	B	A	A	B
L1D.18	1D	157.791	TA004946-0577, IAAV1549, TA002362-0954, RAC875_c17188_1696, Jagger_c4380_159, Excalibur_c11980_619, Tdurum_contig10036_741, Kukri_c30159_573, Kukri_c4453_1248, GENE-0371_208, Tdurum_contig10036_1044, RAC875_c38646_985, Tdurum_contig10036_474, Tdurum_contig42491_750, Excalibur_c8557_258, Excalibur_c96904_336, Tdurum_contig93532_89, Excalibur_rep_c67747_629, BS00069044_51, [IAAV1683]	A	B	B	B	B	B	A	B	B	B	B	B	B	B	A	A	B	A	B	B	B	A	A	B	B	B	A	B	B	A	B	B	B	B	B	B	B	A	B	B	B	A	A	A	A	A
L1D.19	1D	158.045	Tdurum_contig10036_1695, Tdurum_contig10036_977, Tdurum_contig10036_1614, Tdurum_contig10036_1057, [IAAV1683]	A	B	B	B	B	B	A	B	B	B	B	B	B	B	A	B	B	A	B	B	B	A	A	B	B	B	A	B	B	A	B	B	B	B	B	B	B	A	B	B	B	A	A	A	A	A
L2A.1	2A	0	{Ra_c7915_939}	A	A	A	A	A	B	A	A	A	B	B	A	A	A	B	B	B	B	B	B	B	B	A	B	B	A	A	B	B	A	A	A	A	B	A	A	B	B	B	B	B	B	A	A	A	B
L2A.2	2A	1.17409	{RAC875_c7915_1863}:BS00089445_51, Kukri_c19434_1170, Excalibur_c10442_1911, BS00071630_51, Excalibur_c32668_467, Kukri_c22152_944, Excalibur_rep_c70913_93, BS00110565_51, Kukri_c23195_266, BobWhite_c39184_140, GENE-1132_105, TA002254-0660, IAAV4102, RAC875_c26214_505, Tdurum_contig29983_490, Tdurum_contig30210_226, Excalibur_c24820_66, Ex_c14755_1390, Excalibur_c1408_1577, RAC875_rep_c109801_108…	A	A	A	A	A	B	A	A	A	B	B	A	A	A	B	B	B	B	B	B	B	B	A	B	B	A	A	B	B	A	A	A	A	B	A	A	B	B	B	B	B	B	A	A	A	B
L2A.3	2A	6.20462	BS00032162_51, Tdurum_contig41902_1673, CAP7_c4676_94, Ex_c8173_453, Tdurum_contig29574_218, GENE-1014_144, GENE-1123_531, RAC875_c702_2171, GENE-2773_103, D_GB5Y7FA02JCHQ0_95, GENE-1676_1048, BS00045171_51, BS00110224_51, GENE-1422_762, (D_F1BEJMU02JILPD_53)	A	A	A	A	A	B	A	A	A	B	B	A	A	A	B	B	B	B	B	B	B	B	A	B	B	A	A	B	B	A	A	A	A	B	A	A	B	B	B	B	B	B	A	A	A	B
L2A.4	2A	6.20462	{IACX11646}	A	A	A	A	A	B	A	A	A	B	B	A	A	A	B	B	B	B	B	B	B	B	A	B	B	A	A	B	B	A	A	A	A	B	A	A	B	B	B	B	B	B	A	A	A	B
L2A.5	2A	11.8749	RAC875_c39634_370, (Kukri_c40764_367), [wsnp_Ku_c13068_20937906], [BS00078051_51], [BS00048108_51], [BS00066686_51], [IACX11028], [GENE-1123_303], [BS00080570_51], [Excalibur_c21663_145], [RAC875_c36586_321], [BS00002660_51]: {Kukri_c12804_620}: RAC875_c63018_441, Tdurum_contig48009_99, GENE-1343_315, BS00018532_51, wsnp_Ku_c9883_16462146, BS00088325_51, Excalibur_c16655_863, [wsnp_Ku_c13068_2093…	A	A	A	A	A	B	A	A	A	B	B	A	A	A	B	B	B	B	B	B	B	B	A	B	B	A	A	B	B	A	A	A	A	B	A	A	B	B	B	B	B	B	A	A	A	B
L2A.6	2A	18.2039	RAC875_c31045_841, RAC875_rep_c78744_228	A	A	A	A	A	B	A	A	B	B	B	B	A	A	B	B	B	A	B	B	B	B	A	B	B	A	A	B	B	A	A	B	A	B	B	B	B	B	B	B	B	B	A	A	A	B
L2A.7	2A	18.8762	wsnp_Ex_rep_c103167_88182254	A	A	A	A	A	B	A	A	B	B	B	B	A	A	B	B	B	A	B	B	B	B	A	B	B	A	A	B	B	A	A	B	A	B	B	B	B	B	B	B	B	B	A	A	A	B
L2A.8	2A	19.5756	wsnp_CAP8_c1580_908907, CAP12_rep_c4192_354	A	A	A	A	A	B	A	A	B	B	B	B	A	A	B	B	B	A	B	B	B	B	A	B	B	A	A	B	B	A	A	B	A	B	B	B	B	B	B	B	B	B	A	A	A	B
L2A.9	2A	20.2464	Ku_c23118_149	A	A	A	A	A	B	A	A	B	B	B	B	A	A	B	B	B	A	B	B	B	B	A	B	B	A	A	B	B	A	A	B	A	B	B	B	B	B	B	B	B	B	A	A	A	B
L2A.10	2A	26.8895	Tdurum_contig12246_456, wsnp_Ex_c5412_9564478, Ra_c58279_702, wsnp_Ex_c5412_9565527, BS00066770_51, BS00022332_51, wsnp_Ex_c5412_9564046, wsnp_Ex_c5412_9564550, Ra_c58279_684, wsnp_Ex_c5412_9564346	A	A	A	A	A	B	A	A	B	B	B	B	A	A	B	B	B	A	B	B	B	B	A	B	B	A	A	B	B	A	A	B	A	B	A	A	A	B	B	B	A	B	B	A	A	B
L2A.11	2A	28.2928	BS00049937_51, IAAV2654, wsnp_Ex_c30481_39394826, BS00064905_51, Tdurum_contig46797_585, Kukri_c1728_1876	A	A	A	A	A	B	A	A	B	B	B	B	A	A	B	B	B	A	B	B	B	B	B	B	B	A	A	B	B	A	A	B	A	B	A	A	A	B	B	B	A	B	B	A	A	B
L2A.12	2A	29.7219	wsnp_Ku_c1292_2572110, wsnp_Ku_c1292_2572053, Ra_c10616_265, IAAV7468, BS00066217_51, BobWhite_c18852_91, (BS00044274_51)	A	A	A	A	A	B	A	A	B	B	B	B	A	A	B	B	B	A	B	B	B	B	B	B	B	A	A	B	B	A	A	B	A	B	A	A	A	B	B	B	A	B	B	A	A	B
L2A.13	2A	31.1548	Excalibur_rep_c105284_131, Excalibur_c25235_1178, BS00066186_51, Excalibur_rep_c105284_110, Excalibur_c61806_213, BS00022013_51, wsnp_Ku_c10302_17079851	A	A	A	A	A	B	A	A	B	B	B	B	A	A	B	B	B	A	B	B	B	A	B	B	B	A	A	B	B	A	A	B	A	B	A	A	A	A	B	B	A	B	B	A	A	B
L2A.14	2A	31.8347	wsnp_JD_rep_c48914_33168544	A	A	A	A	A	B	A	A	B	B	B	B	A	A	B	B	B	A	B	B	B	A	B	B	B	A	A	B	B	A	A	B	A	B	A	A	A	A	B	B	A	B	B	A	A	B
L2A.15	2A	35.6739	Excalibur_c26918_75	A	B	B	A	A	B	A	A	B	B	B	B	A	A	B	B	B	A	B	B	B	A	B	B	B	A	A	A	B	A	A	B	A	B	A	A	A	A	A	A	A	B	B	A	A	B
L2A.16	2A	39.5132	JD_c3930_358:wsnp_Ex_c15822_24204224, Tdurum_contig66015_346, BS00083146_51, Excalibur_rep_c103108_709, wsnp_Ku_c15567_24223777, wsnp_Ku_c15567_24224486, RAC875_c17991_874, TA004602-1630, BS00045900_51, BS00110218_51, wsnp_RFL_Contig3085_3007861, BS00085308_51, Tdurum_contig47258_1039, wsnp_Ex_c22645_31845564, Kukri_c20220_469, wsnp_Ex_c22645_31845530, Ra_c37244_428, (BobWhite_c1611_1685), (BS001…	A	B	B	A	A	A	A	A	B	B	A	B	A	A	B	B	A	B	B	B	B	A	B	B	B	A	A	A	B	A	A	B	A	B	A	A	A	A	A	A	A	B	B	A	A	B
L2A.17	2A	40.197	RAC875_c34757_180, Excalibur_c11947_746	A	B	B	A	A	A	A	A	B	B	A	B	A	A	B	B	A	B	B	B	B	A	B	B	B	A	A	A	B	A	A	B	A	B	A	A	A	A	A	A	A	B	B	A	A	B
L2A.18	2A	40.8888	RAC875_c13116_541, Tdurum_contig48302_532, Tdurum_contig48302_539, Excalibur_c3108_5476, Excalibur_rep_c111743_194, IAAV733, BS00036766_51, RAC875_c13116_943, RAC875_c20700_853, Kukri_c7818_2581, BobWhite_c22277_596, Tdurum_contig9731_121, wsnp_Ex_c15325_23565794, Kukri_c7914_99, IACX1216, TA005222-0574, Kukri_rep_c71876_521, Kukri_c15308_173, BS00062843_51, wsnp_CAP12_c901_472535, wsnp_Ex_c15325…	A	B	B	A	A	A	A	A	B	B	A	B	A	A	B	A	A	B	B	B	B	A	B	B	B	A	A	A	B	A	A	B	A	B	A	A	A	A	A	A	A	B	B	A	A	B
L2A.19	2A	43.096	Tdurum_contig93884_223, RAC875_c58503_182, Excalibur_c18279_1219, RAC875_rep_c119471_174, BobWhite_c14530_51, BS00090940_51, Excalibur_c21269_176, Tdurum_contig62073_376, wsnp_CD453913A_Ta_2_1, CAP12_rep_c8708_260, BobWhite_c5562_219, BobWhite_rep_c64680_305, RAC875_rep_c105424_311, Kukri_rep_c101016_905, (wsnp_Ex_c4203_7590741), [Ex_c10320_458]: Excalibur_rep_c66700_743, (D_GBF1XID02HO442_215)	A	B	B	A	A	B	B	A	B	B	A	B	A	A	B	A	A	B	B	B	B	A	B	B	B	A	A	A	B	A	A	B	A	B	A	A	A	A	A	A	A	B	B	A	A	A
L2A.20	2A	43.7878	Ku_c6019_806, RAC875_rep_c101788_71, Ku_c69356_2165, RAC875_c11152_68, BS00032205_51, wsnp_Ku_c4213_7674814, wsnp_be498599A_Ta_2_2, Ku_c40553_871, wsnp_Ku_c30418_40245121, Kukri_c4213_2363, BS00097263_51, BS00003878_51, wsnp_Ex_c3869_7028759, Kukri_c12194_1322, IACX5145, IAAV2090, TA001801-0524, Ku_c19051_2450, GENE-1057_41, wsnp_Ex_c17852_26612172, Ku_c70277_1276, BobWhite_c44175_495, IACX1022, …	A	B	B	A	A	B	B	A	B	B	A	B	A	A	B	A	A	B	B	B	B	A	B	B	B	A	A	A	B	A	A	B	A	B	A	A	A	A	A	A	A	B	B	A	A	A
L2A.21	2A	44.4871	wsnp_Ex_c13260_20914585, wsnp_Ex_c42720_49228237, Ra_c29240_628, RAC875_c15213_1942, CAP11_c1716_97, wsnp_Ex_c47370_52604482, Excalibur_c84687_162, IAAV6409, [Tdurum_contig75565_1388], (wsnp_Ku_c2413_4626451), (RAC875_c69068_71)	A	B	B	A	A	B	B	A	B	B	A	B	A	A	B	A	A	B	B	B	B	A	B	B	B	A	A	A	B	A	A	B	B	B	A	A	A	A	A	A	A	B	B	A	A	A
L2A.22	2A	45.1828	BS00045521_51, (Kukri_c77188_798)	A	B	B	A	A	B	B	A	B	B	A	B	A	A	B	A	A	B	B	B	B	A	B	A	B	A	A	A	B	A	A	B	B	B	A	A	A	A	A	A	A	B	B	A	A	A
L2A.23	2A	46.6196	BS00012320_51, RAC875_c9372_94, Tdurum_contig19237_67, wsnp_Ra_c4503_8155485, BobWhite_c4743_63, wsnp_Ex_c32910_41489631, Kukri_c57078_153, BS00041816_51, Ra_c34214_1320, Ra_c42714_1137, Ku_c3202_1646, Tdurum_contig12007_393, IAAV4464, Kukri_c25868_77, BS00012126_51, RFL_Contig4517_1300, Kukri_c24064_2095, wsnp_BF475068A_Ta_2_1, JD_c3742_1130, IACX8817, BS00063518_51, RAC875_c38018_278, Ku_c5710_…	A	B	B	A	A	B	B	A	B	B	A	B	A	A	B	A	A	B	B	B	B	A	B	A	B	A	A	A	B	A	A	B	B	B	A	A	A	A	A	A	A	B	B	A	A	A
L2A.24	2A	47.3153	wsnp_Ex_c5984_10493714, Excalibur_rep_c69799_1999, BS00090569_51, RAC875_rep_c113120_326, GENE-1792_762, RAC875_c13247_1032, wsnp_Ex_rep_c69799_68761171, BS00022241_51, Ra_c13247_528, Excalibur_c11798_363, GENE-1792_560, wsnp_Ra_c107797_91270622	A	B	B	A	A	B	B	A	B	B	A	B	A	A	B	A	A	B	B	B	B	A	B	A	B	A	A	A	B	A	A	B	B	B	A	A	A	A	A	B	A	B	B	A	A	A
L2A.25	2A	48.0109	IAAV2718, wsnp_Ex_c21409_30544027, BS00093447_51	A	B	B	A	A	B	B	A	B	B	A	B	A	A	B	A	A	B	B	B	B	A	B	A	B	A	A	A	B	A	A	B	B	B	A	A	A	A	A	B	A	B	B	A	A	A
L2A.26	2A	49.4439	Excalibur_c1604_2710, IAAV2218, wsnp_Ex_c1604_3060855, Kukri_c7193_3176, RAC875_c21906_247, RAC875_c1781_1897, RAC875_rep_c73777_485, CAP12_rep_c6956_169, Kukri_c7193_5647, Ku_c8927_2075, Excalibur_c6660_716, RAC875_c52458_454, BobWhite_c17403_635, Kukri_c29170_702, wsnp_Ku_c8927_15048149, wsnp_Ex_c7829_13320738, RFL_Contig2729_517, Excalibur_c6660_746, wsnp_Ex_c7829_13320760, RAC875_rep_c73777_6…	A	B	B	A	A	B	B	A	B	B	A	B	A	A	B	A	A	B	B	B	B	A	B	A	B	A	A	A	B	A	A	B	B	B	A	A	A	A	A	B	A	B	B	A	A	A
L2A.27	2A	50.8768	IAAV6408, wsnp_Ex_rep_c66358_64543218, Ku_c13700_1189, wsnp_Ku_c136_271700, wsnp_Ex_rep_c66358_64543401, Excalibur_c907_1643, wsnp_Ku_c28467_38394887, BS00086329_51, wsnp_Ex_rep_c66358_64543089, wsnp_Ra_c10658_17500498, wsnp_Ex_c2426_4542393, Kukri_rep_c104611_210, wsnp_Ex_c23768_33006588, BobWhite_c31673_296, Ku_c69608_894, Kukri_c2951_2574, RAC875_c64377_350, IAAV2430, Ra_c70418_147, wsnp_BG605…	A	B	B	A	A	B	B	A	B	B	A	B	A	A	B	B	A	B	B	B	B	A	B	A	B	A	A	A	B	A	A	B	B	B	A	A	A	A	A	B	A	B	B	A	A	A
L2A.28	2A	51.5725	BS00092550_51, Kukri_c74165_204	A	B	B	A	A	B	B	A	B	B	A	B	A	A	B	B	A	B	B	B	B	A	B	A	B	A	A	A	B	A	A	B	A	B	A	A	A	A	A	B	A	B	B	A	A	A
L2A.29	2A	52.2433	BS00094574_51, BS00108775_51, BS00080752_51, BS00110386_51	A	B	B	A	A	A	B	A	B	B	A	B	A	A	B	B	A	B	B	B	B	A	B	A	B	A	A	A	B	A	A	B	A	B	A	A	A	A	A	B	A	B	B	A	A	A
L2A.30	2A	58.8864	RAC875_c37510_329: BS00067907_51, BS00057060_51, GENE-1908_331, BS00108865_51, tplb0046b02_872, BS00057059_51	A	B	B	A	A	A	B	A	B	B	A	B	A	A	B	B	A	B	B	A	A	A	B	A	A	A	A	B	B	A	A	B	A	B	A	A	A	A	B	B	A	B	B	A	A	A
L2A.31	2A	60.2734	RFL_Contig741_1380, wsnp_JD_c2578_3489735: {wsnp_Ex_c24964_34219020}	A	B	B	A	A	A	B	A	B	B	A	B	A	A	B	B	A	B	B	A	A	A	B	A	A	A	A	B	B	A	A	B	A	B	A	A	A	A	B	B	A	B	B	A	A	A
L2A.32	2A	64.9925	BS00077769_51, Excalibur_c24715_276, BS00077768_51, BobWhite_c15766_562, Kukri_c34983_190	A	B	B	A	A	A	B	B	B	B	A	B	A	A	B	B	A	A	B	A	A	A	B	A	A	A	A	B	B	A	A	B	A	B	A	A	A	B	B	A	A	B	B	A	A	A
L2A.33	2A	68.8185	Kukri_c15615_254, Tdurum_contig82404_354, RFL_Contig927_1591, tplb0060h04_139, BS00000209_51, (BobWhite_c31163_694): Tdurum_contig31185_456	A	B	B	A	A	A	B	B	B	B	A	B	A	A	B	B	A	A	B	A	A	A	B	A	A	A	A	B	B	A	B	A	A	B	B	B	A	B	B	A	A	B	B	A	A	A
L2A.34	2A	70.9895	TA004785-1734, RAC875_c9523_328, (Excalibur_c37727_66)	A	A	A	A	A	A	B	B	B	B	A	B	A	A	B	B	A	A	B	A	A	A	B	A	A	A	A	B	B	A	B	A	A	B	B	B	A	B	B	A	A	B	B	A	A	A
L2A.35	2A	72.4068	CAP7_c6910_523, BobWhite_c47503_82	A	A	A	A	A	A	B	B	B	B	A	B	A	A	B	B	B	A	B	A	A	A	B	A	A	A	A	B	B	A	B	A	A	B	B	B	A	B	B	A	A	B	B	A	A	A
L2A.36	2A	75.3993	BS00074648_51, Excalibur_c20439_825, (BS00067663_51)	A	B	B	A	A	A	B	B	B	B	A	B	A	A	B	B	B	A	B	A	A	A	B	A	A	A	A	A	B	A	B	A	A	B	B	B	A	B	A	A	A	B	B	A	A	A
L2A.37	2A	76.0873	Kukri_rep_c71154_1562, Tdurum_contig53038_714, RAC875_c37413_569, Tdurum_contig12556_431, Tdurum_contig12556_183, Ex_c36309_435, RAC875_c1043_258, Excalibur_c20478_641, Excalibur_c91176_326, RFL_Contig4567_218, Tdurum_contig25539_248, IAAV3757, IAAV6070, Excalibur_c32514_247, tplb0057b09_367, RAC875_c27530_860, Excalibur_c63622_125, Tdurum_contig66353_358, Excalibur_c4372_262, Excalibur_c27142_67…	A	B	B	A	A	A	B	B	B	B	A	B	A	A	B	B	B	A	B	A	A	A	B	A	A	A	A	A	B	A	B	A	A	B	B	B	A	B	A	A	A	B	B	A	A	A
L2A.38	2A	76.7626	Excalibur_c40335_198, wsnp_Ra_c17622_26522072, Tdurum_contig8350_350	A	B	B	A	A	A	B	B	A	B	A	B	A	A	B	B	B	A	B	A	A	A	B	A	A	A	A	A	B	A	B	A	A	B	B	B	A	B	A	A	A	B	B	A	A	A
L2A.39	2A	82.4342	Kukri_c16667_132, RFL_Contig5277_1141, JD_c10324_88, BobWhite_rep_c48966_570, RFL_Contig5277_564, Kukri_c67873_265, wsnp_JD_c289_450995, RAC875_c35807_1110, RAC875_c16993_839, Kukri_c18207_262, RAC875_c63035_147, wsnp_JD_c1872_2603061, BobWhite_rep_c63940_205, wsnp_BG313362A_Ta_2_1, BS00107857_51, BS00065434_51, Jagger_c7527_143, D_GDEEGVY01AI4MO_416, Ku_c68144_972, (Ku_c68144_387), (BS00049932_5…	A	B	B	A	A	A	A	B	A	B	A	A	A	A	A	B	B	A	B	A	A	A	B	A	A	A	A	A	B	A	B	A	A	B	B	B	A	A	A	A	A	B	A	A	A	A
L2A.40	2A	82.996	Tdurum_contig45196_487, RFL_Contig5277_480, wsnp_Ex_rep_c108004_91402649, RAC875_c1757_1183, BS00012942_51, BS00021712_51, BS00091763_51, Jagger_c295_58, Excalibur_c24959_182, (Jagger_c6714_68), [Ra_c1757_256]	A	B	B	A	A	A	A	B	A	B	A	A	A	A	A	B	B	A	B	A	A	A	B	A	A	A	A	A	A	A	B	A	A	B	B	B	A	A	A	A	A	B	A	A	A	A
L2A.41	2A	84.4337	Ra_c72517_981, BobWhite_c10290_234, IAAV2065, Excalibur_c37167_266, Excalibur_c49266_154, Tdurum_contig70471_308, CAP12_c7190_394, RAC875_rep_c72517_1215, Excalibur_c27054_53, Kukri_c52608_142, (RFL_Contig2972_2819), [BS00064544_51], [BS00064541_51], [BS00067439_51], [wsnp_Ex_c3964_7181151], (Kukri_c23400_362), [Ku_c7283_915], [BS00065380_51]	A	B	B	A	A	A	A	B	A	B	A	A	A	A	A	B	B	A	B	A	A	A	B	A	A	A	B	A	A	A	B	A	A	B	B	B	A	A	A	A	A	B	A	A	A	A
L2A.42	2A	84.7665	BS00101944_51, wsnp_Ex_c63909_62932437, Excalibur_c3004_733, wsnp_Ex_c63909_62932893, TA001167-0831, wsnp_Ex_c2311_4327681, Kukri_c3688_407, RAC875_c44901_118, BS00022467_51, RFL_Contig2972_2285, RFL_Contig4560_1503, wsnp_Ku_c3688_6797159, BS00082153_51, GENE-2383_730, wsnp_Ex_c62466_62094459, wsnp_Ex_c63909_62932669, BS00021676_51, wsnp_Ku_c850_1758318, wsnp_Ex_c53729_56868062, Kukri_rep_c80115_…	A	B	B	A	A	A	A	B	A	B	A	A	A	A	A	B	B	A	B	A	A	A	B	A	A	A	B	A	B	A	B	A	A	B	B	B	A	A	A	A	A	B	A	A	A	A
L2B.1	2B	0	Ex_c525_1401: BS00067280_51, Kukri_c19266_779, BobWhite_c11397_231, RAC875_c5347_474, BS00099469_51, Excalibur_c46841_718, tplb0054d13_2445, Kukri_c6626_57, BobWhite_c12144_216, Kukri_c52263_281, RAC875_c90425_234, (RAC875_c68501_380)	A	A	A	A	A	B	B	B	B	A	A	A	B	B	A	B	A	A	B	A	A	A	B	A	A	B	A	A	A	B	A	A	A	B	B	B	A	A	A	B	B	B	B	B	B	B
L2B.2	2B	0.445228	Excalibur_c39493_251, GENE-1230_436, RAC875_c12533_2006, RAC875_c35090_398, RAC875_rep_c71112_400, BS00028028_51, Excalibur_c17250_104, IAAV1381, Excalibur_c17250_751, Kukri_rep_c97239_133, RAC875_c65386_72	A	A	A	A	A	B	B	B	B	A	A	A	B	B	A	B	A	A	B	A	A	A	B	A	A	B	A	A	A	B	A	A	A	B	B	B	A	A	A	B	B	B	B	B	B	B
L2B.3	2B	1.11151	BS00065556_51, BS00066184_51, wsnp_Ex_c25445_34710489, BS00027693_51, RAC875_rep_c69222_996, BobWhite_c2949_1083, Excalibur_c1787_1037, RAC875_c6538_123, Excalibur_rep_c109101_51, BobWhite_c1149_539, GENE-1273_395, Excalibur_c1787_1199, BS00023068_51, BS00061974_51, BobWhite_rep_c64787_359, BS00022126_51, BobWhite_c7145_355, BobWhite_c13736_59, Tdurum_contig93602_268, Excalibur_c25445_1061, Kukri…	A	A	A	A	A	B	B	B	B	A	A	A	B	B	A	B	A	A	B	A	A	A	B	A	A	B	A	A	A	B	A	A	A	B	B	B	A	A	A	B	B	B	B	B	B	B
L2B.4	2B	8.74419	BS00053520_51, Excalibur_rep_c108189_683, BS00045163_51, BS00011149_51, wsnp_CAP11_c3271_1608092, wsnp_Ra_c4321_7860456, Kukri_c63748_1453, BS00022059_51, wsnp_Ex_c19371_28311667, BS00010318_51, BS00053878_51, BobWhite_c9843_117, BS00070900_51, BS00053880_51	A	A	A	B	B	B	B	B	B	A	A	A	B	B	A	A	A	A	B	A	A	A	A	A	A	B	A	A	B	B	A	A	A	B	B	B	A	A	A	A	B	B	B	B	B	B
L2B.5	2B	16.333	Tdurum_contig54634_846, IACX8278, BS00076982_51, Tdurum_contig54634_956, Kukri_c53810_315, Kukri_c53810_137, Tdurum_contig29819_61, GENE-1999_98, Excalibur_rep_c113914_309, Tdurum_contig54634_815, RFL_Contig5031_526, Excalibur_c16896_253	B	A	A	B	B	B	B	B	B	A	A	A	B	B	A	A	A	A	B	A	A	A	A	A	A	B	A	A	B	A	A	A	A	B	A	A	A	B	A	A	A	B	B	A	B	A
L2B.6	2B	23.9379	Excalibur_c100910_239, RAC875_c101495_63, wsnp_Ku_c4962_8872507, wsnp_Ex_c1962_3696265, wsnp_Ra_c265_560747, RAC875_c37638_233, wsnp_Ex_c1962_3696626, wsnp_Ex_rep_c72511_70872203, RAC875_c1755_971, wsnp_Ex_c1962_3697351	B	A	A	B	B	B	B	A	B	B	A	A	B	B	A	A	A	A	A	A	A	A	A	B	A	B	A	A	B	A	A	A	A	B	A	A	A	B	A	A	A	B	B	A	B	A
L2B.7	2B	28.6101	BS00041585_51, IAAV4206, RAC875_c12766_461, IAAV2277, Ex_c12051_875	B	B	B	B	B	B	B	A	B	B	A	A	B	B	A	A	A	A	A	A	A	A	A	B	A	B	A	A	B	A	A	A	B	B	A	A	A	B	A	A	A	A	B	A	B	A
L2B.8	2B	34.226	TA005292-0114, IAAV3165, Kukri_c37311_790, BobWhite_c11059_169, wsnp_Ex_c10596_17293192, BS00095573_51, Kukri_c37311_136, BS00009807_51, BS00022060_51, Kukri_c11318_591, wsnp_Ex_c10596_17293363, CAP12_c3807_144, IACX445, Kukri_c59939_94, (RFL_Contig3027_1269)	B	B	B	B	B	B	B	A	B	B	A	A	B	B	A	A	A	A	A	A	A	A	A	A	A	A	A	B	B	A	A	A	B	B	A	A	A	B	B	A	A	A	B	A	B	A
L2B.9	2B	39.8609	Excalibur_c4349_1050, wsnp_Ex_c21092_30220342, wsnp_Ex_c21092_30220702, Kukri_c26288_419, Tdurum_contig54704_176, BobWhite_c3448_80, BobWhite_c41535_52, Kukri_c16479_765, wsnp_Ex_c4349_7841003, Kukri_c5497_312	B	B	B	B	B	B	A	A	B	B	A	A	B	B	B	A	A	A	A	A	A	A	A	A	A	A	B	B	B	A	A	A	B	B	A	A	A	B	B	A	A	A	B	A	B	A
L2B.10	2B	40.526	Excalibur_c10376_313, RAC875_c26469_363, Tdurum_contig6194_412, Tdurum_contig12336_489, RAC875_c61801_262, RAC875_c61801_299, Excalibur_rep_c102844_573, Tdurum_contig6194_985, Excalibur_c9093_1469, Tdurum_contig6194_1186, BS00067962_51, Excalibur_c10376_375, RAC875_c15229_108, RAC875_c26469_480, Tdurum_contig6194_931, (Kukri_c29074_303), (Excalibur_c36070_300)	B	B	B	B	B	B	A	A	B	B	A	A	B	B	B	A	A	A	A	A	A	A	A	A	A	A	B	B	B	A	A	A	B	B	A	A	A	A	B	A	A	A	B	A	B	A
L2B.11	2B	43.2186	CAP7_c1018_75	B	B	B	B	B	B	A	A	B	B	A	A	B	B	A	A	A	A	A	A	A	A	A	A	A	A	B	B	B	A	A	A	B	B	A	A	A	A	B	A	A	A	B	A	B	A
L2B.12	2B	53.8592	RAC875_rep_c118376_304, TA002513-0775, RAC875_rep_c72435_90, Excalibur_c26042_260, BS00031143_51, Jagger_c4412_265, IAAV6994, BS00073447_51, Excalibur_c27769_1089, BS00066905_51, Kukri_c36756_316, RFL_Contig189_894, RAC875_c79857_301, RAC875_rep_c110493_512, Ex_c54704_807, BS00098490_51, BS00065418_51, Excalibur_c83705_247, Kukri_c16760_1427, RAC875_c14362_529, Tdurum_contig98206_211, Excalibur_r…	B	B	B	B	B	B	A	A	B	B	A	A	B	B	A	A	A	B	A	A	A	A	A	A	B	A	B	B	B	A	A	A	B	B	B	B	A	A	B	A	A	A	B	A	B	A
L2B.13	2B	58.4894	wsnp_Ex_c56417_58543664, wsnp_Ku_c12900_20727771, Ex_c8832_2521, wsnp_BF291736B_Ta_1_1, Ku_c4777_2494, Ku_c12755_686, wsnp_Ex_rep_c102216_87433489, BS00034315_51, IAAV1296, wsnp_Ex_c56417_58543388, wsnp_Ex_c16582_25102216, wsnp_Ex_c2560_4764402, RAC875_c11322_486, Kukri_rep_c74573_613, wsnp_Ex_c38739_46196393, Kukri_c12755_1364, wsnp_Ex_c9935_16358436, Excalibur_c41397_439, Ex_c14771_392, wsnp_Ex…	B	B	B	B	B	B	A	A	B	B	A	A	B	B	B	A	A	B	B	A	A	A	A	A	B	A	B	B	B	A	A	A	B	B	B	B	B	B	B	A	A	A	B	A	B	A
L2B.14	2B	66.0991	wsnp_Ex_rep_c71116_69944350, wsnp_CAP11_c5474_2542512, wsnp_CAP11_c5240_2436441, CAP8_c3982_23, BS00007901_51, wsnp_CAP7_rep_c7349_3284058, RAC875_c46735_674, Kukri_rep_c69267_496, wsnp_Ex_c7003_12065642, Ku_c6546_718, BS00078506_51, CAP7_c7349_21, wsnp_Ex_c51352_55323092, tplb0059a11_1190, wsnp_Ex_c7003_12065567, CAP8_c5800_150, RAC875_c5080_915, RAC875_c46661_184, wsnp_Ex_c7003_12065828, wsnp_C…	B	B	B	B	B	B	A	A	B	B	A	A	B	B	B	A	A	B	B	A	A	A	A	A	A	A	B	B	B	A	A	A	B	B	A	A	B	B	B	A	A	A	B	A	B	A
L2B.15	2B	71.6823	Tdurum_contig1653_190, BS00110485_51, JD_c14855_506, RAC875_c15649_1101, BS00014345_51, RFL_Contig1385_1575, BS00071689_51, Tdurum_contig94806_361, wsnp_Ku_c13905_22034406, wsnp_Ra_c16822_25566950, tplb0031k24_254, wsnp_Ex_c269_517710, GENE-1246_496, BS00107185_51, wsnp_BE497494B_Ta_2_1, BobWhite_c48532_527, BS00110554_51, wsnp_RFL_Contig2744_2471775, Tdurum_contig65756_350, Kukri_c46621_143, RAC…	B	B	B	B	B	B	A	A	B	B	A	A	B	B	A	A	A	A	A	A	A	A	A	A	A	A	B	B	B	A	A	A	B	B	A	A	A	A	B	A	A	A	B	A	B	A
L2B.16	2B	72.3816	wsnp_Ex_rep_c101906_87187119, Excalibur_c46143_143, BS00037278_51, BS00011039_51, BobWhite_c948_52, RAC875_c97988_87, wsnp_Ex_c51461_55394646, Kukri_c10054_567, wsnp_JD_c4699_5834958, wsnp_Ex_c33246_41764093, BS00091007_51, RAC875_c19210_348, RAC875_c50245_120, Kukri_c39230_362, wsnp_CAP7_c402_217331, BobWhite_c7786_376, TA001322-1176, Kukri_rep_c94009_116, BobWhite_c647_668, IAAV5331, wsnp_JD_c6…	B	B	B	B	B	B	A	A	B	B	A	A	B	B	A	A	A	B	A	A	A	A	A	A	A	A	B	B	B	A	A	A	B	B	A	A	A	A	B	A	A	A	B	A	B	A
L2B.17	2B	73.0724	Excalibur_c25921_230, Excalibur_c20647_643, BS00111324_51, Excalibur_c23932_916, BobWhite_c5852_685, BS00030405_51, Kukri_c6830_572, GENE-0968_155, Tdurum_contig20589_247, CAP7_c3814_303, BS00075410_51, BS00066546_51, Excalibur_c58566_284, RAC875_c4203_382, Excalibur_c29766_663, BS00091671_51, BobWhite_c5852_103, Tdurum_contig52063_1077, Kukri_c22419_541, CAP12_c2565_239, Kukri_c27532_148, RAC875…	B	B	B	B	B	B	A	A	B	A	A	A	B	B	A	A	A	B	A	A	A	A	A	A	A	A	B	B	B	A	A	A	B	B	A	A	A	A	B	A	A	A	B	A	B	A
L2B.18	2B	75.4965	Excalibur_c12278_1301, Kukri_c48787_108, Excalibur_c4709_576, Excalibur_c584_726, Kukri_c26474_540, Excalibur_c15510_190, BS00030090_51, TA001505-1171	B	B	B	B	B	B	A	A	B	A	A	A	B	B	B	A	A	B	B	A	A	A	A	A	A	A	B	B	B	A	A	A	B	B	A	A	B	B	B	A	A	A	B	A	B	A
L2B.19	2B	76.5834	wsnp_Ex_rep_c70228_69172301, wsnp_Ex_c51661_55531646, wsnp_Ex_c9133_15198596, wsnp_Ex_c20367_29431681, wsnp_Ex_c7347_12594158, wsnp_Ex_c36002_44045355, RFL_Contig3301_510, wsnp_JD_c3314_4323825, wsnp_Ex_c19819_28827344, Excalibur_rep_c69016_57, Tdurum_contig42226_2355, wsnp_Ex_c40726_47723984, RAC875_c20366_376, wsnp_Ex_c4423_7960221, RAC875_c85261_84, Excalibur_c46024_97, wsnp_Ex_c37950_45589555…	B	B	B	B	B	B	A	A	A	A	A	A	B	B	A	A	A	B	A	A	A	A	A	A	A	A	B	B	B	A	A	A	B	B	A	A	A	A	B	A	A	A	B	A	B	A
L2B.20	2B	78.9924	Excalibur_c65830_82, RAC875_c27297_2153, Excalibur_c23435_228, RAC875_c45600_228, Excalibur_c60255_451, RAC875_s109189_188, wsnp_RFL_Contig3802_4108582, RAC875_c57938_94, RAC875_c61883_194, BobWhite_c2423_99, RAC875_c102981_396, (Excalibur_c15634_192)	B	B	B	B	B	B	A	A	A	A	A	A	B	B	B	A	A	B	B	A	A	A	A	A	A	A	B	B	B	A	A	A	B	B	A	A	B	B	B	A	A	A	B	A	B	A
L2B.21	2B	79.0358	Kukri_c10017_833	B	B	B	B	B	B	A	A	A	A	A	A	B	B	B	B	A	B	B	A	A	A	A	A	A	A	B	B	B	A	A	A	B	B	A	A	B	B	B	A	A	A	B	A	B	A
L2B.22	2B	83.9362	{wsnp_Ra_c4126_7552133}	B	B	B	B	B	B	A	A	A	A	A	A	B	B	A	A	A	B	A	A	A	A	A	A	A	A	B	B	B	A	A	A	B	B	A	A	A	A	B	A	A	A	B	A	B	A
L2B.23	2B	84.7434	Kukri_rep_c91092_553, wsnp_JD_c29301_23358365, BobWhite_c31986_324, wsnp_Ku_c39797_48152615, wsnp_Ex_c4273_7712252, CAP8_c3701_331, BobWhite_c46028_206, IAAV1993, wsnp_CAP11_rep_c4105_1940985, Kukri_c8595_834, wsnp_CAP8_c775_527759, Kukri_rep_c91092_72, Kukri_c20819_497, RAC875_rep_c108797_110, wsnp_Ex_c25438_34703568, wsnp_Ex_c15985_24399118, wsnp_Ku_c58640_61287250, RAC875_c25277_324, Excalibur…	B	B	B	B	B	B	A	A	A	A	A	A	B	B	A	B	A	B	A	A	A	A	A	A	A	A	B	B	B	A	A	A	B	B	A	A	A	A	B	A	A	A	B	A	B	A
L2B.24	2B	85.4285	Ra_c32699_410, wsnp_Ex_rep_c68386_67199155, Ra_c1799_1066, Ku_c68762_669, BS00010829_51, RAC875_c67311_429, RAC875_rep_c70357_917, wsnp_Ex_c128_255285, wsnp_Ex_c8894_14858193, Ra_c9190_1384, Kukri_c35153_145, Tdurum_contig27828_177, Kukri_c35153_956, Tdurum_contig27880_75, wsnp_Ku_rep_c68888_68067293, RAC875_c30053_167, BS00010745_51, Ra_c111671_555, wsnp_Ex_rep_c105129_89641882, Ra_c15365_530, E…	B	B	B	B	B	B	A	A	A	A	A	A	B	B	A	B	A	B	B	A	A	A	A	A	A	A	B	B	B	A	A	A	B	B	A	A	A	A	B	A	A	A	B	A	B	A
L2B.25	2B	86.128	CAP8_c3408_117, wsnp_Ex_c13908_21774935, RFL_Contig4718_1269, RAC875_rep_c69892_151, BobWhite_rep_c48906_121, RFL_Contig4718_1323, IAAV717, RFL_Contig4856_71, BS00064448_51, IAAV5350, RFL_Contig1987_3440, GENE-1252_145, wsnp_Ex_rep_c105551_89940311, wsnp_Ex_c20169_29215219, Tdurum_contig44075_1141, RFL_Contig2290_634, BobWhite_c16130_362, wsnp_Ex_c20169_29215401, wsnp_Ex_rep_c67543_66165372, RAC8…	B	B	B	B	B	B	A	A	A	A	A	A	B	B	A	B	A	B	B	A	A	A	A	A	A	A	B	B	B	A	A	A	B	B	A	A	A	A	B	A	A	A	B	A	B	A
L2B.26	2B	86.8269	BS00064318_51, BS00022518_51, BS00010012_51, Tdurum_contig55699_246, Excalibur_c18989_1026, BobWhite_c22106_204, BobWhite_c1072_100, CAP8_rep_c8162_101, BS00011545_51, Kukri_c3024_1268, Excalibur_c6769_758, Excalibur_c6769_1371, wsnp_Ex_c10796_17575074, Tdurum_contig62800_207, BS00067094_51, RAC875_rep_c74537_344, Tdurum_contig68666_570, BobWhite_c22728_78, wsnp_Ex_c58274_59639258, RAC875_rep_c73…	B	B	B	B	B	B	A	A	A	A	A	A	B	B	A	B	A	B	B	A	A	A	A	A	A	A	B	B	B	A	A	A	B	B	A	A	A	A	B	A	A	A	B	A	B	A
L2B.27	2B	87.6145	Kukri_c16601_822, Excalibur_c5801_177, wsnp_CAP7_c1592_791887, wsnp_Ra_c15621_24073604, BS00063365_51, IAAV1401, Tdurum_contig78534_314, wsnp_Ex_rep_c101581_86924089, RAC875_c13240_96, wsnp_Ra_c3955_7262354, Ex_c13213_2517, wsnp_Ra_c4660_8405634, Tdurum_contig64795_494, wsnp_Ex_c19772_28771627, wsnp_Ex_c13353_21046550, (Tdurum_contig61927_493), [BS00021713_51]: Tdurum_contig14707_251, BS00063033_…	B	B	B	B	B	A	A	A	A	A	A	A	B	B	A	B	A	B	B	A	A	A	A	A	A	A	B	B	B	A	A	A	B	B	A	A	A	A	B	A	A	A	B	A	B	A
L2B.28	2B	90.7322	JD_c10643_840, RAC875_c15579_1044, (GENE-2310_90), (Tdurum_contig17626_268)	B	B	B	B	B	B	A	A	A	A	A	A	B	B	A	B	A	B	B	A	A	A	A	A	A	A	B	B	B	A	A	A	B	B	A	A	A	A	B	A	A	A	B	A	B	A
L2B.29	2B	90.7441	{Tdurum_contig12879_264}	B	B	B	B	B	A	A	A	A	A	A	A	B	B	A	B	A	B	B	A	A	A	A	A	A	A	B	B	B	A	A	A	B	B	A	A	A	A	B	A	A	A	B	A	B	A
L2B.30	2B	92.4741	{D_GA8KES402H6FGY_202}	B	B	B	B	B	A	A	A	A	A	B	A	B	B	A	B	A	B	B	A	A	A	A	A	A	A	B	B	B	A	A	A	B	B	A	A	A	A	B	A	A	A	B	A	B	A
L2B.31	2B	95.1494	BS00004224_51, Tdurum_contig28113_390, Kukri_c57014_168, wsnp_Ex_c45468_51254978, BS00067347_51, IAAV3648, Kukri_rep_c68903_708, BS00064607_51, wsnp_Ex_c45468_51254832, Kukri_c529_1712, Tdurum_contig71365_233, BobWhite_c6365_540, Tdurum_contig28113_579, Ra_c5004_2032, Kukri_rep_c68903_159, wsnp_CAP7_c317_172502, BobWhite_c13525_262, Tdurum_contig47_185, Excalibur_c55089_278, Ra_c5004_1902, BS0003…	B	B	B	B	B	A	A	A	A	A	B	A	B	B	A	B	A	B	B	A	A	A	A	A	A	A	B	B	B	A	A	A	B	B	A	A	A	A	B	A	A	A	B	A	B	A
L2B.32	2B	95.8389	IAAV1776, Excalibur_c18165_395, wsnp_Ex_rep_c67838_66536117, RAC875_c26697_589, Tdurum_contig28795_273, wsnp_Ex_c13865_21720307, Ku_c3479_1035, BobWhite_c9690_94, wsnp_RFL_Contig3273_3319580, Tdurum_contig28795_381, Tdurum_contig28795_322, wsnp_Ex_c25943_35203857, Excalibur_c2157_173, BobWhite_c13295_407, wsnp_Ex_c12223_19533198, BobWhite_c10539_201, wsnp_RFL_Contig3917_4326857, wsnp_Ex_c15681_24…	B	B	B	B	B	A	A	A	A	A	B	A	B	B	A	B	A	B	B	A	A	A	A	A	A	A	B	B	B	A	A	A	B	B	A	A	A	A	B	A	A	A	B	A	B	A
L2B.33	2B	96.5383	RAC875_c66695_560, GENE-0862_110, RAC875_c10183_1569, RAC875_c37639_94, RAC875_c16752_283, Excalibur_c10637_515, Kukri_c27285_530, Tdurum_contig9214_279, BobWhite_c7050_792, Excalibur_c91034_141, Excalibur_c18966_1008, wsnp_JD_c12346_12606967, RAC875_c65495_424, BS00022805_51, IACX6324, BobWhite_c7050_564, BS00009060_51, Tdurum_contig59546_695, BS00010098_51, wsnp_Ex_c18686_27560445, BS00043338_5…	B	B	B	B	B	A	A	A	A	A	B	A	B	B	A	B	A	B	B	A	A	A	A	A	A	A	B	B	B	A	A	A	B	B	A	A	A	A	B	A	B	A	B	A	B	A
L2B.34	2B	97.234	wsnp_Ra_c14267_22357509, Kukri_c44368_240, Excalibur_c95161_72	B	B	B	B	B	A	A	A	A	A	B	A	B	B	A	B	A	B	B	A	A	A	A	A	A	A	B	B	B	A	A	B	B	B	A	A	A	A	B	A	B	A	B	A	B	A
L2B.35	2B	98.6707	IAAV283, Excalibur_c42146_338, BS00063236_51, Excalibur_c42146_266, BS00026432_51, BS00081189_51, wsnp_Ex_c34419_42734849	B	B	B	B	B	A	A	A	A	A	B	A	B	B	A	B	A	B	B	A	A	A	A	A	A	A	B	B	B	A	A	B	B	B	A	A	A	A	B	A	B	A	B	A	B	A
L2B.36	2B	99.3588	BS00070104_51	B	B	B	B	B	A	A	A	A	A	B	A	B	B	A	B	A	A	B	A	A	A	A	A	A	A	B	B	B	A	A	B	B	B	A	A	A	A	B	A	B	A	B	A	B	A
L2B.37	2B	101.545	Kukri_c16965_1077, RAC875_c65882_668, BobWhite_rep_c50285_700, Kukri_c50391_219, IACX8298, RAC875_c52856_250, GENE-0526_733, BobWhite_c17767_396, BobWhite_c5261_252, GENE-1355_265, Excalibur_c62415_223, CAP7_c2204_410, Excalibur_c9752_289, RAC875_c5949_2011, Kukri_c90676_252, Kukri_c25702_948, Excalibur_c9752_619, Excalibur_c73027_267, Kukri_c12117_134, Excalibur_c9752_73, BobWhite_c10864_436, BS…	B	A	A	B	B	A	A	A	A	A	B	A	B	B	A	B	A	A	B	A	A	A	A	A	A	A	B	B	B	A	A	B	B	B	A	A	A	A	B	A	B	A	B	A	B	A
L2B.38	2B	106.26	Excalibur_c30729_207, RAC875_c22463_494, BobWhite_c33464_133	B	A	A	B	B	A	A	A	A	A	B	A	B	B	A	B	A	A	B	A	A	A	A	A	A	A	B	B	B	A	A	B	B	B	A	A	A	A	B	A	B	A	B	B	B	A
L2B.39	2B	110.076	RAC875_rep_c110690_104, RAC875_c18063_665, wsnp_Ku_c26323_36285601, RAC875_c18063_497, RAC875_c18063_771, Kukri_c96357_134, RAC875_c37540_565, RAC875_c62155_156, RAC875_c24205_110, RAC875_c37540_583, (IACX8386)	B	A	A	B	B	A	A	A	A	A	B	A	B	B	B	B	A	A	B	B	B	A	A	A	A	A	B	B	B	A	A	B	B	B	A	A	A	A	B	A	B	A	B	B	A	A
L2B.40	2B	113.911	Ex_c52711_584, Kukri_c657_1139	A	A	A	B	B	B	A	A	A	B	B	A	B	B	B	B	A	A	A	B	B	A	A	A	A	A	B	B	B	A	A	B	B	A	A	A	A	A	B	A	B	A	B	B	A	A
L2B.41	2B	115.307	Kukri_c11099_1033, BobWhite_rep_c64068_241, RAC875_rep_c116263_97, wsnp_Ex_c3695_6740063, BobWhite_c17943_633, Tdurum_contig52350_636, RFL_Contig2751_1562, Kukri_c10869_489, Excalibur_c56550_71, RAC875_c16727_1826, Kukri_c10869_1366, Excalibur_c56550_425, Kukri_c10869_1591	A	A	A	B	B	B	A	A	A	B	B	A	B	B	B	B	A	A	A	B	B	A	A	A	A	B	B	B	B	A	A	B	B	A	A	A	A	A	B	A	B	A	B	B	A	A
L2B.42	2B	120.974	Tdurum_contig10048_447, wsnp_Ku_c18587_27915541, BobWhite_c24069_257, Excalibur_rep_c107890_89, CAP7_c16_300, Ku_c67680_195, Excalibur_c910_946, Excalibur_c16329_1216, wsnp_Ex_c34303_42642389, Tdurum_contig10048_61, Tdurum_contig9071_215, GENE-1056_55, Excalibur_c26527_330, Kukri_c79633_169, Tdurum_contig52627_726, Excalibur_rep_c83640_791, BobWhite_c21827_104, BobWhite_c7274_333, Tdurum_contig14…	A	A	A	A	A	B	A	A	A	B	B	B	B	B	B	B	A	A	A	B	B	A	A	A	A	B	B	B	B	B	A	B	B	A	A	A	A	A	B	B	A	A	A	B	A	A
L2B.43	2B	121.649	RAC875_rep_c71149_1446, BS00083998_51, IAAV8570, GENE-0918_159, RAC875_c25513_403, tplb0053o16_915, wsnp_Ex_c31064_39902843, RAC875_c16993_196, Excalibur_c8919_345, Excalibur_c73791_215, Ku_c738_453, RAC875_c4602_445, Kukri_c9898_1766, Excalibur_c31744_369, Kukri_c9898_1618, BS00066148_51, Kukri_c39136_675, wsnp_Ex_c5193_9204522, wsnp_Ex_c12675_20144479, Excalibur_c2311_1563, CAP11_c3226_221, Kuk…	A	A	A	A	A	B	A	A	A	B	B	B	B	B	B	B	A	A	A	B	B	A	A	A	A	B	B	B	B	B	A	B	B	A	A	A	A	A	B	B	A	B	A	B	A	A
L2B.44	2B	122.327	BS00064483_51, RAC875_c6144_121, (BS00020869_51), (Excalibur_c25781_232)	A	A	A	A	A	B	B	A	A	B	B	B	B	B	B	B	A	A	A	B	B	A	A	A	A	B	B	B	B	B	A	B	B	A	A	A	A	A	B	B	A	B	A	B	A	A
L2B.45	2B	127.496	{BS00011236_51}	A	A	A	A	A	A	B	A	A	B	B	B	-	B	B	B	A	A	A	-	A	A	A	A	A	B	A	B	B	B	A	B	B	A	A	A	A	A	B	B	A	B	A	B	A	A
L2B.46	2B	129.066	BobWhite_c5756_532, Excalibur_c88238_109, TA004902-0755, (RAC875_c48891_87), (Kukri_c43821_342)	A	A	A	A	A	A	B	A	A	B	A	B	A	A	B	B	A	A	A	A	A	A	A	A	A	B	A	B	B	B	A	B	B	A	A	A	A	A	B	B	A	B	A	B	A	A
L2D.1	2D	0	Jagger_c5341_126, wsnp_Ex_c101374_86744680, BobWhite_c5466_1015, wsnp_Ex_c7669_13090850, (RAC875_c20707_256)	A	B	B	A	A	A	B	A	A	B	B	B	A	A	B	B	A	B	A	A	A	B	B	A	B	A	B	B	A	B	B	A	B	B	B	B	B	A	B	A	B	B	B	B	A	B
L2D.2	2D	0.445227	wsnp_Ex_c7908_13430703, BS00067698_51, IAAV6612, CAP12_c2436_132, BS00029208_51, Kukri_c19434_936, Kukri_c102346_668, wsnp_CAP12_c455_248396, wsnp_Ex_c58019_59494143, wsnp_CAP7_c888_455397, (BS00070426_51), (RFL_Contig2448_1113), (D_F1BEJMU01A0OMY_356), (D_contig16084_234), [Kukri_c11809_824], (BS00029910_51)	A	B	B	A	A	A	B	A	A	B	B	B	A	A	B	B	B	B	A	A	A	B	B	A	B	A	B	B	A	B	B	A	B	B	B	B	B	A	B	A	B	B	B	B	A	B
L2D.3	2D	1.12533	Excalibur_c35611_446, Kukri_c47664_191, D_GBUVHFX01AU224_322, BS00071755_51, BS00065034_51, D_contig39379_541, Kukri_c29358_277, wsnp_JD_c69_109951, RAC875_c22368_641, D_F1BEJMU02GB94Z_188, [Kukri_c11809_824]	A	B	B	A	A	A	B	A	A	B	B	B	A	A	B	B	B	B	A	A	A	B	B	A	B	A	B	B	A	B	A	A	B	B	B	B	B	A	B	A	B	B	B	B	A	B
L2D.4	2D	5.65274	D_contig27429_284, Kukri_rep_c113120_104, wsnp_JD_rep_c63957_40798083, wsnp_JD_rep_c63957_40798121, wsnp_Ex_c14779_22892053, BS00067046_51, Kukri_rep_c106786_230, (BS00090678_51), (Kukri_c51992_290)	A	B	B	A	A	A	B	A	A	B	B	A	A	A	B	B	B	B	A	A	A	B	B	A	B	A	B	B	B	B	A	A	B	B	B	B	B	A	B	A	B	B	A	B	A	B
L2D.5	2D	34.24	D_GDRF1KQ01A0AOV_75, Kukri_c44_1320, D_GBUVHFX02GV41H_67, Excalibur_c3574_607, Excalibur_c39215_100, D_contig28346_467, D_GBB4FNX01A1ZCW_138	A	B	B	B	B	A	A	A	A	B	B	B	A	A	B	A	B	B	A	A	A	B	A	B	B	A	B	B	B	B	A	A	B	B	B	B	A	B	B	A	A	B	A	A	B	A
L2D.6	2D	35.5608	wsnp_Ku_c3107_5818628, Excalibur_c59090_145, Kukri_rep_c105822_804, Excalibur_c40820_335, BobWhite_c9564_154, Excalibur_c15048_488, Kukri_c16477_157, RAC875_c65419_206, wsnp_Ku_c7229_12491877, Excalibur_c17039_436, D_contig73920_552, wsnp_Ex_c1944_3664205, wsnp_Ex_c1944_3663988, Kukri_c16477_181, BobWhite_c16439_1143, RAC875_c12221_834, wsnp_Ex_c29666_38670435, BobWhite_c16439_1102, Excalibur_c20…	A	B	B	B	B	A	A	A	B	B	B	B	A	A	B	A	B	B	A	A	A	B	A	B	B	B	B	B	B	B	A	A	B	B	B	B	A	B	B	A	A	B	A	A	B	A
L2D.7	2D	36.2604	D_contig31797_313, wsnp_Ex_c6400_11123059, IACX9380, (wsnp_Ex_c4817_8598511)	A	B	B	B	B	A	A	A	B	B	B	B	A	A	B	A	B	B	A	A	A	B	A	B	B	B	B	B	B	B	A	A	B	A	B	B	A	B	B	A	A	B	A	A	B	A
L2D.8	2D	36.96	IAAV691, BS00022211_51, Excalibur_c4303_184, RAC875_c45366_729, BS00106937_51, BS00083080_51, RAC875_rep_c114236_188, RAC875_rep_c116200_396, GENE-0787_549, Kukri_c4790_1137, Kukri_rep_c114322_506, Excalibur_c2887_131, IACX9152, Kukri_c4790_893, BS00062865_51, Kukri_c4790_1174, Kukri_c65249_58, BS00063674_51, BS00011313_51, RAC875_c38724_323, BS00081578_51, BS00022143_51, BS00080749_51, BS0006570…	A	B	B	B	B	A	A	A	B	B	B	B	A	A	B	A	B	B	A	A	A	B	A	B	B	B	B	B	B	B	A	A	B	A	B	B	A	B	B	A	A	B	A	A	B	B
L2D.9	2D	37.5259	BS00021923_51	A	B	B	B	B	A	A	A	B	B	B	B	A	A	B	A	B	B	A	A	A	B	A	B	B	B	B	B	B	B	A	A	B	A	B	B	A	B	B	A	A	B	A	A	B	B
L2D.10	2D	68.0921	{Tdurum_contig17626_210}	B	B	B	B	B	B	B	A	B	A	A	B	B	B	B	B	B	B	B	B	B	B	B	B	B	B	B	B	B	A	B	A	B	B	B	B	A	B	B	A	A	B	B	A	B	B
L2D.11	2D	70.6958	wsnp_Ra_c54256_57628288	B	B	B	B	B	B	B	A	B	A	A	B	B	B	B	B	B	B	B	B	B	B	B	B	B	B	B	B	B	A	B	A	B	B	B	B	A	B	B	A	A	B	B	A	B	B
L2D.12	2D	81.4757	Tdurum_contig30515_54	A	B	B	B	B	B	B	A	B	A	A	B	B	B	B	B	B	A	A	B	B	B	B	B	B	B	A	B	B	A	B	A	B	A	B	B	A	B	B	A	A	B	B	A	B	B
L2D.13	2D	82.4223	{RAC875_c11093_174}	A	B	B	B	B	B	B	A	B	A	A	B	B	B	B	A	B	A	A	B	B	B	B	B	B	B	A	B	B	A	B	A	B	A	B	B	A	B	B	A	A	B	B	A	B	B
L2D.14	2D	85.7104	wsnp_JD_c19101_17343310, RAC875_c3257_729, Kukri_c3115_279, wsnp_Ex_c10751_17505459, CAP11_c5658_270, RAC875_c21514_77, RAC875_c110838_499, Kukri_c8502_1456, IAAV8053, IAAV2142, wsnp_Ex_c9345_15516120, RAC875_rep_c85788_282, TA004133-0887, Jagger_c4726_129, JD_c19101_46, D_F5MV3MU01EQX37_66, RAC875_c43244_404, RAC875_c13774_161, RAC875_c54927_1000, tplb0062d15_1382, GENE-0684_1033, wsnp_Ra_rep_c7…	A	B	B	B	B	B	B	A	B	A	A	B	B	B	B	A	B	A	A	B	B	B	B	B	B	B	A	B	B	A	B	A	B	A	B	B	A	B	B	A	A	B	B	A	B	B
L2D.15	2D	89.4171	{D_contig80448_280}	A	B	B	B	B	B	B	A	B	A	A	B	B	B	B	A	B	A	A	B	B	B	B	B	B	B	A	B	B	A	B	A	B	A	B	B	A	B	B	A	A	B	B	A	B	B
L2D.16	2D	91.4743	GENE-2400_351, GENE-0684_1611, BS00066697_51, GENE-0808_728	A	B	B	B	B	B	B	A	B	A	A	B	B	B	B	A	B	A	A	B	B	B	B	B	B	B	A	B	B	A	B	A	B	A	B	B	A	B	B	A	A	B	B	A	B	B
L2D.17	2D	170.848	Ra_c21099_1781, RAC875_c7602_2109, BobWhite_c14554_277	B	B	B	A	A	A	B	B	A	B	A	B	A	A	A	A	B	B	B	A	A	A	B	B	A	B	A	B	B	A	A	B	B	A	B	B	B	B	B	A	A	B	A	B	A	A
L2D.18	2D	171.346	RFL_Contig4790_902, Excalibur_c42413_442, BS00012014_51, BobWhite_c5756_516, Kukri_c1526_616, RAC875_c5907_96, RAC875_c5082_841, BS00086534_51, BS00009901_51, Excalibur_c10461_394, Excalibur_s114439_212, IAAV2847, BS00010685_51, BS00083320_51, wsnp_Ku_c28820_38731047, Kukri_c498_2381, RAC875_c10408_188, RAC875_c17591_2085, CAP12_c3549_159, RFL_Contig1128_620, BS00021825_51, Excalibur_c1999_1298, …	B	B	B	A	A	A	B	B	A	B	A	B	A	A	A	A	B	B	B	A	A	A	B	B	A	B	A	B	A	A	A	B	B	A	B	B	B	B	B	A	A	B	A	B	A	A
L2D.19	2D	173.41	{RFL_Contig4790_1091}	B	B	B	A	B	A	-	B	A	B	A	B	A	A	A	A	B	B	B	A	A	A	B	B	-	B	A	B	A	B	A	B	B	A	B	B	B	B	B	-	A	B	A	B	A	A
L3A.1	3A	0	{Tdurum_contig76679_307}	A	A	A	A	A	A	B	B	A	B	A	A	B	B	A	B	B	A	B	A	A	B	B	A	A	A	A	B	A	B	A	A	B	A	B	B	B	A	B	A	A	B	A	B	A	A
L3A.2	3A	1.96584	RFL_Contig1488_671, CAP12_c1860_280, Excalibur_c1529_1644, Kukri_c23717_188, Tdurum_contig12008_842, Excalibur_c9485_707, Kukri_rep_c89183_282, TA003589-0518, (BS00075119_51)	A	A	A	A	A	A	B	B	A	B	A	B	B	B	A	B	B	A	B	A	A	B	B	A	A	A	A	B	A	B	A	A	B	A	B	B	B	A	B	A	A	B	A	B	B	A
L3A.3	3A	3.39232	{BS00028726_51}	A	A	A	A	A	A	B	B	A	B	A	B	B	B	A	B	B	A	B	A	A	A	B	A	A	A	A	B	A	B	A	A	B	A	B	B	B	A	B	A	A	B	A	B	B	A
L3A.4	3A	4.62899	wsnp_Ra_c2339_4506620	A	A	A	A	A	A	B	B	A	B	A	B	B	B	B	B	B	A	B	A	A	A	B	A	A	A	A	B	A	B	A	A	B	A	B	B	B	A	B	A	A	B	A	B	B	A
L3A.5	3A	8.81749	D_contig30400_369	A	A	A	A	A	A	B	B	A	B	A	B	B	B	B	B	B	A	B	A	A	A	A	A	A	A	A	B	A	B	A	A	B	A	B	B	B	A	B	A	A	B	A	B	B	A
L3A.6	3A	15.0836	RAC875_c77648_367, BobWhite_c5461_338, BS00093975_51, BS00022798_51, Kukri_c15388_1205, BobWhite_c22778_271, BS00048489_51, RAC875_c76367_523, (Kukri_c15388_731), (Kukri_c15388_692)	A	A	A	A	A	A	B	B	A	B	A	B	B	B	B	B	B	A	B	A	A	A	A	A	A	A	A	B	A	B	A	A	B	A	B	B	B	A	B	A	A	B	A	B	B	A
L3A.7	3A	17.255	BobWhite_c2570_682, Excalibur_c62042_175, Kukri_rep_c84820_251, RAC875_rep_c111243_125: D_contig28406_150, Excalibur_c64596_82	B	A	A	A	A	A	A	B	A	B	A	B	B	B	B	B	B	A	B	A	A	A	A	A	A	A	A	B	A	B	A	A	B	A	B	B	B	A	B	A	A	B	A	B	B	A
L3A.8	3A	17.9519	IAAV4780	B	A	A	A	A	A	A	B	A	B	A	B	B	B	B	B	B	A	B	A	A	A	A	A	A	A	A	B	A	B	B	A	B	A	B	B	B	A	B	A	A	B	A	B	B	A
L3A.9	3A	19.3886	Ra_c9347_163, BobWhite_c25996_190	B	A	A	A	A	A	A	B	A	A	A	B	B	B	B	B	B	A	B	A	A	A	A	A	A	A	A	B	A	B	B	A	B	A	B	B	A	A	B	A	A	B	A	B	B	A
L3A.10	3A	20.0843	Kukri_c49280_230, Kukri_rep_c75764_60, wsnp_Ra_rep_c106523_90273922, Kukri_c17099_871, wsnp_CAP11_rep_c4157_1965583, IACX2831	B	A	A	A	A	A	A	B	A	A	A	B	B	B	B	B	B	A	B	A	A	A	A	A	A	A	A	B	A	B	B	A	B	A	B	B	A	B	B	A	A	B	A	B	B	A
L3A.11	3A	20.7762	wsnp_JD_c2722_3653988, Tdurum_contig52302_649, Tdurum_contig52302_92, (Excalibur_c24613_302)	B	A	A	A	A	A	B	B	A	A	A	B	B	B	B	B	B	A	B	A	A	A	A	A	A	A	A	B	A	B	B	A	B	A	B	B	A	B	B	A	A	B	A	B	B	A
L3A.12	3A	22.9833	Excalibur_c4548_2697, Excalibur_c4548_2505, IAAV1328, wsnp_Ra_c9738_16173810, wsnp_Ex_c4548_8166555, wsnp_Ra_c9738_16174002	B	B	B	A	A	A	B	B	A	A	A	B	B	B	B	B	B	A	B	A	A	A	A	A	A	A	A	B	A	B	B	A	B	A	B	B	A	B	B	A	A	B	A	B	B	A
L3A.13	3A	23.6637	BS00090225_51, CAP8_c665_242, CAP8_c665_409, wsnp_Ex_c8409_14170476, BobWhite_c9249_564	B	B	B	A	A	A	B	B	A	A	A	B	B	B	B	B	B	A	B	A	A	A	A	A	A	A	A	B	A	B	B	A	B	A	B	B	A	B	B	B	A	B	A	B	B	A
L3A.14	3A	26.6596	BS00049032_51, BS00057445_51	B	B	B	A	A	A	B	B	A	A	A	B	B	B	B	B	B	A	B	A	A	A	A	B	A	A	A	B	A	A	B	A	B	A	B	B	A	B	B	B	A	A	A	B	B	A
L3A.15	3A	30.4949	RAC875_c16583_1259, Excalibur_c55759_282	B	B	B	A	A	A	B	B	A	A	A	B	B	B	B	B	B	A	B	B	B	A	A	B	A	A	A	A	A	A	B	A	B	A	B	B	A	B	A	B	A	A	A	B	A	A
L3A.16	3A	32.6691	BS00065382_51, IAAV5729, BS00048757_51, BobWhite_c29419_116, Kukri_c80974_619, BS00065956_51, RAC875_c47976_291, (Excalibur_c25239_283)	B	B	B	A	A	A	B	B	A	A	B	B	B	B	B	A	B	B	B	B	B	A	A	B	A	A	A	A	A	A	B	A	B	A	B	B	A	B	A	B	A	A	A	B	A	A
L3A.17	3A	36.4902	wsnp_Ex_c10272_16842803, RFL_Contig4403_1034, BS00022148_51, Excalibur_rep_c103091_266, Excalibur_rep_c116073_259, wsnp_Ex_c1141_2191485, Excalibur_c5352_1854, Excalibur_c2578_1966, (RAC875_c66892_58): wsnp_Ex_c57322_59084950, wsnp_Ra_c16278_24893033, BS00034334_51, Excalibur_s113043_59, TA003281-2379, wsnp_Ku_c40218_48484410, IAAV6676, RAC875_c50864_1921, RAC875_c6445_275, BS00022516_51, BS00065…	B	B	B	A	A	A	B	B	A	A	B	B	B	B	B	A	B	B	B	B	B	A	A	B	A	B	A	A	A	A	B	A	B	B	B	B	A	B	A	B	A	A	B	B	A	A
L3A.18	3A	37.1741	BS00031903_51, Ra_c72106_227, BobWhite_c9468_478, Excalibur_rep_c104884_417, Ku_c53625_627, Tdurum_contig10979_1523, wsnp_Ex_c47763_52874806, wsnp_RFL_Contig2767_2518373, wsnp_Ex_c12871_20400823, wsnp_Ex_rep_c66865_65262277, BS00071948_51, wsnp_Ex_c15269_23491104, Tdurum_contig61010_621, Excalibur_c18089_1116, RFL_Contig4814_556, RAC875_c13895_763, wsnp_Ex_rep_c66865_65262612, BS00032525_51, RAC8…	B	B	B	A	A	A	B	B	A	A	B	B	B	B	B	A	B	B	B	B	B	A	A	B	A	B	A	A	A	A	B	A	B	B	B	B	A	B	A	B	A	A	A	B	A	A
L3A.19	3A	48.1902	GENE-2087_300: GENE-3571_190	B	B	B	A	A	A	B	B	A	A	B	B	B	B	B	A	B	B	B	B	B	A	A	B	A	B	A	A	A	A	B	A	B	B	B	B	A	B	A	B	A	A	A	B	A	A
L3A.20	3A	60.5434	IAAV2383, Excalibur_c46082_440, BS00101401_51, GENE-3343_183, CAP8_c1393_327, Ra_c48730_581, IAAV242, GENE-4795_75, Ex_c9685_1264, RAC875_c23470_220, wsnp_Ex_c1149_2206471, IAAV6317, BS00078669_51, wsnp_Ku_c3286_6111360, (BS00023026_51)	B	B	B	A	A	A	B	A	A	A	B	B	B	B	B	A	B	B	B	B	B	A	A	B	A	B	A	A	A	A	B	A	B	B	B	B	A	B	A	B	A	A	A	B	A	A
L3A.21	3A	61.19	Tdurum_contig43475_978, wsnp_Ex_c27150_36365659, BS00003971_51, wsnp_Ex_rep_c66685_65003087, RAC875_c58159_521, RAC875_s120038_124, wsnp_Ex_rep_c66685_65003254, wsnp_Ex_rep_c69864_68824236, Ra_c70087_485, wsnp_Ku_c23901_33846711, Kukri_c18924_528, Kukri_rep_c87640_135, wsnp_Ku_c5378_9559013, wsnp_Ex_c28930_38008757, wsnp_Ex_rep_c69864_68823765, wsnp_Ex_c12750_20243224, wsnp_Ex_rep_c69864_68824319…	B	B	B	A	A	A	B	A	A	A	B	B	B	B	B	A	B	A	B	B	B	A	A	B	A	B	A	A	A	A	B	A	B	B	B	B	A	B	A	B	A	A	A	B	A	A
L3A.22	3A	61.8781	wsnp_Ex_c11877_19055556	B	B	B	A	A	A	B	A	A	A	B	B	B	B	B	A	B	A	B	B	B	A	A	B	A	B	A	A	A	A	B	A	B	B	B	B	A	B	A	B	A	A	A	B	A	A
L3A.23	3A	64.8912	wsnp_Ra_rep_c69692_67234463, RAC875_c75448_80, BS00074617_51	B	B	B	A	A	A	B	A	A	A	B	B	B	B	B	A	B	A	B	B	B	A	A	B	A	B	A	B	A	A	B	A	A	B	B	B	A	B	B	B	A	A	A	B	A	A
L3A.24	3A	65.5791	Excalibur_rep_c105978_544, BS00021909_51, wsnp_Ku_c38911_47455674, wsnp_Ku_c38911_47455924	B	B	B	A	A	A	B	B	A	A	B	B	B	B	B	A	B	A	B	B	B	A	A	B	A	B	A	B	A	A	B	A	A	B	B	B	A	B	B	B	A	A	A	B	A	A
L3A.25	3A	66.2709	Excalibur_c21252_245, RAC875_c67998_96, Kukri_c35426_507	B	B	B	A	A	A	B	B	A	A	B	B	B	B	B	A	B	A	B	B	B	B	A	B	A	B	A	B	A	A	B	A	A	B	B	B	A	B	B	B	A	A	A	B	A	A
L3A.26	3A	68.4514	Excalibur_c46600_919, BobWhite_c71_391, Excalibur_c24402_471, Excalibur_c39002_242, wsnp_BF292596A_Ta_1_3, wsnp_BF292596A_Ta_1_1	B	B	B	A	A	A	A	B	A	A	B	B	B	B	B	A	B	A	B	B	B	B	A	B	A	B	A	B	A	A	B	A	A	B	B	B	A	B	B	B	A	A	A	B	A	A
L3A.27	3A	74.2907	GENE-1642_397	B	B	B	A	A	A	A	B	A	A	B	B	B	B	B	A	B	A	B	B	B	B	A	B	A	B	A	B	A	A	B	A	A	B	B	B	A	B	B	B	A	A	A	B	A	A
L3A.28	3A	84.3559	wsnp_Ex_c8517_14315660, Excalibur_c56240_176, BobWhite_c29826_602, Excalibur_c56240_200, RAC875_c47550_437, TA005161-0899, wsnp_Ex_rep_c67786_66472676, CAP12_c5387_372	B	B	B	A	A	A	A	B	A	A	B	B	A	A	B	A	B	A	B	B	B	B	A	A	A	B	A	B	A	A	B	A	A	B	B	B	A	B	B	B	A	A	A	B	A	A
L3A.29	3A	84.9541	Kukri_c31546_66, TA003179-0872, TA002702-0616, Excalibur_c61191_77, BS00084158_51, Tdurum_contig11473_516, GENE-1549_110, Kukri_c63259_151, BS00018474_51, Kukri_c25064_120, BobWhite_c801_862, BS00068094_51, BS00006822_51, IACX17944, Kukri_c18420_705, Kukri_c8601_1193, Excalibur_c39508_88, Tdurum_contig44880_420, Tdurum_contig11473_847, RAC875_c38647_290, Tdurum_contig45539_226, BS00084159_51, Tdu…	B	B	B	A	A	A	A	B	A	A	B	B	A	A	B	A	B	A	B	B	B	B	A	A	A	B	A	B	A	A	B	A	A	B	B	B	A	B	B	B	A	A	A	B	A	A
L3A.30	3A	98.4017	wsnp_Ra_c27984_37480491	B	B	B	A	A	A	B	B	A	B	B	B	B	B	B	B	B	B	B	B	B	B	B	B	A	B	A	B	A	B	B	B	A	B	B	B	A	B	B	B	A	B	A	B	B	A
L3A.31	3A	111.851	IAAV5370, Excalibur_c39808_453, wsnp_Ex_c27317_36522052, Ex_c24554_1583, BS00032025_51, IAAV8218, RAC875_c15003_377, BS00081610_51, BS00023337_51, wsnp_BQ160970A_Ta_2_7, Kukri_c8465_54, Ra_c23771_496, RAC875_c10194_673, wsnp_Ex_c1894_3575749, IAAV1410, Kukri_c12079_204, Excalibur_c29600_173, Tdurum_contig59585_576, BS00022908_51, (BobWhite_c21397_148), (wsnp_CAP11_rep_c4226_1995152), (Kukri_c1796…	B	B	B	A	A	A	A	B	A	A	B	B	A	A	B	A	B	A	B	B	B	B	A	A	A	B	A	B	A	A	B	A	A	B	B	B	A	B	B	B	A	A	A	B	A	A
L3A.32	3A	112.483	BobWhite_c38444_238	B	B	B	A	A	A	A	B	A	A	B	B	A	A	B	A	B	A	B	B	B	B	A	A	A	B	A	B	A	A	B	A	A	B	B	B	A	B	B	B	A	A	A	B	A	A
L3A.33	3A	113.126	wsnp_Ex_c15475_23757972, wsnp_CAP11_c68_106078, RFL_Contig4282_1420, Kukri_c10751_1031, wsnp_Ex_c15475_23756906, BS00020459_51, BS00049977_51, Excalibur_c49743_97, Kukri_c10751_158, RAC875_c15109_106, Kukri_c10751_264, wsnp_CAP12_c15_9559, Kukri_c10751_860, BS00036168_51, (IAAV7454), (wsnp_BG262734A_Ta_2_7), (Excalibur_rep_c110501_525)	B	B	B	A	A	A	A	B	A	A	B	B	A	A	B	A	B	A	B	B	B	B	B	A	A	B	A	B	A	A	B	A	A	B	B	B	A	B	B	B	A	A	A	B	A	A
L3A.34	3A	125.075	wsnp_BG262734A_Ta_2_3	B	B	B	A	A	A	B	B	A	B	B	B	B	B	B	B	B	B	B	B	B	B	B	B	A	B	A	B	A	B	B	B	A	B	B	B	A	B	B	B	A	B	A	B	B	B
L3A.35	3A	138.345	wsnp_Ex_c1533_2930233, RAC875_rep_c90531_283	B	B	B	A	A	A	A	B	A	A	B	B	A	A	B	A	B	A	B	B	B	B	B	A	A	B	A	B	A	A	B	A	A	B	B	B	A	B	B	B	A	A	A	B	A	A
L3A.36	3A	139.694	RAC875_rep_c94907_221, BS00003935_51, IACX6065, BS00067940_51, wsnp_Ex_c20250_29303152, (BS00091887_51)	B	B	B	A	A	A	A	B	A	A	B	B	A	A	B	A	B	A	B	B	B	B	B	A	A	B	A	B	A	A	B	A	A	B	B	B	A	B	B	B	A	A	A	B	A	A
L3A.37	3A	145.282	Kukri_rep_c107195_111, Kukri_rep_c89509_83, BS00022424_51, BS00067224_51, IAAV1134, BS00081475_51, (Excalibur_rep_c110278_62)	B	B	B	A	A	A	A	B	A	A	B	B	A	A	B	A	B	A	B	B	B	B	A	A	A	A	A	A	A	A	B	A	A	B	A	A	A	B	A	B	A	A	A	B	A	A
L3A.38	3A	160.454	RAC875_c52195_324, GENE-1833_70	B	B	B	B	B	A	A	B	A	A	B	B	A	A	B	A	B	A	B	B	B	B	A	A	B	A	B	A	A	A	B	B	A	B	A	A	A	B	A	B	A	B	A	B	A	A
L3A.39	3A	161.817	CAP11_c1022_117, Kukri_c18258_440, CAP11_c1022_66, wsnp_Ku_c7811_13387117, Kukri_c7811_2940, wsnp_Ex_c1903_3592518, Kukri_rep_c106620_208, Tdurum_contig42495_389, wsnp_CAP8_c6939_3242530	B	B	B	B	B	A	A	B	A	A	B	B	A	A	B	A	B	A	B	B	B	B	A	A	B	A	B	A	B	A	B	B	A	A	A	A	A	B	A	B	A	B	A	B	A	A
L3A.40	3A	164.02	IAAV1523	B	B	B	B	B	A	A	B	A	A	B	B	A	A	B	A	B	A	B	B	B	B	A	A	B	A	B	A	B	B	B	B	A	A	A	A	A	B	A	B	B	B	A	B	A	A
L3A.41	3A	164.708	Tdurum_contig55841_351, BS00076751_51, GENE-3665_61, (Tdurum_contig34075_98)	B	B	B	B	B	A	A	B	A	A	B	B	A	A	B	A	B	A	B	B	B	B	A	A	B	A	B	A	B	B	B	B	A	A	A	A	A	B	A	B	B	B	A	B	A	A
L3A.42	3A	166.137	Ra_c4373_716, BS00041742_51, BobWhite_c12428_371, Ku_c4231_940, Ra_c4373_453	B	B	B	A	A	A	A	B	A	A	B	B	A	A	B	A	B	A	B	B	B	B	A	A	B	A	B	A	B	B	B	B	A	A	A	A	A	B	A	B	B	B	A	B	A	A
L3A.43	3A	168.337	BS00087534_51, BS00093889_51, BS00030652_51, RAC875_c24982_202, wsnp_BE604885A_Ta_2_2	B	B	B	A	A	A	A	B	A	A	A	B	A	A	B	A	B	A	B	B	B	B	A	A	B	A	B	A	B	B	B	B	A	A	B	B	A	B	A	B	B	B	A	B	A	A
L3A.44	3A	169.75	Excalibur_c7717_1170	B	B	B	A	A	A	B	B	B	A	A	B	A	A	B	A	B	A	B	B	B	B	A	A	B	A	B	A	B	B	B	B	A	A	B	B	A	B	A	B	B	B	A	B	A	A
L3A.45	3A	173.598	RAC875_c20689_270, IAAV3851	B	B	B	A	A	B	B	B	B	A	A	B	A	A	B	A	B	A	B	A	A	A	A	A	B	A	B	A	B	B	B	B	A	A	B	B	A	A	A	B	B	B	A	B	A	A
L3A.46	3A	175.015	RAC875_c99055_69	B	B	B	A	A	B	B	A	B	A	A	B	A	A	B	A	B	A	B	A	A	A	A	A	B	A	B	A	B	B	B	B	A	A	B	B	A	A	A	B	B	B	A	B	A	A
L3A.47	3A	176.448	wsnp_Ex_rep_c104125_88923836, IAAV5507, BS00059618_51, RAC875_c56516_786, Excalibur_c361_1321, IAAV9044, BS00022419_51, Kukri_c2273_365, TA006156-0624, BS00068508_51, BS00097939_51, IAAV2423, RAC875_c3084_415	B	B	B	A	A	B	B	A	B	A	A	B	A	A	B	A	B	A	B	A	A	A	B	A	B	A	B	A	B	B	B	B	A	A	B	B	A	A	A	B	B	B	A	B	A	A
L3A.48	3A	177.144	JD_c7528_325, wsnp_JD_c7528_8610786, wsnp_Ra_c29624_38979654, Excalibur_c93179_123, RAC875_c61934_186, wsnp_Ex_c25082_34346512, BobWhite_c10098_535, Kukri_c47887_183, CAP8_c8360_186, Kukri_c47887_111, wsnp_Ex_rep_c104141_88935451, RAC875_rep_c106170_204, wsnp_Ex_c55096_57733841, BobWhite_c13293_107, RAC875_c28721_290, (wsnp_Ex_c55096_57733894)	B	B	B	A	A	B	B	A	B	A	A	B	A	A	B	A	B	A	B	A	A	A	B	A	B	A	B	A	B	B	B	B	A	A	B	B	A	A	A	B	B	B	A	B	A	A
L3A.49	3A	177.831	Kukri_s117946_404, RAC875_c35074_452, RAC875_c35074_486, Kukri_c51666_401, RAC875_c68056_81	B	B	B	A	A	B	B	A	B	A	A	B	A	A	B	A	B	A	B	A	A	A	B	A	B	A	B	A	B	A	B	B	A	A	B	B	A	A	A	B	B	B	A	B	A	A
L3A.50	3A	180.832	CAP7_c1238_51, RAC875_c65573_410, wsnp_Ku_c5359_9531713, Kukri_rep_c70441_132, BobWhite_rep_c49306_129, GENE-1464_73, BobWhite_c11000_935, wsnp_Ex_c88767_80001420, wsnp_Ex_c28679_37784735, wsnp_Ku_c5359_9530161, wsnp_Ex_c24085_33332723, wsnp_Ex_c45877_51548342, wsnp_Ex_c11229_18163892, RAC875_c20087_1007, wsnp_Ex_c45877_51548309, wsnp_BM137927A_Ta_2_1, Kukri_c93012_76, wsnp_Ex_c28679_37784954, ws…	B	B	B	A	A	B	B	A	B	A	A	B	A	A	B	A	B	A	B	A	A	A	B	A	B	A	B	A	B	A	B	B	A	A	A	A	A	A	A	B	B	B	A	B	A	A
L3A.51	3A	181.532	IACX5980	B	B	B	A	A	B	B	A	B	A	A	B	A	A	B	A	B	A	B	A	A	A	B	A	B	B	B	A	B	A	B	B	A	A	A	A	A	A	A	B	B	B	A	B	A	A
L3A.52	3A	181.977	BS00066714_51, Tdurum_contig51914_500, Tdurum_contig55443_1361, RFL_Contig2394_439, Tdurum_contig27982_568, RAC875_c46236_214, Tdurum_contig51914_740, (BS00064063_51), (RFL_Contig2394_496)	B	B	B	A	A	A	B	A	B	A	A	B	A	A	B	A	B	A	B	A	A	A	B	A	B	B	B	A	B	A	B	B	A	A	A	A	A	A	A	B	B	B	A	B	A	A
L3B.1	3B	0	{Excalibur_rep_c104237_78}	B	B	B	A	A	A	B	A	A	A	A	A	B	B	B	A	B	B	A	B	B	A	A	A	B	B	A	B	B	B	A	B	A	A	A	A	A	A	B	A	A	A	A	B	A	A
L3B.2	3B	0.457736	GENE-3869_1488, RFL_Contig3626_491, BS00024603_51	B	B	B	A	A	A	B	A	A	A	A	A	B	B	B	A	B	B	A	B	B	A	A	A	B	B	A	B	B	B	A	A	A	A	A	A	A	A	B	A	A	A	A	B	A	A
L3B.3	3B	2.60333	{Excalibur_c16148_808}	B	B	B	A	A	A	B	A	A	A	A	A	B	B	B	A	B	B	A	B	B	A	A	A	B	B	A	B	B	B	A	A	A	A	A	A	A	A	B	A	A	A	A	B	A	A
L3B.4	3B	7.32689	Kukri_c15654_309, wsnp_Ex_c12875_20407926, RAC875_rep_c118986_60, tplb0053a24_995, RFL_Contig1801_1473, Tdurum_contig47506_269, RAC875_c4954_1419, RAC875_c5633_1748, RAC875_rep_c106279_291, RAC875_c43871_154, GENE-1743_853, RAC875_c46415_638, RAC875_c63132_298, RAC875_c29367_349, Tdurum_contig93830_1688, Excalibur_rep_c102055_320, RAC875_c43163_263, RAC875_c56484_249, Kukri_c32803_150, wsnp_Ex_re…	B	B	B	A	A	A	B	A	A	A	A	A	B	B	B	A	B	B	A	B	B	A	A	A	B	B	A	B	B	B	A	A	A	A	A	A	A	A	B	A	A	A	A	B	A	A
L3B.5	3B	8.7614	wsnp_Ex_rep_c66766_65123941, RAC875_c52898_57, [BS00062677_51], [Tdurum_contig12008_725]	B	B	B	A	A	A	B	A	A	A	A	A	B	B	B	A	B	B	A	B	B	A	A	A	B	B	A	B	B	B	A	A	A	A	A	A	A	A	B	A	A	A	A	B	A	A
L3B.6	3B	9.45908	D_GDRF1KQ02FMFSH_337, wsnp_CAP11_c3742_1796552, Ku_c519_281, Tdurum_contig43938_291, BS00105741_51, RAC875_rep_c118229_56, RAC875_c53353_78, RAC875_rep_c96490_105, Kukri_rep_c96809_1043, BobWhite_c9711_71, wsnp_Ex_c24548_33795073, CAP8_rep_c3727_108, RFL_Contig2585_1174, CAP11_c527_306, D_contig68177_584, Kukri_rep_c96809_457, JD_c23336_253, BS00111294_51, Kukri_c49752_254, (RAC875_c787_671): D_G…	B	B	B	A	A	A	B	A	A	A	A	A	B	B	B	A	B	B	A	B	B	A	A	A	B	B	A	B	B	B	A	B	A	A	A	A	A	A	B	A	A	A	A	B	A	A
L3B.7	3B	10.8882	RAC875_c8885_74, Excalibur_c9206_836, Kukri_rep_c107316_393, wsnp_BE497169B_Ta_2_1, wsnp_BE497169B_Ta_2_2, BS00063245_51, Excalibur_c50808_326, JD_c6012_1567, BS00018764_51, IAAV6442, Excalibur_rep_c104532_80, Kukri_rep_c101341_425, BS00088683_51, IACX8266, wsnp_Ra_c18153_27161629, GENE-1856_1005, wsnp_Ku_c663_1368085, Excalibur_rep_c67448_528, BS00088684_51, GENE-1856_756, wsnp_Ex_c3005_5548573,…	B	B	B	A	A	A	B	A	A	A	A	A	B	B	B	A	B	B	A	B	B	A	A	A	B	A	A	B	B	B	A	B	A	A	A	A	A	A	B	A	A	A	A	B	A	A
L3B.8	3B	12.3155	IACX6214, BS00026471_51	B	B	B	A	A	A	B	A	A	A	A	A	B	B	B	A	B	B	A	B	B	A	A	A	B	A	A	B	A	B	A	B	B	A	A	A	A	A	B	A	A	A	A	B	A	A
L3B.9	3B	13.7446	wsnp_CAP11_c232_211960, BS00104107_51, RAC875_c5016_340, Excalibur_c73633_120, BS00097558_51, (BS00027346_51), (RFL_Contig3591_1832)	B	B	B	A	A	A	B	A	A	A	A	A	B	B	B	A	B	B	A	B	B	A	A	A	B	A	A	B	A	B	A	B	B	A	A	A	A	A	B	A	A	A	A	B	A	A
L3B.10	3B	15.1656	RFL_Contig5043_785, Kukri_rep_c75764_261, Tdurum_contig43252_1407, BS00011596_51, Tdurum_contig43252_1762, Kukri_c13830_487	A	B	B	A	A	A	B	A	A	A	A	A	B	B	B	A	B	B	A	B	B	A	A	A	B	A	A	B	A	B	A	B	B	A	A	A	A	A	B	A	A	A	A	B	A	A
L3B.11	3B	18.1746	Tdurum_contig22897_107	A	A	A	A	A	A	B	A	A	A	A	A	B	B	B	B	B	B	A	B	B	A	A	A	B	A	A	B	A	B	A	B	B	A	A	A	A	A	B	B	A	A	A	B	A	A
L3B.12	3B	18.8128	GENE-4824_212, (BobWhite_c28090_175)	A	A	A	A	A	A	B	A	A	A	A	A	B	B	B	B	B	B	A	B	B	A	B	A	B	A	A	B	A	B	A	B	B	A	A	A	A	A	B	B	A	A	A	B	A	A
L3B.13	3B	30.3265	BobWhite_c34987_301, Excalibur_c24391_321, RAC875_c5799_224, BS00065934_51, GENE-1771_541	A	A	A	A	A	A	B	A	A	B	B	A	B	B	B	B	A	B	B	B	B	A	B	A	B	A	A	B	A	B	A	B	B	B	B	B	A	A	B	B	A	A	B	B	B	A
L3B.14	3B	37.2947	IAAV5662, RFL_Contig1456_842, BS00056258_51, BS00056257_51	A	A	A	A	A	A	B	A	A	B	B	A	B	B	B	B	A	B	B	B	B	A	B	A	A	B	A	A	A	B	A	B	B	B	A	A	A	A	A	B	A	A	A	B	B	A
L3B.15	3B	38.6945	{CAP8_c8651_206}	A	A	A	A	A	A	B	A	A	B	B	A	B	B	B	B	A	B	B	B	B	A	B	A	A	B	A	A	A	B	A	B	B	B	A	A	A	A	A	B	A	A	A	B	B	A
L3B.16	3B	40.1287	BS00022242_51	A	A	A	A	A	A	B	A	A	B	B	A	B	B	B	B	A	B	B	A	A	A	B	A	A	B	A	A	A	B	A	B	B	B	A	A	A	A	A	B	A	A	A	B	B	A
L3B.17	3B	40.7865	Excalibur_c35645_587	A	A	A	A	A	A	B	A	A	B	B	A	B	B	B	B	A	B	B	A	A	A	B	A	A	B	A	A	A	B	A	B	B	B	A	A	A	A	A	B	A	A	A	B	B	A
L3B.18	3B	49.5203	GENE-1332_96	A	A	A	A	A	A	B	A	A	B	B	A	B	B	B	B	A	B	B	A	A	A	B	A	B	B	B	A	A	B	A	B	B	B	B	B	A	A	A	A	A	A	B	B	B	A
L3B.19	3B	52.4701	wsnp_Ex_c1097_2105209, RAC875_c35310_770, Excalibur_c11594_123, wsnp_Ex_c8695_14561512, BS00092415_51, wsnp_Ex_c15944_24350833, BS00011064_51, GENE-4761_106, BS00110493_51, wsnp_Ex_c6805_11743678, RAC875_c2787_470, BS00075108_51, Excalibur_c11594_246, Excalibur_c11246_659, BS00109808_51, Kukri_c32046_493, Excalibur_c7706_1936, IACX2048, RAC875_rep_c86950_103, Excalibur_c8483_1308, BobWhite_rep_c6…	A	A	A	A	A	A	B	A	A	B	B	A	B	B	A	B	A	B	B	A	A	A	B	A	B	B	B	A	A	B	A	B	B	B	B	B	A	A	A	A	A	B	B	B	B	A
L3B.20	3B	57.1892	TA002188-0143, BS00066149_51, Tdurum_contig43263_243, RAC875_c20041_976, BS00022415_51, IAAV6689, BS00037469_51, RFL_Contig738_557, BS00022072_51, RAC875_c5913_172, wsnp_BE518003B_Ta_2_3, wsnp_Ex_c4156_7507247, Ku_c56846_964, wsnp_Ku_c7784_13343904, wsnp_Ex_rep_c66896_65307566, Ku_c3416_572, wsnp_Ex_c7967_13522958, Kukri_c48750_1372, BS00066108_51, wsnp_Ku_c33335_42844680, wsnp_Ku_c33335_42844594…	A	A	A	A	A	A	B	A	A	B	B	A	B	B	A	B	A	B	B	A	A	A	B	A	A	B	B	A	A	B	A	B	B	B	A	A	A	A	A	A	A	B	A	B	B	A
L3B.21	3B	57.869	wsnp_Ku_c210_413608, Tdurum_contig416_931, wsnp_Ex_c20652_29734133, Excalibur_rep_c67686_205, wsnp_CAP8_c6899_3227098, BS00063531_51, Ra_c1049_455, Excalibur_c52772_1592, (RAC875_c45182_152), [wsnp_Ex_c54357_57265797]: Tdurum_contig67690_183	A	A	A	A	A	A	B	A	A	B	B	A	B	B	A	B	A	B	B	A	A	A	B	A	A	B	B	A	A	B	A	B	B	B	A	A	A	A	A	A	A	B	A	B	B	A
L3B.22	3B	59.302	RAC875_c55214_932, BS00095061_51, BS00045330_51, Kukri_rep_c70198_1436, IAAV8262, Tdurum_contig54463_316, RAC875_s115213_106, Kukri_c4599_482, Kukri_c4074_463, RAC875_rep_c83245_239, wsnp_Ex_c2580_4800027, RAC875_c43893_213, BS00034257_51, RAC875_c66327_209, Ku_c1005_1173, Tdurum_contig13377_89, Kukri_c7804_2504, BS00082644_51, BS00034260_51, BS00040143_51, Excalibur_c29625_222, RAC875_c44365_203…	A	A	A	A	A	A	B	A	A	B	B	A	B	B	A	B	A	B	B	A	A	A	B	A	A	B	B	A	A	B	A	B	B	B	A	A	A	A	A	A	A	B	A	B	B	A
L3B.23	3B	59.9978	wsnp_JD_rep_c63654_40605158, BobWhite_c46650_260, RAC875_rep_c117089_221, Excalibur_c44713_137, BS00089954_51, Kukri_c13269_1094, BS00049008_51, RAC875_c11254_79, BS00078127_51, Kukri_c15603_1116, wsnp_Ex_c29631_38640100, RAC875_c13935_1479, Kukri_c15521_2027, GENE-1805_65, BS00043664_51, BS00062734_51, IACX3190, Excalibur_rep_c101410_789, GENE-1805_135, BobWhite_c5095_634, RAC875_c9415_1229, BS0…	A	A	A	A	A	A	B	A	A	B	B	A	B	B	A	B	A	B	B	A	A	A	B	A	A	B	B	A	A	B	A	B	A	B	A	A	A	A	A	A	A	B	A	B	B	A
L3B.24	3B	60.6934	wsnp_Ex_c14162_22093694	A	A	A	A	A	A	B	A	A	B	B	A	B	B	A	B	A	B	B	A	A	A	B	B	A	B	B	A	A	B	A	B	A	B	A	A	A	A	A	A	A	B	A	B	B	A
L3B.25	3B	62.1302	Kukri_c21818_519, wsnp_Ku_c21818_31604716, wsnp_Ku_c4078_7436510, [CAP7_c10624_88]	A	A	A	A	A	A	B	A	A	B	B	A	B	B	A	B	A	B	B	A	A	A	B	B	A	B	A	A	A	B	A	B	A	B	A	A	A	A	A	A	A	B	A	B	B	A
L3B.26	3B	62.8259	Ex_c5547_2037, Excalibur_c15332_1194, Excalibur_rep_c106935_390, Excalibur_c30527_559, TA002266-1244, tplb0024c09_1335, RAC875_rep_c109105_57, wsnp_Ex_c3096_5708642, Jagger_c5649_59, Tdurum_contig48224_272, Tdurum_contig67750_272, wsnp_Ku_rep_c72821_72480395, wsnp_Ex_c12887_20427158, Tdurum_contig4913_705, Kukri_rep_c107421_115, TA004228-0191, wsnp_Ex_c3096_5709369, Excalibur_c5182_93, CAP7_c3667…	A	A	A	A	A	A	B	A	A	B	B	A	B	B	A	B	A	B	B	A	A	A	B	B	A	B	A	A	A	B	A	B	A	B	A	A	A	A	A	A	A	B	A	B	B	A
L3B.27	3B	63.5253	BS00010083_51, Excalibur_c48047_90, wsnp_JD_rep_c49010_33257826, BS00068816_51, IAAV5835, wsnp_JD_c5643_6802088, Excalibur_rep_c113405_180, wsnp_JD_c9360_10216330, BS00068817_51, RAC875_c28912_306, BobWhite_c6974_329, RAC875_rep_c77684_470, wsnp_JD_c5643_6802211, BS00071373_51, (BS00066718_51), (RAC875_c10595_473)	A	A	A	A	A	A	B	A	A	B	B	A	B	B	A	B	A	B	B	A	A	A	B	B	A	B	A	A	A	B	A	B	A	B	A	A	A	B	A	A	A	B	A	B	B	A
L3B.28	3B	64.2091	wsnp_Ku_c31407_41142340, IACX3426, Kukri_c96922_98, wsnp_Ex_c3040_5616383, Ku_c46571_2627, Excalibur_c18172_2105, wsnp_BQ167580B_Ta_2_1, wsnp_Ex_rep_c69845_68804456, TA003701-0787, wsnp_Ku_c10196_16926860, Excalibur_c32708_225, BS00093891_51, Excalibur_c59479_514, RAC875_c17269_645, Excalibur_c24617_131, CAP11_c797_273, wsnp_Ex_c11837_18996495, BS00039420_51, BobWhite_c37216_572, Excalibur_c32708…	A	A	A	A	A	A	B	A	A	B	B	A	B	B	A	B	A	B	B	A	A	A	B	B	A	B	A	A	A	B	A	B	A	B	A	A	A	B	A	A	A	B	A	B	B	A
L3B.29	3B	68.0661	RAC875_c30507_292, wsnp_Ex_rep_c68193_66971396, Jagger_c522_55, RAC875_c403_2194, wsnp_Ku_c14082_22272647, wsnp_Ex_c25573_34834321, BobWhite_c55606_116, wsnp_Ex_c52557_56115459, Ku_c13676_1074	A	A	A	A	A	A	B	A	A	B	B	A	B	B	A	B	A	B	A	A	A	A	B	B	A	B	A	A	A	B	A	B	A	B	A	A	A	B	A	A	A	B	A	B	B	A
L3B.30	3B	68.6798	CAP12_c2348_133, (RAC875_c15109_510)	A	A	A	A	A	A	B	A	A	B	B	A	B	B	A	B	A	B	A	A	A	A	B	B	A	B	A	A	A	B	A	B	A	B	A	A	A	B	A	A	A	B	A	B	B	B
L3B.31	3B	85.4691	Kukri_rep_c94476_152, Kukri_c41129_344, BS00059416_51	A	A	A	B	B	B	A	B	A	B	B	A	B	B	A	B	B	B	A	A	A	A	A	A	B	A	A	A	A	B	A	B	A	B	A	A	A	B	A	A	A	A	B	B	B	B
L3B.32	3B	86.0909	Excalibur_c18410_136, Tdurum_contig61601_159, BS00022403_51, tplb0044b20_1610, BS00085434_51, BobWhite_c23052_196, Excalibur_rep_c102300_102, RAC875_c5427_447, BobWhite_c35398_181, BS00105878_51, Excalibur_rep_c70658_301, Excalibur_c18410_251	A	A	A	B	B	B	A	B	A	A	B	A	B	B	A	B	B	B	A	A	A	A	A	A	B	A	A	A	A	B	A	B	A	B	A	A	A	B	A	A	A	A	B	B	B	B
L3B.33	3B	88.2771	BS00068556_51, Tdurum_contig100004_204, Kukri_c88697_556, RAC875_c62223_86, (IACX9237)	A	A	A	B	B	B	A	B	A	A	B	A	B	B	A	B	B	B	A	A	A	A	A	A	B	A	A	B	A	B	A	B	A	B	A	A	A	B	B	A	A	A	B	B	B	B
L3B.34	3B	92.994	Kukri_c13568_575, Kukri_c60633_257, Kukri_c60633_121, Kukri_c27398_412	A	A	A	B	B	B	A	B	A	A	B	B	A	A	A	B	B	B	A	A	A	A	A	A	B	A	A	B	A	B	A	B	A	A	A	A	A	B	B	A	A	A	B	B	B	B
L3B.35	3B	96.4008	RAC875_c24504_157	A	A	A	B	B	B	A	B	A	A	B	B	A	A	A	A	B	B	A	A	A	A	A	A	A	A	A	B	A	B	A	B	A	A	B	B	A	B	B	A	A	A	B	B	B	B
L3B.36	3B	100.697	Tdurum_contig46030_580, Excalibur_c71730_105	A	B	B	B	B	B	A	B	A	A	B	B	A	A	A	A	A	B	A	A	A	A	A	A	A	A	A	B	A	B	A	B	B	A	B	B	A	B	B	A	A	A	B	B	B	B
L3B.37	3B	101.375	Ra_c8960_147, CAP11_c59_418, Kukri_c24041_273, RFL_Contig4792_379, wsnp_CAP12_c2297_1121142, RAC875_c24972_708, TA006289-1238, wsnp_CAP11_c59_99769, RFL_Contig2578_862, wsnp_CAP11_c59_99702, wsnp_CAP11_c59_99317, BS00056737_51, Kukri_rep_c114800_56, wsnp_Ex_c33879_42293206, Tdurum_contig60330_126, Jagger_c528_56, BobWhite_c3721_78, wsnp_Ra_c67016_65144188, BobWhite_c3721_224, BS00067355_51, Kukri…	A	B	B	B	B	B	A	B	A	A	B	B	A	A	A	A	A	B	A	A	A	A	A	A	A	A	A	B	A	B	A	B	B	A	B	B	A	A	B	A	A	A	B	B	B	B
L3B.38	3B	102.795	BobWhite_c5276_631, BobWhite_c22016_155, (BS00063711_51)	A	B	B	B	B	B	A	B	A	A	B	B	A	A	A	A	A	B	B	A	A	A	A	A	A	A	A	B	A	B	A	B	B	A	B	B	A	A	B	A	A	A	B	B	B	B
L3B.39	3B	106.643	BS00071597_51, Excalibur_c15095_831, BS00071041_51, Excalibur_c15095_852, GENE-2712_130, Excalibur_c16703_430, BS00074629_51, BS00071598_51, BS00037871_51, GENE-2712_367, Excalibur_c26349_503, GENE-2405_488, RAC875_c24401_277, RAC875_c32794_218, RAC875_c24982_583, GENE-2712_428, GENE-2405_141, CAP12_c1468_114, Tdurum_contig99764_60, Tdurum_contig99764_256, BS00022715_51, Excalibur_c14047_528, RAC…	A	B	B	B	B	B	A	B	B	A	B	B	A	A	A	A	B	B	B	A	A	A	A	A	A	B	A	B	A	B	A	B	B	A	B	B	A	A	B	A	A	A	B	B	B	B
L3B.40	3B	107.985	Excalibur_rep_c103408_632, Kukri_c58054_59, Kukri_rep_c110158_202, wsnp_JD_rep_c50820_34666611, RAC875_rep_c72670_558, RAC875_rep_c72275_185, wsnp_Ra_rep_c72670_70836439, Excalibur_rep_c103408_230	A	B	B	B	B	B	A	B	B	A	B	B	A	A	A	A	B	B	B	A	A	A	A	A	A	B	A	B	A	B	A	B	B	A	B	B	A	A	B	A	A	B	A	B	B	B
L3B.41	3B	126.424	Kukri_c7860_911, Kukri_rep_c92293_249, Kukri_c42669_583, RAC875_c66953_100, GENE-4458_691	A	B	B	A	A	A	A	B	B	A	B	B	B	B	A	A	B	B	B	B	B	A	A	A	A	A	A	B	B	B	A	B	B	B	A	A	A	A	B	A	B	B	A	B	B	B
L3B.42	3B	127.782	wsnp_Ex_c16569_25082760, RAC875_c32864_205	A	B	B	A	A	A	A	B	B	A	B	B	B	B	A	A	B	B	A	B	B	A	A	A	A	A	A	B	B	B	A	B	B	B	A	A	A	A	B	A	B	B	A	B	B	B
L3B.43	3B	128.594	Kukri_rep_c110544_52, Excalibur_c52023_321, RAC875_c2106_882, Kukri_rep_c110544_248, BobWhite_c11000_806, Excalibur_c20309_539, BS00104177_51, Kukri_rep_c110544_497: {RAC875_c48860_106}	A	B	B	A	A	A	A	B	B	A	B	B	B	B	A	A	B	B	A	B	B	A	A	A	A	A	A	B	B	B	A	B	B	B	A	A	A	A	B	A	B	B	A	B	B	B
L3B.44	3B	132.015	{Tdurum_contig10458_460}	A	B	B	A	A	A	A	B	B	A	B	B	B	B	A	A	B	B	A	B	B	A	A	A	A	A	A	B	B	B	A	B	B	B	A	A	A	A	B	A	B	B	A	B	B	B
L3B.45	3B	133.533	{GENE-4458_709}	A	B	B	A	A	A	A	B	B	A	B	B	B	B	A	A	B	B	B	B	B	A	A	A	A	A	A	B	B	B	A	B	B	B	A	A	A	A	B	A	B	B	A	B	B	B
L3B.46	3B	142.94	{Kukri_rep_c83522_342}	A	B	B	A	A	B	A	B	B	B	B	B	B	B	A	A	B	B	A	B	B	A	A	B	A	A	B	B	B	B	B	B	B	B	A	A	A	A	B	A	B	B	A	B	B	B
L3B.47	3B	144.339	BS00075879_51, BobWhite_c45118_495, Excalibur_c16569_535, wsnp_Ex_c16569_25082817	A	B	B	A	A	B	A	B	B	B	B	B	B	B	A	A	B	B	A	B	B	A	A	B	A	A	B	B	B	B	B	B	B	B	A	A	A	A	B	A	B	B	A	B	B	B
L3B.48	3B	145.721	BS00079029_51	A	B	B	A	A	B	A	B	B	B	B	B	B	B	A	A	B	B	A	B	B	A	A	B	A	A	B	B	B	B	B	B	B	B	A	A	A	A	B	A	B	B	A	B	B	B
L3B.49	3B	146.163	TA004381-1229, Excalibur_c23620_560, Kukri_c11944_2358, Excalibur_c29314_719, RAC875_c37741_476, RAC875_c5222_245, wsnp_Ex_c13284_20948460, RAC875_c37741_218, GENE-1925_447, BS00091257_51, BobWhite_rep_c58425_117, GENE-1925_118, (Kukri_c11944_1316)	A	B	B	A	A	B	A	B	B	B	B	B	B	B	A	A	B	B	A	B	B	A	A	B	A	A	B	B	B	B	B	B	B	B	A	A	A	A	B	A	B	B	A	B	B	B
L3D.1	3D	0	BS00070456_51, TA005883-0675, RAC875_c48773_253, RFL_Contig2471_119	B	B	B	A	A	B	B	B	A	B	A	B	A	A	B	A	A	A	A	B	B	B	B	B	A	A	A	A	B	A	A	B	B	B	A	A	B	B	A	A	A	A	A	B	A	A
L3D.2	3D	27.1354	GENE-1919_120	A	B	B	A	A	B	A	B	A	A	A	B	A	A	B	B	B	A	B	B	B	A	B	B	B	B	A	A	B	A	B	B	B	A	A	A	A	A	A	A	A	A	A	A	A	B
L3D.3	3D	29.7616	wsnp_Ex_c18250_27065775, BobWhite_c27541_67, RAC875_c90230_51, wsnp_Ex_c7260_12463738, Ku_c22692_1021, Excalibur_c22852_401, BobWhite_c17386_221, wsnp_Ra_rep_c71290_69343893, Kukri_c43208_335, (wsnp_Ex_c54003_57045475)	A	B	B	A	A	B	A	B	A	A	A	B	A	A	B	B	B	A	B	B	B	A	B	B	B	B	A	A	B	A	B	B	B	A	A	A	A	A	A	A	A	A	A	A	A	B
L3D.4	3D	34.1127	RAC875_c33823_279	A	B	B	A	A	B	A	A	A	A	A	B	A	A	B	B	B	A	B	B	B	A	B	B	B	B	A	B	B	A	B	B	A	A	A	A	A	A	B	A	A	A	A	A	A	B
L3D.5	3D	38.8931	Kukri_c8913_655, BobWhite_c27163_179	A	B	B	A	A	B	A	B	A	A	B	B	A	A	B	B	A	A	B	B	B	A	B	B	B	A	A	B	B	A	B	B	A	A	B	B	A	A	B	A	A	A	B	A	A	B
L3D.6	3D	41.4416	{D_contig24344_227}	A	B	B	A	A	B	A	B	A	A	A	B	A	A	B	B	A	A	B	B	B	A	B	B	B	A	A	B	A	A	B	B	A	A	B	B	A	A	B	A	A	A	B	A	A	B
L3D.7	3D	47.8134	TA003804-0980	A	B	B	A	A	B	A	B	A	A	A	B	A	A	A	B	A	A	B	B	B	A	B	A	B	A	A	B	A	B	B	B	A	A	B	B	A	A	B	A	A	B	B	A	B	B
L3D.8	3D	83.2668	wsnp_Ex_c1032_1972861, Ex_c12557_401, wsnp_Ku_c13204_21105694, Kukri_c4636_1032, BS00061125_51	A	B	B	A	A	B	B	B	A	A	B	B	A	A	A	A	B	B	B	B	B	A	B	B	B	A	B	A	A	A	B	B	B	B	B	B	B	B	A	A	B	B	A	A	B	A
L3D.9	3D	85.0849	TA003570-0548	A	B	B	A	A	B	B	B	A	A	A	B	A	A	A	A	B	B	B	B	B	A	B	B	B	A	B	A	A	A	B	B	B	B	B	B	B	B	A	A	B	B	A	A	B	A
L3D.10	3D	86.5104	Excalibur_c4302_2208, wsnp_Ku_c25527_35493338, Excalibur_c37296_317, wsnp_Ku_c2249_4335279, BS00024419_51, CAP7_c3438_196, TA006354-0937, Excalibur_c51976_119, Ra_c10378_1677, BobWhite_c2661_155, D_GDEEGVY02F0MHM_250, BS00000660_51, IAAV686, Excalibur_c3821_1355, wsnp_Ex_c13629_21411429, wsnp_Ex_c12369_19730765, Excalibur_c17654_1090, BS00024422_51, BS00033229_51, wsnp_Ex_c7451_12757458, RFL_Cont…	A	B	B	A	A	B	B	B	A	A	A	B	A	A	A	A	B	B	B	B	B	A	B	B	B	A	B	A	A	A	B	B	B	B	B	B	B	B	A	A	B	B	A	A	B	A
L3D.11	3D	87.6815	RFL_Contig5322_219	A	B	B	A	A	B	B	B	A	A	A	B	B	B	A	A	B	B	B	B	B	A	B	B	B	A	B	A	A	A	B	B	B	B	B	B	B	B	A	A	B	B	A	A	B	A
L4A.1	4A	0	JD_c21248_511	B	A	A	B	B	B	A	B	A	A	B	B	B	B	A	B	A	A	B	A	A	A	B	B	B	A	A	A	A	A	A	A	B	B	B	B	A	A	A	A	B	A	B	A	B	A
L4A.2	4A	1.89707	wsnp_JD_c64_103934, BS00106545_51, BS00035307_51, (BS00021716_51)	A	A	A	B	B	B	A	B	A	A	B	B	B	B	A	B	A	A	B	A	A	A	B	B	B	A	A	A	B	A	A	A	B	B	B	B	A	A	A	A	B	A	B	A	B	A
L4A.3	4A	10.6472	Ex_c864_653	A	A	A	B	B	A	A	B	A	A	B	B	B	B	A	B	A	A	B	A	A	B	B	B	B	A	A	B	B	A	A	A	A	B	B	B	A	A	B	A	B	A	A	A	B	B
L4A.4	4A	11.3089	BS00043286_51: Tdurum_contig21233_82	A	A	A	B	B	A	A	B	A	A	B	B	B	B	A	B	A	A	B	A	A	B	B	B	B	A	A	B	B	A	A	A	A	B	B	B	A	A	B	A	B	A	A	A	B	B
L4A.5	4A	12.7387	wsnp_Ex_c14478_22481430	A	A	A	B	B	A	A	B	A	A	B	B	B	B	A	B	A	A	B	A	A	B	B	B	B	B	A	B	B	A	A	A	A	B	B	B	A	A	B	A	B	A	A	A	B	B
L4A.6	4A	14.1375	BS00022177_51, (BS00092244_51)	A	A	A	B	B	A	A	A	A	A	B	B	B	B	A	B	A	A	B	A	A	B	B	B	B	B	A	B	B	A	A	A	A	B	B	B	A	A	B	A	B	A	A	A	B	B
L4A.7	4A	21.7991	wsnp_Ex_c28429_37553452	A	A	A	B	B	A	B	A	A	A	B	B	B	B	A	B	A	A	B	B	B	B	A	B	B	B	A	B	A	A	A	A	A	B	B	B	A	A	B	A	B	A	A	B	B	B
L4A.8	4A	23.963	Ex_c7626_444, Ku_c7594_1179, Ex_c883_2618, Ex_c7626_392, Ra_c74035_586	A	A	A	B	B	A	B	A	A	A	B	B	B	B	A	B	A	A	B	B	B	B	A	A	B	B	A	B	A	A	A	A	A	B	B	B	A	A	B	A	B	A	A	B	B	B
L4A.9	4A	26.1621	IAAV855, Kukri_c53787_620, BS00036493_51, (BS00017267_51), (Kukri_rep_c101034_516), (IAAV8202), (IACX3391)	A	A	A	B	B	A	B	A	A	A	B	B	B	B	A	B	A	A	B	B	B	B	A	A	B	B	A	B	A	A	A	A	A	B	B	B	A	A	B	A	B	A	A	B	B	B
L4A.10	4A	26.8502	wsnp_Ex_c22913_32130617	A	A	A	B	B	A	B	A	B	A	B	B	B	B	A	B	A	A	B	B	B	B	A	A	B	B	A	B	A	A	A	A	A	B	B	B	A	A	B	A	B	A	A	B	B	B
L4A.11	4A	28.2832	RAC875_c16405_84, Ex_c7227_53	A	A	A	B	B	A	B	A	B	A	B	B	B	B	A	B	A	A	B	B	B	B	A	A	B	B	A	B	A	A	A	A	A	B	B	B	A	A	B	A	B	A	A	B	B	B
L4A.12	4A	29.7074	Kukri_c22231_87, wsnp_Ex_c20386_29451037, BS00011060_51, (wsnp_Ex_c54453_57331510)	A	A	A	B	B	A	B	A	B	A	B	B	B	B	B	B	A	B	B	B	B	B	A	A	B	B	A	B	A	A	A	A	A	B	B	B	A	A	B	A	B	A	A	B	B	B
L4A.13	4A	32.0791	Kukri_c6221_742, BobWhite_c7260_197, TA001426-0323, Tdurum_contig9906_89, wsnp_Ex_c6320_11003498, wsnp_Ex_c5690_9994305, Excalibur_rep_c68013_159, tplb0061l22_1900, BS00040668_51, wsnp_Ex_c55245_57821568, wsnp_Ex_c5690_9994334, Excalibur_c16353_264, Excalibur_c13276_1322, BobWhite_c20514_70, Kukri_c80869_122, (BS00011173_51), (BobWhite_c7235_365), (BobWhite_c20514_92), (wsnp_Ex_c55245_57821389)	A	A	A	B	B	A	B	A	B	A	B	B	B	B	B	B	A	B	B	B	B	B	B	A	B	B	B	B	A	A	A	A	A	B	B	B	A	A	B	A	B	B	A	B	B	B
L4A.14	4A	33.6249	wsnp_Ex_rep_c69890_68851948, wsnp_BE497618A_Ta_1_1, RAC875_c37611_302, TA004056-0809, Ex_c5979_1449, Tdurum_contig34920_104, IAAV1476, RAC875_c38663_2179, TA001684-0426, wsnp_Ku_c61953_63254478, RFL_Contig1320_726, IAAV6309, Kukri_c61419_550, RAC875_rep_c69241_454, Ra_c45147_1600, wsnp_Ku_c14515_22860258, CAP11_c2450_256, RAC875_c42756_168, tplb0051b16_1324, wsnp_Ex_c12818_20334933, wsnp_JD_c1476…	A	A	A	B	B	A	B	A	B	A	B	B	B	B	B	B	A	B	B	B	B	B	A	A	B	A	B	B	A	A	A	A	A	B	B	B	A	A	B	A	B	B	A	B	B	B
L4A.15	4A	34.2823	wsnp_Ku_c13640_21686670, Ra_c7973_1185, wsnp_BF474615A_Ta_1_1, Kukri_c46421_168	A	A	A	B	B	A	B	A	B	A	B	B	B	B	B	B	A	B	B	B	B	B	A	A	B	A	B	B	A	A	A	A	A	B	B	B	A	A	B	A	B	B	A	B	B	B
L4A.16	4A	34.9819	RAC875_c37840_704	A	A	A	B	B	A	B	A	B	A	B	B	B	B	B	B	A	B	B	B	B	B	A	A	B	A	B	B	A	A	A	A	A	B	B	B	A	A	B	A	B	B	A	B	B	B
L4A.17	4A	35.6594	Jagger_rep_c10288_53, wsnp_Ex_rep_c67054_65517671, Kukri_rep_c69389_1215	A	A	A	B	B	A	B	A	B	A	B	B	B	B	B	B	A	B	B	B	B	B	A	A	B	A	B	B	A	A	A	A	A	A	B	B	A	A	B	A	B	B	A	B	B	B
L4A.18	4A	40.8425	wsnp_Ex_c539_1072859, BS00023031_51, wsnp_Ex_c469_928349, wsnp_Ku_c3081_5776947, BobWhite_c20909_243, BS00107766_51, Excalibur_c21616_254, wsnp_Ku_c3081_5777347, Kukri_c2706_1424, BobWhite_c9660_938, RAC875_c50438_637, BS00003866_51, Ra_c3111_1623, Ra_c1082_1100, BS00009492_51, IAAV1775, wsnp_RFL_Contig3138_3094305, BS00049911_51, RAC875_c48107_65, BS00092859_51, TA005380-0966, (Excalibur_c58393_…	A	A	A	B	B	A	B	A	B	A	B	B	B	B	B	B	A	B	B	B	B	B	A	A	B	A	B	A	A	A	A	A	A	A	B	B	A	A	A	A	B	B	A	B	B	A
L4A.19	4A	43.4081	Tdurum_contig30760_271, BS00066413_51	A	A	A	B	B	A	B	A	B	A	B	B	B	B	B	B	A	B	B	B	B	B	A	A	B	A	B	A	A	A	A	A	A	A	B	B	A	A	A	A	A	B	A	B	B	B
L4A.20	4A	47.2542	IACX2890	A	A	A	B	B	A	B	A	B	A	A	B	B	B	B	B	A	B	B	B	B	B	A	A	B	A	A	A	A	A	A	A	A	A	B	B	A	A	A	A	A	B	A	B	B	B
L4A.21	4A	47.9343	wsnp_Ex_c11684_18805687, RAC875_c51971_428, wsnp_Ex_c12812_20324273, IAAV6581, wsnp_Ex_c12812_20324622	A	A	A	B	B	A	B	A	B	A	A	B	B	B	B	B	A	B	B	B	B	B	A	A	B	A	A	A	A	A	A	B	A	A	B	B	A	A	A	A	A	B	A	B	B	B
L4A.22	4A	49.3711	Kukri_c19216_123, RAC875_rep_c106988_401, RAC875_c18090_752, BS00021727_51, IAAV3480, wsnp_Ex_c16175_24619793, Tdurum_contig14947_611, Excalibur_c8658_335, Excalibur_c40202_114, IAAV3132	A	A	A	B	B	A	B	A	B	A	A	B	B	B	B	B	A	B	B	B	B	A	A	A	B	A	A	A	A	A	A	B	A	A	B	B	A	A	A	A	A	B	A	B	B	B
L4A.23	4A	50.047	Ra_c22675_581, wsnp_Ku_c2317_4448102, Ku_c6779_1381, Ra_c23848_305, Ku_c46953_153, RAC875_c17918_321, RAC875_c19919_724, wsnp_Ex_c5470_9657856, BS00037357_51	A	A	A	B	B	A	B	A	B	A	A	B	B	B	B	B	A	B	B	B	B	A	A	A	B	A	A	A	A	A	A	B	A	B	B	B	A	A	A	A	A	B	A	B	B	B
L4A.24	4A	54.7844	wsnp_Ku_c4924_8816643	A	A	A	B	B	A	B	A	B	B	A	B	B	B	B	B	A	B	B	B	B	A	A	A	B	A	A	A	A	A	A	B	A	B	B	B	B	A	A	A	A	B	B	B	B	B
L4A.25	4A	56.2008	IAAV7132, RAC875_c6075_214	A	A	A	B	B	A	B	A	B	B	A	B	B	B	B	B	A	B	B	B	B	A	A	A	B	A	A	A	B	A	A	B	A	B	B	B	B	A	A	A	A	A	B	B	B	B
L4A.26	4A	56.8965	Kukri_c10181_65, Tdurum_contig98808_554	A	A	A	B	B	A	B	B	B	B	A	B	B	B	B	B	A	B	B	B	B	A	A	A	B	A	A	A	B	A	A	B	A	B	B	B	B	A	A	A	A	A	B	B	B	B
L4A.27	4A	57.5959	Excalibur_c30378_673, wsnp_JD_c38619_27992279, RAC875_c34231_812, wsnp_Ex_c11619_18714738, wsnp_Ex_c612_1213451, (RAC875_c11524_553)	A	A	A	B	B	A	B	B	B	B	A	B	B	B	B	B	A	B	B	B	B	A	A	B	B	A	A	A	B	A	A	B	A	B	B	B	B	A	A	A	A	A	B	B	B	B
L4A.28	4A	58.2952	BS00022418_51, BS00109683_51, BS00099725_51, (BS00108849_51)	A	A	A	B	B	A	B	B	B	B	A	B	B	B	B	B	A	B	B	B	B	A	A	B	B	A	A	A	B	A	A	B	A	B	B	B	B	A	A	A	A	A	B	B	B	B
L4A.29	4A	58.9749	RAC875_c20429_903, wsnp_Ex_c41074_47987860	A	A	A	B	B	A	B	B	B	B	A	B	B	B	B	B	A	B	B	B	B	A	A	B	B	A	A	A	B	A	A	B	A	B	B	B	B	A	A	B	A	A	B	B	B	B
L4A.30	4A	63.6984	wsnp_Ex_c41313_48161689, RAC875_c88582_131, Tdurum_contig30576_247, Tdurum_contig22511_355, Excalibur_c25699_113, Kukri_c20012_1425, tplb0033c09_1345, Excalibur_c5624_1331, Kukri_c29142_747, Kukri_c29142_1046, Excalibur_c5624_1026, Excalibur_c5624_845, RFL_Contig4336_184, Kukri_c29142_450, RAC875_c8472_1174, Kukri_c20012_1362, Kukri_rep_c106490_583, wsnp_Ex_c2288_4293430, RAC875_c278_2934, Kukri_…	B	B	B	B	B	A	A	B	B	B	A	B	B	B	B	B	A	B	B	B	B	A	A	B	B	B	A	A	B	B	A	B	A	B	B	B	B	A	A	B	A	A	B	B	B	B
L4A.31	4A	67.5225	wsnp_Ex_c2352_4405961, wsnp_Ex_c6514_11307200, Ku_c1125_814, BS00062059_51, Kukri_c56014_275, wsnp_CAP11_c8366_3622210, BobWhite_c10610_149, Kukri_c48943_1149, RAC875_c95150_286, Kukri_c49828_316, RAC875_c83401_115, BS00090866_51, Excalibur_c6749_694, BS00072157_51, IAAV1383, BS00039148_51, RAC875_c220_1354, BS00039147_51, IAAV8683, D_F5XZDLF02G9H4M_286, Tdurum_contig10768_1659, (GENE-2307_140)	B	B	B	B	B	A	A	B	A	B	A	B	B	B	B	B	A	B	B	B	B	A	A	B	B	B	A	A	B	B	A	B	A	B	B	B	B	A	A	B	A	A	B	B	B	B
L4A.32	4A	68.2027	Kukri_c3948_209, Kukri_c17417_571	B	B	B	B	B	A	A	B	A	B	A	B	B	B	B	B	A	B	B	B	B	A	A	B	B	B	A	A	B	B	A	B	A	A	B	B	B	A	A	B	A	A	B	B	B	B
L4A.33	4A	69.5964	RFL_Contig4095_1201, (BS00021957_51)	B	B	B	B	B	A	A	B	B	B	A	B	B	B	B	B	A	B	B	B	B	A	A	B	B	B	A	A	B	B	A	B	A	A	B	B	B	A	A	B	A	A	B	B	B	B
L4A.34	4A	77.2631	BS00039641_51, BS00080927_51	B	B	B	B	B	A	A	B	B	B	A	B	B	B	B	B	A	B	B	B	B	A	A	B	B	A	A	A	B	B	B	B	A	A	B	B	B	A	A	B	A	A	B	B	B	B
L4A.35	4A	78.6619	wsnp_Ra_c22775_32274079, Excalibur_c7897_600, Excalibur_c15222_313, Kukri_c48194_641, Excalibur_c7897_663, BS00111091_51, Tdurum_contig7992_254, (BS00078953_51): wsnp_Ex_c6094_10663424	B	B	B	B	B	A	A	A	B	B	A	B	B	B	B	A	A	B	B	B	B	A	A	B	B	A	A	A	B	B	B	B	A	A	B	B	B	A	A	B	A	A	B	B	B	B
L4A.36	4A	79.3615	IAAV6615, BS00021989_51, BS00100436_51, RAC875_c12455_353, tplb0040j04_818, BS00100441_51, BobWhite_rep_c49916_403, Kukri_c79627_494, Kukri_c13761_379, Excalibur_c77192_78, RAC875_c7670_219, BS00099983_51, (BS00067903_51)	B	B	B	B	B	A	A	A	B	B	A	B	B	B	B	A	A	B	B	B	B	A	B	B	B	A	A	A	B	B	B	B	A	A	B	B	B	A	A	B	A	A	B	B	B	B
L4A.37	4A	80.0488	RFL_Contig3424_766, wsnp_CAP7_c254_139077, Tdurum_contig41127_265, RAC875_c47300_311, BobWhite_c10583_352, Jagger_c504_109, RFL_Contig3841_1696, IAAV2823, BS00022404_51, RAC875_c6280_292, CAP7_c254_486, Excalibur_c63353_204, BS00021030_51, RFL_Contig3424_931, RAC875_c17185_666, wsnp_CAP7_c254_138937, BS00063752_51, (Kukri_rep_c107561_817)	B	B	B	B	B	A	A	A	B	B	A	B	B	B	B	A	A	B	B	B	B	A	B	B	B	A	A	A	B	B	B	B	A	A	B	B	B	A	A	B	B	A	B	B	B	B
L4A.38	4A	83.194	BS00022932_51	B	B	B	B	B	A	A	A	B	B	A	B	B	B	B	A	A	B	A	B	B	A	B	B	B	B	A	A	A	B	B	B	A	A	B	B	B	A	A	B	B	A	B	A	B	B
L4A.39	4A	83.9941	BS00023164_51, (BS00108169_51)	B	B	B	B	B	A	A	A	B	B	A	B	B	B	B	A	A	B	A	B	B	A	B	B	B	B	A	A	B	B	B	B	A	A	B	B	B	A	A	B	B	A	B	A	B	B
L4A.40	4A	86.1967	tplb0032k20_90, BS00023007_51, Tdurum_contig10672_117, RFL_Contig2512_345, BobWhite_c28137_293	B	B	B	B	B	A	A	A	B	A	A	B	B	B	B	A	A	B	A	B	B	A	B	B	B	B	A	A	B	B	B	B	A	A	B	B	A	A	A	B	B	A	B	A	B	B
L4A.41	4A	87.6138	Excalibur_c2023_345, BobWhite_c14495_230, BS00065030_51, Tdurum_contig54973_1510, RAC875_rep_c113128_598	B	B	B	B	B	A	A	A	B	A	A	B	B	B	B	A	A	B	A	B	B	A	B	B	B	B	A	A	B	B	B	B	A	A	B	B	A	A	A	B	B	A	B	A	B	B
L4A.42	4A	90.6162	GENE-4759_699, IAAV2596, TA001148-1001, Tdurum_contig15260_591, RFL_Contig2531_2094, BobWhite_c3259_96, wsnp_Ex_c7280_12498193, Kukri_c51074_166, wsnp_Ku_c7102_12271493, RFL_Contig2531_987, Excalibur_c55058_182, BobWhite_c47168_346, Kukri_c50736_53, (GENE-4592_471), (wsnp_Ex_c22830_32035900), (Excalibur_c39259_425), (BS00010116_51), (Kukri_c375_264): Ra_c5127_1597	B	B	B	B	B	A	B	A	B	A	A	B	B	B	B	B	A	B	A	B	B	A	B	B	B	B	A	A	B	B	B	B	A	A	B	B	A	A	A	B	B	A	B	A	B	B
L4A.43	4A	93.591	{GENE-4466_79}	B	B	B	B	B	A	B	A	B	A	A	B	B	B	B	B	A	B	A	B	B	A	B	B	B	B	A	A	B	B	B	B	A	A	B	B	A	A	A	B	B	A	B	A	B	B
L4A.44	4A	95.5426	BS00086753_51, BS00052593_51, (Kukri_c20424_468)	B	B	B	B	B	A	B	A	B	A	B	B	B	B	B	B	A	B	A	B	B	A	B	B	B	A	A	A	B	B	B	A	A	A	B	B	A	A	A	B	B	A	B	A	B	B
L4A.45	4A	97.7955	Kukri_c5033_1815	B	B	B	B	B	A	B	A	B	A	B	B	B	B	B	B	A	B	A	B	B	A	B	B	B	A	A	A	B	B	B	B	A	A	B	B	A	A	A	B	B	A	B	A	B	B
L4A.46	4A	98.783	BobWhite_c20382_117, IAAV2678, Tdurum_contig46583_1378, Kukri_c1488_1122, wsnp_Ex_c13953_21832185, Excalibur_c53055_524, BobWhite_c20531_248, Tdurum_contig46583_2203, BS00009674_51, wsnp_Ex_c13953_21831752, BS00063708_51, RAC875_c63420_397, Tdurum_contig47476_528, RAC875_rep_c77127_256, BobWhite_c855_444, Kukri_c29808_437, RAC875_c38350_106, RAC875_s119811_122, RAC875_c82470_174, BS00110758_51, R…	B	B	B	B	B	A	B	A	B	A	B	B	B	B	B	B	A	B	A	B	B	A	B	B	B	A	A	A	B	B	B	A	A	A	B	B	A	A	A	B	B	A	B	A	B	B
L4A.47	4A	99.4809	GENE-4895_249, Kukri_c19362_1933, BobWhite_c27280_349, [Kukri_c1620_779], [RAC875_s119811_166], [IAAV4618], [Tdurum_contig47143_1252]	B	B	B	B	B	A	B	A	B	A	B	B	B	B	B	B	A	A	A	B	B	A	B	B	B	A	A	A	B	B	B	A	A	A	B	B	A	A	A	B	B	A	B	A	B	B
L4A.48	4A	100.176	Tdurum_contig75584_1118, Tdurum_contig63050_181, IAAV8135, Tdurum_contig31218_279, RAC875_rep_c107984_318, wsnp_Ex_c7489_12810046, Excalibur_c780_400, Excalibur_c780_508, wsnp_Ku_c9746_16265584, wsnp_Ku_c9746_16265756, wsnp_Ra_c4400_7986499, RFL_Contig3621_1295, RFL_Contig3621_947, wsnp_Ex_rep_c67099_65575038, wsnp_Ex_c5072_9006966, Excalibur_rep_c103261_161, RAC875_c55173_65, wsnp_Ex_c10955_1779…	B	B	B	B	B	A	B	A	B	A	B	B	B	B	B	B	A	A	A	B	B	A	B	A	B	A	A	A	B	B	B	A	A	A	B	B	A	A	A	B	B	A	B	A	B	B
L4A.49	4A	101.416	{Tdurum_contig14123_802}	B	B	B	B	B	A	B	A	B	A	B	B	B	B	B	B	A	A	A	B	B	A	B	A	B	A	A	A	B	B	B	A	A	A	B	B	A	A	A	B	B	A	B	A	B	B
L4B.1	4B	0	RAC875_c65707_171, BS00067775_51, [IAAV3405], [Jagger_c10704_106]	A	A	A	A	A	B	B	A	A	A	B	A	A	A	B	A	B	B	B	B	B	A	A	A	B	A	A	B	B	A	A	B	A	B	B	B	B	B	B	A	A	B	A	B	B	A
L4B.2	4B	0.324452	BS00040127_51, Kukri_c59197_207, BS00095028_51, Excalibur_c14401_743, GENE-3126_21, Excalibur_c14401_563, TA002019-0994, Tdurum_contig47429_501, Tdurum_contig81460_347, wsnp_Ra_c2078_4037878, Tdurum_contig11733_825, RAC875_c78248_154, IAAV1120, BS00066111_51, BS00064818_51, IAAV7323, Excalibur_c14401_404, [IAAV3405], (BobWhite_c19919_301), [Jagger_c10704_106]	A	A	A	A	A	B	B	A	A	A	B	A	A	A	B	A	B	B	B	B	B	A	A	A	B	A	A	B	B	A	A	B	A	B	B	B	B	B	B	A	A	B	A	B	B	A
L4B.3	4B	5.06589	Excalibur_c55463_232, Tdurum_contig49608_1185, [Kukri_rep_c104277_1326], [GENE-3521_378], [BobWhite_c46938_314]: Kukri_rep_c112779_183, [Kukri_rep_c104277_1326], [GENE-3521_378], [BobWhite_c46938_314]	A	A	A	A	A	B	B	A	A	A	B	A	A	A	B	A	B	B	B	B	B	A	A	A	A	A	A	B	B	A	A	B	B	B	B	B	B	B	B	B	A	B	A	B	A	A
L4B.4	4B	31.5997	RAC875_c94519_419, tplb0025f09_1052, Tdurum_contig5427_314, tplb0025f09_1853	B	B	B	B	B	B	B	A	A	B	B	B	A	A	B	A	B	B	B	B	B	A	A	B	B	A	A	B	B	A	A	B	B	B	B	B	B	B	B	B	B	B	B	B	A	A
L4B.5	4B	31.66	IAAV3848, IAAV5038	B	B	B	B	B	B	B	A	A	B	B	B	A	A	B	A	B	B	B	B	B	A	A	B	B	A	A	B	B	A	A	B	B	B	B	B	B	B	B	B	B	B	B	B	A	A
L4B.6	4B	36.3811	Tdurum_contig31139_79, GENE-4933_1085, Excalibur_c18318_665, Tdurum_contig76559_124, RAC875_c10850_316, BobWhite_c7400_334, Excalibur_c7581_1266, Excalibur_rep_c79414_306, IACX3386, Tdurum_contig50625_2342, [Tdurum_contig31139_143], [BS00009426_51], [IACX8647], [Excalibur_c7581_791], (GENE-4933_489), [GENE-4933_1095], [Excalibur_c18318_701]: BS00010115_51, [Tdurum_contig31139_143], [BS00009426_51…	B	B	B	B	B	B	B	A	B	B	B	B	B	B	B	A	B	B	B	B	B	A	A	B	B	A	A	B	B	A	B	B	B	B	B	B	B	B	B	B	B	B	B	B	A	B
L4B.7	4B	37.3195	Kukri_c56202_108, wsnp_Ex_c30695_39579408, Kukri_rep_c74376_188, Excalibur_c27766_497	B	B	B	B	B	B	B	A	B	B	B	B	B	B	B	A	B	B	B	B	B	A	A	B	B	A	B	B	B	A	B	B	B	B	B	B	B	B	B	B	B	B	B	B	A	B
L4B.8	4B	75.008	Kukri_c8386_767, BS00011148_51, wsnp_BF483640B_Ta_2_2	A	A	A	A	A	B	B	A	B	A	B	A	A	A	B	A	B	B	B	B	B	A	A	A	A	A	A	B	B	A	A	B	B	B	B	B	B	B	B	B	A	B	B	B	A	A
L4B.9	4B	80.3889	Tdurum_contig47622_234, [RFL_Contig2277_1527]: tplb0045c06_1675, [RFL_Contig2277_1527]	A	A	A	A	A	B	B	A	B	A	A	A	A	A	B	A	B	B	B	A	A	A	A	A	A	A	A	B	B	A	A	B	B	B	A	A	B	B	B	B	A	B	B	B	A	A
L4B.10	4B	92.6804	Excalibur_rep_c68588_1196, IAAV3758, RAC875_c6749_954, Kukri_c52413_282, (Kukri_c34633_69)	A	B	B	A	A	A	B	A	B	A	A	A	B	B	A	A	B	B	B	A	A	A	A	A	A	A	B	B	B	A	A	A	B	B	A	A	A	B	B	B	A	B	B	B	A	A
L4B.11	4B	98.9882	BS00023766_51, CAP7_c1893_424, Excalibur_rep_c113261_400, GENE-3024_71	B	B	B	A	A	A	B	A	B	A	A	A	B	B	A	A	B	B	B	A	A	B	A	A	A	A	B	B	A	A	A	A	B	B	A	A	A	B	B	B	A	B	A	B	A	B
L4B.12	4B	102.546	GENE-3024_59	B	B	B	A	A	A	B	A	B	A	A	A	B	B	A	A	B	B	B	A	A	B	A	A	A	A	B	B	A	A	A	A	B	B	A	A	A	B	B	B	A	B	A	B	A	B
L4B.13	4B	107.255	RAC875_c19303_228, Tdurum_contig33737_277, Ku_c27617_684: wsnp_Ex_c9440_15657149, Ra_c26080_461	B	B	B	A	A	A	B	A	B	A	A	A	B	B	A	A	B	B	B	A	A	B	A	A	A	A	B	B	B	A	A	A	B	B	A	A	A	B	B	B	B	B	A	B	A	B
L4B.14	4B	108.695	IAAV3868, Tdurum_contig13085_262, BS00067786_51, TA003265-0725, Tdurum_contig31250_273, BS00022258_51, IAAV2440, BS00040305_51, BobWhite_c30756_256, Tdurum_contig62310_490, RAC875_c21069_2745, BS00025819_51, Tdurum_contig62016_241, Tdurum_contig42211_1897, BobWhite_c44691_648, Tdurum_contig81797_369, wsnp_JD_c1549_2185341, Excalibur_c100336_106, IAAV5831, BS00007684_51, BS00022988_51, Tdurum_cont…	B	B	B	A	A	A	B	A	B	A	A	A	B	B	A	A	B	B	B	A	A	B	A	A	A	A	B	A	B	A	A	A	B	B	A	A	A	B	A	B	B	B	A	B	A	B
L4B.15	4B	109.4	wsnp_Ex_c25373_34639805, Tdurum_contig51818_145, Excalibur_c42450_727, Jagger_c1432_289, BS00022194_51, Tdurum_contig69405_332, (Excalibur_c7964_1290), (Tdurum_contig57254_254): Tdurum_contig37811_134	B	B	B	A	A	A	B	A	B	A	A	A	B	B	A	A	B	B	B	A	A	A	A	A	A	A	B	A	B	A	A	A	B	B	A	A	A	B	A	B	B	B	A	B	A	B
L4B.16	4B	110.837	Kukri_rep_c112556_53, RFL_Contig5498_1000, Ku_c33858_325, RFL_Contig2459_2314, [wsnp_Ra_c10536_17322563], [IAAV5117], [BS00096604_51]	B	B	B	A	A	B	B	A	B	A	A	A	B	B	A	A	B	B	B	A	A	A	A	A	A	A	B	A	B	A	A	A	B	B	A	A	A	B	A	B	B	B	A	B	A	B
L4B.17	4B	111.434	wsnp_Ex_c32540_41180493, wsnp_Ex_c4358_7854194, Ex_c32540_659, [wsnp_Ra_c10536_17322563], [BobWhite_c17044_155], [IAAV5117], [BS00096604_51]	B	B	B	A	A	B	B	A	B	A	A	A	B	B	A	A	B	B	B	A	A	A	A	A	A	A	B	A	B	A	A	A	B	B	A	A	A	B	A	B	B	B	A	B	A	B
L4B.18	4B	112.136	RAC875_c6992_396, Ex_c57212_719, BS00107247_51, BS00069115_51, Kukri_c27107_760, wsnp_Ku_c13052_20918857, BS00069989_51, BS00058659_51, RAC875_rep_c106177_206, wsnp_Ex_c22740_31947788, Kukri_c1784_225, GENE-2636_193, RAC875_c39226_372, BS00020575_51, wsnp_Ex_c23363_32607637, BobWhite_c17220_314, RAC875_c23291_66, BS00032203_51, CAP7_c10839_300, BS00030571_51, Excalibur_c32467_676, Kukri_c94033_43…	B	B	B	A	A	B	B	A	B	A	A	A	B	B	A	A	B	B	B	A	A	A	A	A	A	A	B	A	B	A	A	A	B	A	A	A	A	B	A	B	B	B	A	B	A	B
L4B.19	4B	113.542	{wsnp_Ex_c5479_9671318}: Excalibur_c81449_100	B	B	B	A	A	B	B	A	B	A	A	A	B	B	A	A	B	B	B	A	A	A	A	A	A	A	B	A	B	A	A	A	B	A	A	A	A	B	A	B	B	B	A	B	A	B
L4B.20	4B	114.385	BS00091035_51	B	B	B	A	A	B	B	A	B	A	A	A	B	B	A	A	B	B	B	A	A	A	A	A	A	A	B	A	B	A	A	A	B	A	A	A	A	B	A	B	B	B	A	B	A	B
L4B.21	4B	117.692	BS00046167_51, GENE-2361_194, [wsnp_Ku_c7453_12833586]	B	B	B	A	A	B	B	A	B	A	A	A	B	B	A	A	B	B	B	A	A	A	A	A	A	A	B	A	B	A	A	A	B	A	A	A	A	B	A	B	B	B	A	B	A	B
L4B.22	4B	120.845	IAAV5323, (JD_c11606_1380)	B	B	B	A	A	B	B	A	B	A	A	A	B	B	A	A	B	B	B	A	A	A	A	A	A	A	B	A	B	B	A	A	B	A	A	A	A	B	A	B	A	B	A	B	A	B
L4B.23	4B	121.532	Tdurum_contig50783_285, Tdurum_contig48366_1324, RAC875_c1918_101, Kukri_c7241_322, Tdurum_contig50783_67, [Excalibur_c1706_1413], [BS00102481_51], [BS00081335_51]	B	B	B	A	A	B	B	A	B	A	A	A	B	B	A	A	B	B	B	A	A	A	A	A	A	A	B	A	B	B	A	A	B	A	A	A	A	B	A	B	A	B	A	B	A	B
L4B.24	4B	122.222	Excalibur_c20063_318, Kukri_c32958_390, Kukri_c28022_54, [Excalibur_c1706_1413], [BS00102481_51], [BS00081335_51]	B	B	B	A	A	B	B	A	B	A	A	A	B	B	A	A	B	B	B	A	A	A	A	A	A	A	B	A	B	B	A	A	B	A	A	A	A	B	A	B	A	B	A	B	A	B
L4B.25	4B	122.918	tplb0027f12_503	B	B	B	A	A	B	B	B	B	A	A	A	B	B	A	A	B	B	B	A	A	A	A	A	A	A	B	A	B	B	A	A	B	A	A	A	A	B	A	B	A	B	A	B	A	B
L4B.26	4B	124.344	Tdurum_contig60051_169, Tdurum_contig62286_271, BobWhite_c8115_648, CAP12_c4704_232, Excalibur_c9901_251, IAAV2725, wsnp_Ex_c30473_39386277, BS00082063_51, Excalibur_c9901_163, [Tdurum_contig59914_323]: Tdurum_contig60051_838, Tdurum_contig8152_243, Tdurum_contig50861_532, Tdurum_contig46788_529, RAC875_c24515_602, Tdurum_contig50861_106, [Tdurum_contig59914_323]	B	B	B	A	A	B	B	B	B	A	A	A	B	B	A	A	B	B	B	A	A	A	A	A	A	A	B	A	B	B	A	A	B	B	A	A	A	B	A	B	A	B	A	B	A	B
L4B.27	4B	126.085	BS00029462_51	B	B	B	A	A	B	B	B	B	A	A	A	B	B	A	A	B	B	B	A	A	A	A	A	A	A	B	A	B	B	A	A	B	B	A	A	A	B	A	B	A	B	A	B	A	B
L4B.28	4B	130.298	Kukri_rep_c78644_408, BS00073084_51, BS00064278_51, Excalibur_c12937_64, Kukri_c19909_1097	A	B	B	A	A	B	B	B	B	A	A	B	B	B	A	A	B	B	B	A	A	A	A	A	A	A	B	A	B	B	A	A	B	B	A	A	B	B	A	B	A	B	A	B	A	B
L4B.29	4B	130.624	BS00004727_51, Kukri_c19909_434	A	B	B	A	A	B	B	B	B	A	A	B	B	B	A	A	B	B	B	A	A	A	A	A	A	A	B	A	B	B	A	A	B	B	A	A	B	B	A	B	A	B	A	B	A	B
L4B.30	4B	131.33	Tdurum_contig9893_492, Kukri_c11570_1218, wsnp_Ex_rep_c67510_66116823, RAC875_c51375_394, BS00022808_51, BS00094252_51, RAC875_c45353_450, RAC875_c51375_238, wsnp_Ex_c15490_23776560, wsnp_CAP12_c4769_2174195, wsnp_Ku_c10515_17368422, wsnp_Ex_c21293_30421496, RAC875_c87897_333, wsnp_Ku_c12557_20249122, tplb0024i19_322, IAAV5564, BobWhite_c27801_429, Excalibur_rep_c114140_567, IAAV8622, BS00022055_…	A	B	B	A	A	B	B	B	B	A	A	B	B	B	A	A	B	B	B	A	A	A	A	A	A	A	B	A	A	B	A	A	B	B	A	A	B	B	A	B	A	B	A	B	A	B
L4B.31	4B	131.683	Kukri_c4260_1139, Ku_c12557_1183, Ku_c4260_441, wsnp_Ex_c6381_11093111, BS00068133_51, wsnp_CAP7_c599_312057, Kukri_c6879_252, tplb0024i19_791, [Kukri_c29008_195]	A	B	B	A	A	B	B	B	B	A	A	B	B	B	A	A	B	B	B	A	A	A	A	A	A	A	B	A	A	B	A	A	B	B	A	A	B	B	A	B	A	B	A	B	A	B
L4B.32	4B	132.36	BS00068539_51	A	B	B	A	A	B	B	B	B	A	A	B	B	B	A	A	B	B	B	A	A	A	A	A	A	A	B	A	A	B	A	A	B	B	A	A	B	B	A	B	A	B	A	B	A	B
L4B.33	4B	138.025	BS00040517_51	A	B	B	A	A	B	B	B	B	A	A	B	B	B	A	B	B	B	B	A	A	A	A	A	A	A	B	A	A	A	A	A	B	B	B	B	B	B	A	A	A	B	A	B	A	B
L4B.34	4B	139.68	{wsnp_Ex_c4148_7494801, wsnp_Ex_c4148_7495656, BS00104279_51, Kukri_c21787_283}	A	B	B	A	A	B	B	B	B	A	A	A	B	B	A	B	B	B	B	A	A	A	A	A	A	A	B	A	A	A	B	A	B	B	B	B	B	B	A	A	A	B	A	B	A	B
L4B.35	4B	141.354	BS00066783_51, TA001751-0886, GENE-2278_444, [BS00022366_51], [BS00023024_51], [IAAV7394]: Excalibur_c57603_523, Kukri_c26905_392, [BS00022366_51], [BS00023024_51], [IAAV7394]	A	B	B	A	A	B	B	B	B	A	A	A	B	B	A	B	B	B	B	A	A	A	A	A	A	A	A	A	A	A	B	A	B	B	B	B	B	B	A	A	A	B	A	B	A	B
L4B.36	4B	143.034	IACX7540	A	B	B	A	A	B	B	B	A	A	A	A	B	B	A	B	B	B	B	A	A	A	A	A	A	A	A	A	A	A	B	A	B	B	B	B	B	B	A	A	A	B	A	B	A	B
L4B.37	4B	143.729	Excalibur_c20411_127, JD_c15782_595, [BS00022080_51], [Tdurum_contig81113_401]	A	B	B	A	A	B	B	B	A	A	A	A	B	B	A	B	B	B	B	A	A	A	A	A	A	A	A	A	A	A	B	A	B	B	B	B	B	B	A	A	A	B	A	B	A	B
L4B.38	4B	144.302	BS00100738_51, Tdurum_contig81113_395, [BS00022080_51], [Tdurum_contig81113_401]	A	B	B	A	A	B	B	B	A	A	A	A	B	B	A	B	B	B	B	A	A	A	A	A	A	A	A	A	A	A	B	A	B	B	B	B	B	B	A	A	A	B	A	B	A	B
L4B.39	4B	145.741	{Tdurum_contig12204_1131}	A	B	B	A	A	B	A	B	A	A	A	A	B	B	A	B	B	B	B	A	A	A	A	A	A	A	A	A	A	A	B	A	B	B	B	B	B	B	A	A	A	A	A	B	A	B
L4B.40	4B	146.195	BS00034147_51, BobWhite_c15529_288, Tdurum_contig12204_1182, BS00067942_51, (Tdurum_contig12204_384), (RAC875_c17026_714), (wsnp_BE638137B_Ta_2_2), (BS00034148_51)	A	B	B	A	A	B	A	B	A	A	A	A	B	B	A	B	B	B	B	A	A	A	A	A	A	A	A	A	A	A	B	A	B	B	B	B	B	B	A	A	A	A	A	B	A	B
L4B.41	4B	151.865	wsnp_Ex_c7059_12151961, IAAV1091, Ex_c7059_1198, Kukri_c21281_202, CAP11_c181_202, IACX2226, IAAV3549, BS00000054_51, Tdurum_contig74813_560, Kukri_rep_c86966_239, [wsnp_Ku_c7838_13435765], (Excalibur_c26597_153)	A	B	B	A	A	B	A	B	A	A	B	A	B	B	A	B	A	A	B	A	A	A	A	B	A	A	A	A	A	A	B	A	B	A	B	B	B	B	A	A	A	A	A	A	A	B
L4B.42	4B	152.179	RAC875_c2099_2066, BS00009274_51, Excalibur_c5398_1467, wsnp_Ex_c19844_28854305, wsnp_Ex_c19844_28855741, wsnp_Ex_c13684_21479024, wsnp_Ex_c7059_12151409, RAC875_c46098_110, wsnp_Ex_c16018_24438963, Tdurum_contig10978_1074, Kukri_c9018_332, Excalibur_c11449_83, BS00014101_51, BobWhite_c42663_70, Kukri_rep_c107688_217, [wsnp_Ku_c7838_13435765], (GENE-1407_467)	A	B	B	A	A	B	A	B	A	A	B	A	B	B	A	B	A	A	B	A	A	A	A	B	A	A	A	A	A	A	B	A	B	A	B	B	B	B	A	A	A	A	A	A	A	B
L4D.1	4D	0	wsnp_Ex_rep_c107564_91144523	A	A	A	B	B	A	B	B	A	B	A	A	B	B	B	B	A	A	A	A	A	A	B	B	A	A	A	B	B	A	A	A	A	A	A	A	B	B	B	A	B	A	B	B	A	A
L4D.2	4D	1.42345	BS00036421_51	A	A	A	B	B	A	B	B	A	B	A	A	B	B	B	B	A	A	A	A	A	A	B	B	B	A	A	B	B	A	A	A	A	A	A	A	B	B	B	A	B	A	B	B	A	B
L4D.3	4D	3.61368	Excalibur_c19883_412, Ra_c36344_2320, RAC875_c78150_202, GENE-3078_101, wsnp_Ex_c49005_53739745, Kukri_c7520_548, Excalibur_rep_c108030_260, (RAC875_c5827_554)	A	A	A	B	B	A	B	B	A	B	A	A	B	B	B	B	A	A	A	A	A	A	B	B	B	A	A	B	B	A	A	A	A	A	A	A	B	B	B	A	B	A	B	B	A	B
L4D.4	4D	5.80357	BS00103682_51, BS00068013_51, BS00081724_51, D_GDEEGVY01C7BQU_446, wsnp_BE497160D_Ta_2_1, Kukri_c4210_480, BS00047797_51, IACX378, BS00106571_51, IACX5985, wsnp_Ex_c42133_48794975, IAAV5065, Kukri_c4210_240, D_GDS7LZN02F0W89_230, BS00018120_51, BS00064002_51, (BS00023112_51), (Ex_c42133_630)	A	A	A	B	B	A	B	B	A	B	A	A	B	B	B	B	A	A	A	A	A	A	B	A	A	A	A	B	B	A	A	A	A	A	A	A	B	B	B	A	B	A	B	B	A	B
L4D.5	4D	10.4894	BS00064176_51, BobWhite_c20689_427	A	A	A	B	B	A	B	B	A	B	A	A	B	B	B	B	A	A	A	A	A	A	B	A	A	A	A	B	B	A	A	A	B	B	A	A	B	B	B	B	B	A	B	B	A	B
L5A.1	5A	0	Excalibur_c11992_168, RFL_Contig3352_463	A	A	A	B	B	A	A	A	B	B	B	A	B	B	B	B	A	A	B	B	B	B	B	B	B	B	A	A	A	A	A	B	A	A	A	A	A	A	A	A	B	A	A	B	A	A
L5A.2	5A	2.73414	wsnp_Ex_c9842_16228523, BS00100185_51, BS00079189_51	A	A	A	B	B	A	A	A	B	B	B	A	B	B	B	B	A	A	B	B	B	A	B	B	B	B	A	A	A	A	B	B	A	A	A	A	A	A	A	A	B	A	A	A	A	A
L5A.3	5A	3.40652	IAAV7519, wsnp_Ex_rep_c67179_65674582	A	A	A	B	B	A	A	A	B	B	B	A	B	B	B	B	A	A	B	B	B	A	B	B	B	B	A	A	A	A	B	B	A	A	A	A	A	A	A	A	B	A	A	A	A	A
L5A.4	5A	7.2635	BobWhite_c25941_205	A	A	A	B	B	A	A	A	B	B	B	A	B	B	B	B	A	A	B	B	B	A	B	A	B	B	A	A	A	B	B	B	A	A	A	A	A	A	A	A	B	A	A	A	A	A
L5A.5	5A	7.94739	BS00099701_51, Kukri_c8835_112, Kukri_c8835_579, wsnp_Ex_c19134_28056012, wsnp_Ex_c31830_40573624, BS00099700_51, Ku_c7910_1651, wsnp_Ex_c4211_7606269, Ra_c7322_2294: Kukri_c18952_1383	A	A	A	B	B	A	A	A	B	B	B	A	B	B	B	B	A	A	B	B	B	A	B	A	B	B	A	A	A	B	B	B	A	A	A	A	A	A	A	A	B	A	A	A	A	A
L5A.6	5A	8.58265	Excalibur_c13536_202, Excalibur_rep_c72561_141	A	A	A	B	B	A	A	A	B	B	B	A	B	B	B	B	B	A	B	B	B	A	B	A	B	B	A	A	A	B	B	B	A	A	A	A	A	A	A	A	B	A	A	A	A	A
L5A.7	5A	23.8089	BobWhite_c4004_61, Kukri_c61108_900, GENE-1265_290, BS00021873_51, BS00094393_51, BS00056932_51, BS00056933_51, CAP8_c5989_151, BS00057293_51, BS00047242_51, Excalibur_c34426_723, Tdurum_contig14863_916, BS00021708_51, (BS00063242_51), (Kukri_c24642_426)	B	B	B	B	B	A	A	A	B	B	B	A	B	B	B	B	B	B	B	B	B	A	B	A	B	B	A	A	A	B	B	B	B	A	B	B	B	B	A	A	B	A	B	A	A	A
L5A.8	5A	25.1798	Excalibur_c6010_433, BS00081120_51, RAC875_rep_c106118_339, wsnp_Ku_c4389_7970859, RAC875_rep_c72709_270, wsnp_Ex_c15046_23216392, Excalibur_c32833_466, BS00067096_51, wsnp_Ex_c356_698872	B	B	B	B	B	A	A	A	B	B	B	A	B	B	B	B	B	B	B	A	A	A	B	A	B	B	A	A	A	B	B	B	B	A	B	B	B	B	A	A	B	A	B	A	A	A
L5A.9	5A	25.7419	Excalibur_c4964_275	B	B	B	B	B	A	A	A	B	B	B	A	B	B	B	B	B	B	B	A	A	A	B	A	B	B	A	A	A	B	B	B	B	A	B	B	B	B	A	A	B	A	B	A	A	A
L5A.10	5A	43.6879	Ra_c33743_472, Ex_c2389_1633, CAP7_rep_c5181_342, CAP12_rep_c5753_56, BS00041220_51, wsnp_Ra_c13_24540, RAC875_rep_c106700_77, Ra_c5198_843, Tdurum_contig45240_1309, Tdurum_contig10128_593, RAC875_c13_1965, Kukri_rep_c107435_940, BS00078076_51, wsnp_BE426080A_Ta_2_1, BobWhite_c5564_86, wsnp_Ex_c2718_5038582, wsnp_Ex_c31570_40343841, TA003225-1427, RAC875_rep_c106044_137, Excalibur_c15838_535, Bob…	A	A	A	B	B	A	A	A	B	B	B	A	B	B	B	B	A	A	B	A	A	A	B	A	B	B	A	A	A	B	B	B	A	A	A	A	A	A	A	A	B	A	A	A	A	A
L5A.11	5A	44.313	BS00046529_51, wsnp_Ku_c5071_9049540, IAAV2080, BS00039188_51, wsnp_Ku_c5071_9050628, TA002096-0945	A	A	A	B	B	A	A	A	B	B	B	A	B	B	B	B	A	A	B	A	A	A	B	A	B	B	A	A	A	B	B	B	A	A	A	A	A	A	A	A	A	A	A	A	A	A
L5A.12	5A	45.0087	BobWhite_c4336_127, wsnp_Ex_rep_c101757_87065169, BS00089968_51, Kukri_c5501_1515, Tdurum_contig48766_257, wsnp_BE443187A_Ta_2_3, wsnp_BE443187A_Ta_2_2, wsnp_Ex_c7830_13323473, GENE-3167_70, BS00036907_51, Kukri_c36747_195, BS00089967_51, BobWhite_c14705_487, Excalibur_c7180_862, BS00067453_51, wsnp_Ex_c43578_49857984, wsnp_Ex_rep_c68441_67261679, BS00022003_51, Tdurum_contig12967_831, BS00034101…	A	A	A	B	B	A	A	A	B	B	B	A	B	B	B	B	A	A	B	A	A	A	A	A	B	B	A	A	A	B	B	B	A	A	A	A	A	A	A	A	A	A	A	A	A	A
L5A.13	5A	46.4454	Tdurum_contig43874_1129, BS00058591_51	A	A	A	B	B	A	A	A	B	B	B	A	B	B	B	B	A	B	B	A	A	A	A	A	B	B	A	A	A	B	B	B	A	A	A	A	A	A	A	A	A	A	A	A	A	B
L5A.14	5A	47.1411	wsnp_Ex_c19647_28632894, wsnp_Ku_c6319_11093041, Ku_c6319_201, Ku_c24324_850, Ex_c14898_287, BS00065389_51	A	A	A	B	B	A	A	A	B	B	B	A	B	B	B	B	A	B	B	A	A	A	A	A	B	B	A	A	A	B	B	B	A	A	A	A	A	A	A	A	A	A	A	A	A	B
L5A.15	5A	47.8405	BS00015653_51, Ex_c19057_965	A	A	A	B	B	A	A	A	B	B	B	A	B	B	B	B	A	B	B	A	A	A	A	A	B	B	A	A	A	B	B	B	A	A	A	A	A	A	A	A	A	A	A	A	A	B
L5A.16	5A	48.5324	tplb0057m23_716	A	A	A	B	B	A	A	A	B	B	B	A	B	B	B	B	A	B	B	A	A	A	A	A	B	B	A	A	A	B	B	B	B	A	A	A	A	A	A	A	A	A	A	A	A	B
L5A.17	5A	50.7395	wsnp_BE443745A_Ta_2_1, BS00096688_51, BS00082002_51, wsnp_Ex_c39592_46849607, BS00022191_51, wsnp_Ku_c23772_33711538, RAC875_c1219_1258	A	A	A	B	B	A	A	A	B	B	B	B	B	B	B	B	A	B	B	A	A	B	A	A	B	B	A	A	A	B	B	B	B	A	A	A	A	A	A	A	A	A	A	A	A	B
L5A.18	5A	51.4314	BobWhite_c13238_386	A	A	A	B	B	A	A	A	B	B	B	B	B	B	B	B	A	B	B	A	A	B	A	A	B	B	A	A	A	B	B	A	B	A	A	A	A	A	A	A	A	A	A	A	A	B
L5A.19	5A	52.131	wsnp_Ex_c30551_39457494, wsnp_Ra_c21347_30731133, wsnp_Ex_c3838_6980909, TA002501-1291, RAC875_c9531_1544, Kukri_rep_c104877_2166, BS00062939_51, Ex_c3838_1252, RFL_Contig389_913, RAC875_c11695_2194, GENE-3439_205, Ex_c3838_1246, IAAV98, BS00022495_51, wsnp_Ex_c3838_6980774, (wsnp_Ra_c21347_30731229), (wsnp_Ex_c17268_25935536): wsnp_Ex_c30551_39457110	A	A	A	B	B	A	A	A	B	B	B	B	B	B	B	B	A	B	B	A	A	B	A	A	B	B	A	A	A	B	B	A	B	A	A	A	A	A	A	A	A	A	A	A	A	B
L5A.20	5A	53.564	wsnp_Ex_c1279_2451582, BS00063966_51, Excalibur_c15578_73, RAC875_c99519_227, CAP8_c1066_309, Tdurum_contig43844_1266, wsnp_Ex_c94356_82888150	A	A	A	B	B	A	A	A	A	B	B	B	B	B	B	B	A	B	B	A	A	B	A	A	B	B	A	A	A	B	B	A	B	A	A	A	A	A	A	A	A	A	A	A	A	B
L5A.21	5A	54.256	BobWhite_c16052_178, RAC875_c3925_1043, GENE-3471_298, BobWhite_c2905_590	A	A	A	B	B	A	A	A	A	B	B	B	B	B	B	B	A	B	B	A	A	B	A	A	B	B	A	A	A	B	B	A	B	A	A	A	B	A	A	A	A	A	A	A	A	B
L5A.22	5A	55.6927	Excalibur_c1208_72, wsnp_Ku_c15816_24541162, Ra_c700_1024, Ra_c700_3506, TA001269-1282, Kukri_c31411_690, Excalibur_rep_c111546_167, Ra_c700_2210, JD_c20036_865	A	A	A	B	B	A	A	A	A	B	B	B	B	B	B	B	A	B	B	A	A	B	A	A	B	B	A	A	A	B	B	A	B	B	A	A	B	A	A	A	A	A	A	A	A	B
L5A.23	5A	56.3884	Kukri_rep_c72329_163, Ex_c104539_35, BobWhite_c5457_1440, GENE-3791_463, wsnp_Ex_rep_c104539_89224552, wsnp_Ex_c5626_9897389, Excalibur_c6567_845, RAC875_c28819_281, Excalibur_c6567_743, wsnp_Ex_c49211_53875575, wsnp_Ku_rep_c97730_86360387, Excalibur_rep_c69868_123, BobWhite_rep_c64318_615, GENE-3573_962, TA004548-0753, Excalibur_c6567_355, Kukri_rep_c72046_78, TA006419-0680, RAC875_c49940_385, J…	A	A	A	B	B	A	A	A	A	B	B	B	B	B	B	B	A	B	B	A	A	B	A	B	B	B	A	A	A	B	B	A	B	B	A	A	B	A	A	A	A	A	A	A	A	B
L5A.24	5A	57.0878	wsnp_Ex_c24215_33462239, BS00063778_51, Excalibur_c12332_161, BS00094388_51, BS00021805_51, BobWhite_c11512_157, Jagger_c7747_323, BobWhite_c1387_798, RAC875_c8544_646, BobWhite_c12410_196, BS00023076_51, RAC875_c101391_521, BS00085826_51, wsnp_Ku_c51039_56457361, Excalibur_c2598_2052, BS00000648_51, wsnp_Ex_c3670_6694480, BS00065313_51, Excalibur_c53772_302, JD_c5000_410, Excalibur_c49597_579, C…	A	A	A	B	B	A	A	A	A	B	B	B	B	B	B	B	A	B	B	A	A	B	A	B	B	B	A	A	A	B	B	A	B	B	A	A	B	A	A	A	A	A	A	A	A	B
L5A.25	5A	57.7873	Kukri_c75754_239, Excalibur_c39303_144, Kukri_c14889_1086, wsnp_Ku_c3397_6300446, wsnp_CAP11_c1740_947838, Kukri_c6477_696, Kukri_c14889_116, GENE-3189_377, BS00098207_51, tplb0060m15_257, Kukri_s112978_54, GENE-3318_556, CAP11_c1740_41, BS00010698_51, Jagger_c6106_119, IAAV1179, BS00067882_51, BS00068178_51, BS00029395_51, wsnp_Ex_c7487_12808011	A	A	A	B	B	B	A	A	A	B	B	B	B	B	B	B	A	B	B	A	A	B	A	B	B	B	A	A	A	B	B	A	B	B	A	A	B	A	A	A	A	A	A	A	A	B
L5A.26	5A	58.4751	BS00072156_51, Kukri_c20258_143, BS00072155_51	A	A	A	B	B	B	A	A	A	B	B	B	B	B	B	B	A	B	B	A	A	B	A	B	B	B	A	A	A	B	B	A	B	B	A	A	B	A	A	A	A	A	A	A	A	B
L5A.27	5A	61.4826	wsnp_Ex_c18941_27841286, BobWhite_rep_c63943_76, wsnp_Ex_c18941_27840933	A	A	A	B	B	B	B	A	B	B	B	B	B	B	B	B	A	B	B	A	A	B	A	B	B	B	A	A	A	B	B	A	B	B	A	A	B	A	A	A	A	A	A	A	A	B
L5A.28	5A	62.8527	BS00029412_51, Ex_c21738_1159, BS00079069_51, wsnp_Ku_c12211_19780409, Ex_c21738_1175, BobWhite_c43981_90, (BS00055981_51)	A	A	A	B	B	B	B	A	B	B	B	B	B	B	B	B	A	B	B	B	B	B	A	B	B	B	A	A	A	B	B	A	B	B	A	A	B	A	A	A	A	A	A	A	A	B
L5A.29	5A	75.2399	Tdurum_contig60421_74, RAC875_rep_c107228_92, (Excalibur_c8030_2139)	A	A	A	B	B	B	B	A	B	B	B	B	A	A	B	B	A	A	B	B	B	A	A	B	B	A	A	A	B	A	B	A	B	A	A	A	B	A	A	A	A	A	B	A	A	B
L5A.30	5A	77.3907	Ex_c472_2724, wsnp_Ra_c29586_38941556, Kukri_c28080_887, wsnp_Ex_c472_935980, Ku_c915_507, Kukri_c60913_155, wsnp_Ra_c29586_38941694, (RAC875_rep_c112205_166)	A	A	A	B	B	B	B	A	B	B	B	B	A	A	B	B	B	A	B	B	B	A	A	B	B	A	A	A	B	A	B	B	B	A	A	A	B	A	A	A	A	A	B	A	A	B
L5A.31	5A	78.0825	GENE-2326_353, BS00011360_51, wsnp_Ex_rep_c69647_68598487, Tdurum_contig67291_367, Tdurum_contig56267_180, IAAV3043, BS00097986_51, Excalibur_c3743_1624, BS00029871_51, RFL_Contig3739_2135, Tdurum_contig55097_601, Ku_c13370_656, Excalibur_c37943_221, Ra_c50261_717, wsnp_Ku_c20011_29589289, Ex_c27046_1362, wsnp_Ex_rep_c69647_68598463, BS00006196_51, wsnp_Ex_c15342_23592740, IAAV2473, IAAV1650, RAC…	A	A	A	B	B	B	B	A	B	B	B	B	A	A	B	B	B	A	B	B	B	A	A	B	B	A	A	A	B	A	B	B	B	A	A	A	B	A	A	A	A	A	B	A	A	B
L5A.32	5A	78.7819	wsnp_Ex_c31799_40545376	A	A	A	B	B	B	B	A	B	B	B	B	A	A	B	B	B	A	B	B	B	A	A	B	B	A	A	A	B	A	B	B	B	A	A	A	B	B	A	A	A	A	B	A	A	B
L5A.33	5A	79.4814	{Vrn-A1}	A	A	A	B	B	B	B	A	B	B	B	B	A	A	-	B	B	B	B	B	B	-	A	B	B	B	A	A	B	A	B	B	B	A	A	A	B	B	A	A	A	A	B	A	A	B
L5A.34	5A	79.4814	BobWhite_c21949_150, wsnp_Ex_c54193_57155537, wsnp_Ex_rep_c66689_65011117, wsnp_BF293620A_Ta_2_1, IAAV3365, Excalibur_c23354_306, wsnp_BF293620A_Ta_2_3, wsnp_AJ612027A_Ta_2_5, Excalibur_c30482_898, wsnp_Ex_c54193_57155632, Kukri_c6669_145, BS00075959_51	A	A	A	B	B	B	B	A	B	B	B	B	A	A	B	B	B	A	B	B	B	A	A	B	B	B	A	A	B	A	B	B	B	A	A	A	B	B	A	A	A	A	B	A	A	B
L5A.35	5A	80.1694	Kukri_c12384_430	A	A	A	B	B	B	B	A	B	B	B	B	A	A	B	B	B	A	B	B	B	A	A	B	B	B	A	A	B	A	B	B	B	A	A	A	B	B	A	A	A	A	B	B	A	B
L5A.36	5A	83.1824	BS00088851_51, wsnp_Ex_c621_1230852, wsnp_Ex_c621_1231444, wsnp_Ex_c621_1231298, wsnp_Ex_c17763_26513562, Excalibur_c26671_282, IAAV8629, (Excalibur_c26671_57)	A	A	A	A	A	B	B	A	B	B	A	B	A	A	B	B	B	A	A	B	B	A	A	B	B	B	A	A	B	A	B	B	B	A	A	A	B	B	A	A	A	A	B	B	A	B
L5A.37	5A	83.8703	Tdurum_contig10843_745, wsnp_Ex_c44164_50292954, Excalibur_c24051_502, wsnp_RFL_Contig2265_1693968, wsnp_Ex_c2185_4094843, Excalibur_c31769_793, GENE-2794_70, wsnp_Ku_c6977_12078791, Excalibur_c24051_1028, RAC875_rep_c109969_119, RAC875_rep_c76193_513, wsnp_Ku_c6977_12078885, wsnp_Ex_c8424_14192191, BS00066447_51, BS00041063_51, CAP11_c3209_76, wsnp_Ex_c17476_26190830, wsnp_Ex_rep_c101994_8725647…	A	A	A	A	A	B	B	A	B	B	A	B	A	A	B	B	B	A	A	B	B	A	A	B	B	B	A	A	B	A	B	B	B	A	A	A	B	B	A	A	A	A	B	B	A	B
L5A.38	5A	84.5542	Ku_c12469_837, Ra_c3966_2205, wsnp_Ex_c5978_10478584, Ku_c12469_983, wsnp_Ra_c3966_7286546	A	A	A	A	A	B	B	A	B	B	A	B	A	A	B	B	B	A	A	B	B	A	A	B	B	B	A	A	B	A	B	B	B	A	A	A	B	B	A	A	A	A	B	B	A	B
L5A.39	5A	88.3934	BS00063973_51, Tdurum_contig53340_355, BS00067150_51, Tdurum_contig53340_953, Ku_c6824_1023, wsnp_Ku_c42416_50159250, BS00022753_51, wsnp_CAP11_c1506_840938, BS00022754_51, BS00074855_51, wsnp_Ex_c40019_47166980, Tdurum_contig47101_301, Excalibur_c99584_170, (wsnp_Ku_c42416_50159402)	A	B	B	A	A	B	B	A	B	B	A	B	A	A	B	B	B	A	A	B	B	A	A	B	B	B	A	A	B	B	B	B	B	A	A	A	B	B	A	A	A	A	B	B	A	B
L5A.40	5A	92.2053	Ku_c21235_676, Ku_c5215_1361, IAAV8042, wsnp_BG607308A_Ta_2_1, wsnp_BG607308A_Ta_2_2, BobWhite_c14486_122, wsnp_Ex_c3772_6866645, BS00069739_51, wsnp_Ex_c1943_3663067, BobWhite_c14689_172	A	B	B	A	A	B	A	A	B	B	A	B	A	A	B	A	B	A	A	B	B	A	A	A	B	B	A	B	B	B	B	B	B	A	A	A	B	B	B	A	A	A	B	B	A	B
L5A.41	5A	97.8408	Kukri_rep_c102608_599, BS00022656_51	A	B	B	A	A	B	A	A	B	B	A	B	A	A	B	A	B	A	A	B	B	A	A	A	A	B	A	B	B	B	B	B	B	A	A	A	B	B	B	B	A	A	B	B	A	B
L5A.42	5A	100.806	BS00028356_51, RFL_Contig4543_1706	A	B	B	A	A	A	A	A	B	B	A	B	A	A	B	A	B	A	A	B	B	A	A	A	A	B	A	B	B	B	A	B	B	A	A	A	B	B	B	B	A	A	A	B	A	B
L5A.43	5A	105.523	BobWhite_c37076_229, BobWhite_c17045_186, BS00082219_51, GENE-2725_244, BS00043676_51, Excalibur_c79009_75, BS00064336_51, GENE-2725_217, TA006296-0731, BS00003088_51, BS00090847_51, D_contig26179_372, Tdurum_contig11951_212, wsnp_Ra_c11532_18688426, Tdurum_contig11521_102, BS00022378_51, BS00076948_51, (RFL_Contig5787_2311), (BS00024230_51), (BobWhite_c27193_217)	A	B	B	A	A	A	A	A	A	B	A	B	A	A	B	A	B	A	A	B	B	A	A	A	A	B	A	B	B	B	A	B	B	A	A	A	B	B	B	A	A	B	A	B	A	B
L5A.44	5A	107.697	RAC875_c24767_132, Excalibur_c104037_107, RFL_Contig840_961	A	B	B	A	A	A	A	A	A	B	A	B	A	A	B	A	B	A	A	B	B	A	A	B	A	B	A	A	B	B	A	B	B	A	A	A	B	B	A	A	A	B	A	B	A	B
L5A.45	5A	110.701	wsnp_Ex_c26968_36188964, Excalibur_c1954_930, BobWhite_rep_c50013_65, BobWhite_c8906_83, Tdurum_contig17262_105, BobWhite_rep_c57286_122, (Tdurum_contig42962_2138)	B	B	B	A	A	A	A	A	A	B	A	B	A	A	B	A	B	A	A	B	B	A	A	B	A	B	A	A	B	B	A	B	B	A	B	B	B	B	A	A	A	B	A	A	A	B
L5A.46	5A	111.389	CAP12_c956_61, Kukri_c29521_123, BS00066434_51, Tdurum_contig54689_646, Excalibur_c32414_861, RAC875_c22599_731, wsnp_CAP11_c1116_654940, BS00036851_51, wsnp_CAP11_c1116_654975, (wsnp_Ex_c3136_5798185), (tplb0029a15_1300)	B	B	B	A	A	A	A	A	A	B	A	B	A	A	B	A	B	A	A	B	B	A	A	B	A	B	A	A	B	B	A	B	B	A	B	B	B	B	A	A	A	B	A	A	A	B
L5A.47	5A	112.077	wsnp_Ex_rep_c101323_86702546, wsnp_Ex_c2505_4679749, Ra_c11529_647, wsnp_Ex_rep_c101323_86702413, (Kukri_rep_c101800_131), (Kukri_rep_c101800_175)	B	B	B	A	A	A	A	A	A	B	A	B	A	A	B	A	B	A	A	B	B	A	A	B	A	B	A	A	B	B	A	B	B	A	B	B	B	B	A	A	A	B	A	A	A	B
L5A.48	5A	115.073	wsnp_Ku_rep_c72362_72059764, TA003210-1094, Ku_c10756_1197, wsnp_Ku_c38543_47157828, RAC875_c61559_435, (wsnp_Ra_c34269_43004949)	B	B	B	A	A	A	A	A	A	B	A	B	A	A	A	A	B	A	A	B	B	A	A	B	A	B	A	A	B	A	A	B	B	B	B	B	B	A	A	A	A	B	A	A	A	B
L5A.49	5A	118.899	Tdurum_contig8348_831, (Tdurum_contig17216_310)	B	A	A	A	A	A	A	A	A	B	A	B	A	A	A	A	B	A	B	B	B	A	A	B	A	B	A	A	B	A	A	B	B	B	B	B	B	A	A	A	A	B	A	A	A	B
L5A.50	5A	122.45	wsnp_Ex_c2171_4073721, BobWhite_c11539_336, BobWhite_c47401_491, wsnp_Ex_c20899_30011827, Excalibur_c5398_1269, RAC875_c48885_107, BS00000006_51, RAC875_c48885_142, wsnp_Ex_c2171_4072995, wsnp_Ex_c2171_4072774, Ex_c2171_2600, wsnp_Ex_c2171_4074003, Kukri_rep_c106030_177, Ku_c13693_992, (Excalibur_c2171_2728), (wsnp_JD_c493_749195), (IACX7457), (GENE-2673_1010)	B	A	A	A	A	A	A	A	A	B	A	B	A	A	A	A	B	B	B	B	B	A	A	A	A	A	A	A	B	A	A	B	B	B	B	B	B	A	A	A	B	B	B	A	A	B
L5B.1	5B	0	Tdurum_contig14130_315, BS00107529_51, wsnp_Ex_c607_1204733, Tdurum_contig14130_245, BS00009810_51, RFL_Contig4911_357, BS00022525_51, wsnp_Ex_c831_1625061, Kukri_c67129_155, wsnp_Ex_c607_1204908, BS00083715_51	A	B	B	A	A	B	A	A	B	A	A	B	B	B	A	B	A	A	B	B	B	B	B	B	B	A	A	A	A	A	A	B	B	A	B	B	A	A	A	B	B	A	A	B	A	A
L5B.2	5B	1.16322	GENE-3274_213, wsnp_Ex_c2459_4591695, BobWhite_c26680_62, wsnp_JD_c1845_2564931, BS00067550_51, Tdurum_contig44048_276	A	A	A	A	A	B	A	A	B	A	A	B	B	B	A	B	A	A	B	B	B	B	B	B	B	A	A	A	A	A	A	B	B	A	B	B	A	A	A	B	B	A	A	B	A	A
L5B.3	5B	4.16065	IAAV2346, Kukri_c23694_370, RAC875_c22387_117, GENE-3207_610, Excalibur_c11605_156, GENE-3207_134, BS00065543_51, BS00015136_51, Excalibur_c30273_138, (CAP12_c6289_70): RAC875_c29907_293, Excalibur_c29975_333, RAC875_c29907_115	B	A	A	A	A	B	A	A	B	A	B	B	B	B	A	A	A	A	B	B	B	B	B	B	B	A	A	A	B	A	A	B	B	A	B	B	A	A	A	B	B	A	A	B	A	A
L5B.4	5B	6.35314	Excalibur_c4468_654, Excalibur_rep_c69526_921, RAC875_rep_c111261_94, IAAV7134, Excalibur_c3730_2098, Kukri_c25747_894, Ex_c68034_498, BS00011480_51, Tdurum_contig44127_202, Excalibur_c3730_546, Tdurum_contig48100_260, BS00068528_51, RAC875_c6565_129, BS00010491_51, Kukri_c10970_573	B	A	A	A	A	B	A	A	B	A	B	B	B	B	A	A	A	A	B	B	B	B	B	B	B	A	A	A	B	A	A	B	A	A	B	B	A	A	A	B	B	A	A	B	A	A
L5B.5	5B	8.55233	RAC875_c8661_692, BS00049719_51, wsnp_CAP8_c1210_739429, CAP7_c5481_96, CAP8_c909_312, Kukri_rep_c103150_398, (wsnp_Ku_c568_1187615)	B	A	A	A	A	B	A	A	B	A	B	B	B	B	A	A	A	A	B	B	B	B	B	B	B	A	A	A	B	A	A	B	A	A	B	B	A	A	A	B	B	A	A	B	A	A
L5B.6	5B	9.23661	Excalibur_c45323_708, wsnp_Ku_c35090_44349517, RAC875_c47084_378, Kukri_c74960_427, wsnp_Ex_c29051_38120784, BS00033612_51, RAC875_rep_c116173_605, wsnp_Ku_c35090_44349446	B	A	A	A	A	B	A	A	B	A	B	B	B	B	A	A	A	A	B	B	B	B	B	B	B	A	A	A	B	A	A	A	A	A	B	B	A	A	A	B	B	A	A	B	A	A
L5B.7	5B	11.4399	BS00060015_51, RAC875_c16827_292, BS00068592_51, wsnp_Ex_c214_421541, wsnp_Ex_c214_422365, wsnp_Ex_rep_c67471_66073969, wsnp_Ex_c22040_31218280, Kukri_c16387_186, Kukri_rep_c113170_88, Ex_c23426_1546, wsnp_Ex_rep_c67471_66073729, wsnp_Ex_c22040_31218342, wsnp_Ex_rep_c68596_67445610, wsnp_Ex_c214_422376, Excalibur_rep_c108100_149, Excalibur_c23426_210	B	A	A	A	A	B	A	A	B	B	B	B	B	B	A	A	A	A	B	B	B	B	B	B	B	A	A	A	B	A	A	A	A	A	B	B	A	A	A	B	B	A	A	B	A	A
L5B.8	5B	12.8648	Kukri_rep_c71114_838, Tdurum_contig31845_322, BS00110489_51, wsnp_Ku_c61976_63270478, Ku_c4349_1791, JD_c947_819, wsnp_Ex_c18519_27369737, BobWhite_c36054_53, wsnp_Ex_c24577_33826666, Ex_c67244_1229, wsnp_Ex_rep_c68119_66884852, Ku_c1191_2004, TA006084-0922, wsnp_Ex_c16499_25005415, Excalibur_c26040_221, wsnp_Ex_c12909_20457660, wsnp_Ex_c48257_53217539, Kukri_c47551_513, Kukri_c59166_143, wsnp_Ku…	B	A	A	A	A	B	A	A	B	B	B	B	B	B	A	A	A	A	B	B	B	B	B	B	B	A	A	B	B	A	A	A	A	A	B	B	A	A	B	B	B	A	A	B	A	A
L5B.9	5B	13.5641	BS00056147_51, BobWhite_c45340_368, IACX8091, wsnp_Ex_c12119_19382820, BobWhite_rep_c63591_317, wsnp_Ex_rep_c66651_64963120, wsnp_Ex_rep_c66651_64962429, IAAV1835, Tdurum_contig48658_802, Tdurum_contig84745_267, wsnp_Ex_c13440_21171391, BS00002208_51, wsnp_Ex_c12119_19382764, BS00023161_51, wsnp_Ex_c6100_10676217, Excalibur_c50887_231, Jagger_c505_141, wsnp_RFL_Contig3811_4130639, Kukri_c28117_58…	B	A	A	A	A	B	A	A	B	B	B	B	B	B	A	A	A	A	B	B	B	B	B	B	B	A	A	B	B	A	A	A	A	A	B	B	A	A	B	B	B	A	A	B	A	A
L5B.10	5B	14.2635	BobWhite_c2001_586, wsnp_Ku_c28245_38183393, BS00063423_51, wsnp_RFL_Contig4565_5399994, Kukri_c22967_1272, RFL_Contig3192_1291, (Kukri_c57830_63), (BS00068100_51)	B	A	A	A	A	B	A	A	B	B	B	B	B	B	A	A	A	A	A	B	B	B	B	B	B	A	A	B	B	A	A	A	A	A	B	B	A	A	B	B	B	A	A	B	A	A
L5B.11	5B	14.9592	wsnp_Ku_c3826_7020810, BS00108019_51, Ku_c13342_414, IAAV5469, BS00028183_51, Kukri_c11240_332, BS00041704_51, BS00108020_51, Kukri_rep_c80794_53, Ex_c2735_955, wsnp_Ex_rep_c75281_72691359, Excalibur_c32630_104, (RAC875_c25756_279)	B	A	A	A	A	A	A	A	B	B	B	B	B	B	A	A	A	A	A	B	B	B	B	B	B	A	A	B	B	A	A	A	A	A	B	B	A	A	B	B	B	A	A	B	A	A
L5B.12	5B	16.396	BS00064767_51, wsnp_Ra_c44756_51084202, wsnp_Ku_c49907_55670146, wsnp_Ku_c3869_7094615, Ra_c44756_929, BS00070507_51, BS00063785_51, wsnp_Ex_c113235_94249366, RAC875_c44756_381	B	A	A	A	A	A	A	A	B	B	B	B	B	B	A	A	A	A	A	B	B	B	B	B	B	A	B	B	B	A	A	A	A	A	B	B	A	A	B	B	B	A	A	B	A	A
L5B.13	5B	17.0879	IACX5818	B	A	A	A	A	A	A	A	B	B	B	B	B	B	A	A	A	A	A	B	B	B	B	B	B	A	B	B	B	A	A	A	A	A	B	B	A	A	B	B	B	A	A	B	A	A
L5B.14	5B	18.5247	BS00001101_51, Excalibur_c10336_335, wsnp_Ex_c16963_25554152, IACX3288, Kukri_c24676_79, Kukri_c36317_305, wsnp_Ex_rep_c69631_68583202, wsnp_Ex_rep_c69631_68583363, wsnp_Ku_rep_c72211_71920520, BS00031411_51, Excalibur_c65109_60, (Tdurum_contig29246_118), (Kukri_c52408_193)	B	A	A	A	A	A	A	A	B	B	B	B	B	B	A	A	A	A	A	B	B	B	B	B	B	A	B	B	B	A	A	B	A	A	B	B	A	A	B	B	B	A	A	B	A	A
L5B.15	5B	19.2204	wsnp_Ex_c33455_41940691, wsnp_Ex_rep_c66903_65319487, wsnp_Ex_rep_c68023_66768770, wsnp_Ex_rep_c68023_66768700	B	A	A	A	A	B	A	A	B	B	B	B	B	B	A	A	A	A	A	B	B	B	B	B	B	A	B	B	B	A	A	B	A	A	B	B	A	A	B	B	B	A	A	B	A	A
L5B.16	5B	19.9198	Kukri_c10296_1512, wsnp_Ex_c20440_29511162, wsnp_Ex_c6748_11659366, Kukri_rep_c114331_346, IAAV2240, BS00094480_51, Excalibur_rep_c110067_199, Ra_c8939_653, wsnp_Ex_c54206_57165374, Excalibur_c23709_358, RAC875_c23775_509, wsnp_Ex_c50413_54706626, TA002380-1222, Excalibur_c7239_114, BS00063299_51, RAC875_c32768_440, BobWhite_rep_c63648_306, wsnp_Ex_c16432_24932860, Ku_c37271_957, Tdurum_contig772…	B	A	A	A	A	B	A	A	B	B	B	A	B	B	A	A	A	A	A	B	B	B	B	B	B	A	B	B	B	A	A	B	A	A	B	B	A	A	B	B	B	A	A	B	A	A
L5B.17	5B	20.6192	IAAV3268, wsnp_Ex_c28481_37607810, IACX7928, CAP12_rep_c4520_207, Kukri_c5594_717, CAP12_rep_c4520_119, BS00039492_51, wsnp_CAP12_c7952_3403722, BS00009607_51, RAC875_c10174_268, wsnp_Ex_c28481_37608092, CAP12_c7929_116, RAC875_c10174_141, BS00009311_51, RFL_Contig1675_153, Ku_c11150_773, (BS00063852_51), (BobWhite_rep_c49058_130), (wsnp_Ex_c13409_21124830)	B	A	A	A	A	B	A	A	B	B	B	A	B	B	A	A	A	A	A	B	B	B	B	B	B	A	B	B	B	A	A	B	A	A	B	B	B	A	B	B	B	A	A	B	A	A
L5B.18	5B	21.3071	wsnp_Ex_c7244_12439355, wsnp_Ex_c8663_14519402, RAC875_c14963_1579, Excalibur_c27820_1129, BS00068173_51, Tdurum_contig30483_335, Excalibur_c9846_458, IAAV547, (Excalibur_c8675_1550)	B	A	A	A	A	B	A	A	B	B	B	A	B	B	B	A	A	A	A	B	B	B	B	B	B	A	B	B	B	A	A	B	A	A	B	B	B	A	B	B	B	A	A	B	A	A
L5B.19	5B	24.3201	BS00085890_51, BobWhite_c9070_287, BS00022063_51, GENE-3155_652, IAAV5683, Ra_c73292_443, IAAV9163, wsnp_Ex_c19041_27955460, CAP11_c506_72	B	A	A	A	A	B	A	A	B	B	B	A	B	B	B	A	A	A	A	B	B	B	B	B	B	A	B	B	B	A	A	B	A	A	A	A	B	A	B	B	B	A	A	B	A	A
L5B.20	5B	25.008	GENE-3574_643, Ex_c24477_484, RAC875_c19099_308, IAAV2002, BS00042014_51, RAC875_c19099_434, Ra_c1726_3210, (Ra_c1726_1071), (Ra_c1726_1467)	B	A	A	A	A	B	A	A	B	B	B	A	B	B	B	B	A	A	A	B	B	B	B	B	B	A	B	B	B	A	A	B	A	A	A	A	B	A	B	B	B	A	A	B	A	A
L5B.21	5B	25.7074	RAC875_c18335_443, BS00077666_51, Excalibur_c4656_168, BS00064476_51, RFL_Contig2304_1569, RAC875_c42009_247, IAAV659, IACX17304, (Tdurum_contig10601_289)	B	A	A	A	A	B	A	A	B	B	B	A	B	B	B	B	A	A	A	B	B	B	B	B	B	A	B	B	B	A	A	B	A	A	A	A	B	A	B	B	A	A	A	B	A	A
L5B.22	5B	26.4068	TA003609-0197, TA003435-0313, wsnp_Ku_c2185_4218722, Excalibur_c20260_137, wsnp_JD_c5795_6955031	B	A	A	A	A	B	A	A	B	B	B	A	B	B	B	B	A	A	A	B	B	B	A	B	B	A	B	B	B	A	A	B	A	A	A	A	B	A	B	B	A	A	A	B	A	A
L5B.23	5B	27.1025	wsnp_Ku_rep_c101212_88410320, Kukri_c3541_185, Kukri_c97623_95, IAAV1016, BobWhite_rep_c64260_207, Excalibur_rep_c68003_954, wsnp_Ex_c3834_6972322, BobWhite_c47456_121, wsnp_Ex_c3834_6971470, wsnp_Ex_c3834_6971529, Tdurum_contig12551_233, Tdurum_contig4864_148, Excalibur_c35011_203, Jagger_c5859_114, BS00038994_51, Tdurum_contig67535_391, GENE-3619_410, Kukri_c2346_1102, IAAV8378, (wsnp_Ex_c3834_…	B	A	A	A	A	B	A	A	B	B	B	A	B	B	B	B	A	A	A	B	B	B	A	B	B	A	B	B	B	A	A	B	A	A	A	A	B	A	B	B	A	A	A	B	A	A
L5B.24	5B	28.5393	Kukri_c29267_215, Kukri_c52_298, RAC875_c32611_347, Kukri_rep_c98079_222, Ku_c11336_499, IACX7649, Kukri_c52_1639, BobWhite_c19443_131, RAC875_c21299_256, wsnp_Ku_c3201_5970486, Kukri_c52_225	B	A	A	A	A	B	A	A	B	B	B	A	B	B	B	B	A	A	A	B	B	B	A	B	B	A	B	B	B	A	A	B	A	A	A	A	B	A	B	B	A	B	B	B	A	A
L5B.25	5B	29.2194	Excalibur_c24707_1036	B	A	A	A	A	B	A	A	B	B	B	A	B	B	B	B	A	A	A	B	B	B	A	B	B	A	B	B	B	A	A	B	A	A	A	A	B	A	B	B	A	B	B	B	A	A
L5B.26	5B	33.0721	IACX2901	B	A	A	A	A	B	A	A	B	B	B	A	B	B	B	B	A	A	A	B	B	B	A	B	B	A	B	B	B	A	A	B	A	A	B	B	B	A	B	B	A	B	B	A	B	A
L5B.27	5B	34.4487	Tdurum_contig28426_236, Tdurum_contig25513_123, tplb0027f13_1493, Excalibur_rep_c105815_305, BobWhite_c48435_165, wsnp_Ku_c40334_48581010, tplb0027f13_1346, Tdurum_contig25513_195, tplb0027f13_452, Tdurum_contig12066_126, Tdurum_contig28426_334, Tdurum_contig12066_247	B	A	A	A	A	B	A	A	B	B	B	A	B	B	B	B	A	A	A	B	B	B	A	B	B	A	B	B	B	A	A	B	A	A	B	B	B	A	B	B	A	B	B	A	B	A
L5B.28	5B	44.3344	Excalibur_c33675_201, wsnp_Ex_c33675_42124657, Excalibur_c33675_410	B	A	A	A	A	A	A	A	B	A	A	A	B	B	B	A	A	A	A	B	B	B	A	B	B	A	B	B	B	A	B	A	A	A	B	B	B	A	B	B	A	A	B	A	B	A
L5B.29	5B	47.2964	Tdurum_contig58669_273, Excalibur_c29304_176, Kukri_c66357_357, IACX6034, Excalibur_c20766_802, Ku_c55173_549, Tdurum_contig12995_792, Tdurum_contig12995_722, BS00036434_51, wsnp_Ex_c5155_9140608, TA002756-0960, Excalibur_rep_c69730_391, BS00105054_51, wsnp_Ex_c33431_41918732, Ku_c4240_216, Kukri_c29410_63, wsnp_JD_c1358_1947467, wsnp_Ex_c29304_38355434, Ra_c22730_460, Excalibur_c874_1479, wsnp_J…	B	B	B	A	A	A	A	A	B	A	A	A	B	B	B	A	A	A	A	B	B	B	A	B	B	A	B	B	B	B	B	A	A	A	B	B	B	A	B	B	A	A	B	A	B	A
L5B.30	5B	48.7213	RFL_Contig5461_683, wsnp_Ra_c20970_30293078, RAC875_rep_c97153_66, Ra_c20970_500, (IACX5702)	B	B	B	A	A	A	A	A	B	A	A	A	B	B	B	A	A	A	A	B	B	B	A	A	B	A	B	B	B	B	B	A	A	A	B	B	B	A	B	B	A	A	B	A	B	B
L5B.31	5B	49.4114	{Vrn-B1}: Kukri_c10016_369, Tdurum_contig23273_315, Excalibur_c5329_1335, (GENE-2794_534): IAAV1888, tplb0053c01_1628, RAC875_c20530_1159, Kukri_c59540_137, GENE-2689_215, Kukri_c45964_273, TA006116-0815, RAC875_c43383_483, Kukri_c26747_211, BobWhite_c11495_120, TA001138-1003, BobWhite_c11154_279, Tdurum_contig11411_100, BobWhite_c28333_454	B	B	B	A	A	A	A	A	B	A	A	A	B	B	B	A	A	A	A	B	B	B	A	A	B	A	B	B	B	B	B	A	A	A	B	B	B	A	B	B	A	A	B	A	B	B
L5B.32	5B	50.8499	IAAV4145, wsnp_Ra_c25691_35261662, wsnp_RFL_Contig1845_996931, Kukri_rep_c72553_368, tplb0021e12_768, tplb0021e12_793, RAC875_rep_c116126_68, RAC875_c16536_80, GENE-4085_443, RAC875_c27743_249, Kukri_c6176_1400, Excalibur_c11840_1752, Excalibur_c4189_124, BS00079321_51, BS00049213_51, IACX5390, wsnp_Ra_c17506_26393195, wsnp_Ex_rep_c110792_93008517, Excalibur_rep_c88310_1065, Excalibur_rep_c88310_…	B	B	B	A	A	A	A	A	B	A	A	A	B	B	B	A	A	A	B	B	B	B	A	A	B	A	B	B	B	B	B	A	A	A	B	B	B	A	B	B	A	A	B	A	B	B
L5B.33	5B	51.538	BS00064593_51, RAC875_c86102_243, Tdurum_contig13773_321	B	B	B	A	A	A	A	A	B	A	A	A	B	B	B	A	A	A	B	B	B	B	A	A	B	A	B	B	B	B	B	A	A	A	B	B	B	A	B	B	A	A	B	A	B	B
L5B.34	5B	53.6962	BS00003655_51, TA003709-0269, Kukri_c10508_755, IACX5792, Kukri_c10508_438, BobWhite_c22572_782, BS00062786_51, BS00037104_51, wsnp_Ex_c32872_41456586, Tdurum_contig11399_221, Kukri_rep_c101622_604, RAC875_c49291_156, RAC875_c8927_1434, Excalibur_c3350_265, BS00033768_51, wsnp_Ex_c11070_17950604, BS00110346_51, Excalibur_c9868_1206, RAC875_c28645_455, RAC875_rep_c108082_333, BS00054946_51, BS0006…	B	B	B	A	A	A	A	A	B	A	A	A	A	A	B	A	A	A	B	B	B	B	A	A	B	A	B	B	B	B	B	A	A	A	B	B	B	A	B	B	A	A	B	A	B	B
L5B.35	5B	64.317	Kukri_c3973_101, GENE-2944_81, Excalibur_c9258_1222, BS00026679_51, Kukri_c87104_125, BS00026678_51, wsnp_Ex_c3019_5578488, RAC875_c2223_625, RAC875_c1792_3457, wsnp_Ex_c11131_18037020, Kukri_c8073_1068, wsnp_Ra_c33125_42049841, RAC875_rep_c112818_870, Tdurum_contig47491_258, Excalibur_c35398_114, RAC875_c10323_90, wsnp_Ex_c12152_19431363, wsnp_Ex_c11131_18036595, wsnp_Ex_c6571_11387527, Kukri_re…	B	B	B	B	B	A	A	A	B	A	A	A	A	A	B	A	A	B	B	B	B	B	A	A	B	A	B	B	B	B	B	A	B	A	B	B	B	B	B	B	A	A	B	A	B	B
L5B.36	5B	75.9562	BobWhite_c11038_605, RFL_Contig4167_1164, BS00037023_51	B	B	B	A	A	A	A	A	B	A	A	A	A	A	B	A	A	A	B	B	B	B	A	A	B	A	B	B	B	B	B	A	A	A	B	B	B	A	B	B	B	A	B	A	B	B
L5B.37	5B	76.5363	BobWhite_c21482_192, Tdurum_contig81548_426, BS00064947_51, Excalibur_c13408_280, BobWhite_c17845_132, RAC875_c19575_84, Excalibur_c12395_467	A	B	B	A	A	A	A	A	B	A	A	A	A	A	B	A	A	A	B	B	B	B	A	A	B	A	B	B	B	B	B	A	A	A	B	B	B	A	B	B	A	A	B	A	B	B
L5B.38	5B	86.3378	Kukri_c59051_579, wsnp_CAP12_c2231_1090724, IAAV5014, CAP12_c2231_114	B	B	B	A	A	A	B	A	B	A	A	A	A	A	B	A	A	A	B	B	B	B	A	A	B	A	B	B	B	A	B	B	A	B	B	B	B	A	B	B	B	A	A	B	B	B
L5B.39	5B	87.7296	Kukri_c27433_1819, Excalibur_c4699_215, GENE-4868_140, Kukri_c27433_2333, Excalibur_c4699_147, Kukri_c27433_947, Kukri_c27433_2206, BS00088624_51, RAC875_c17575_2549, BS00065864_51, wsnp_Ex_c7911_13433794, Excalibur_c17032_261, Excalibur_c9969_98, CAP11_c7700_247, Excalibur_rep_c107626_110, Tdurum_contig13582_162, RAC875_c19660_1530, wsnp_BE403710B_Ta_2_1, Ku_c1970_1921, JD_c2888_218, BobWhite_c3…	B	B	B	A	A	A	B	A	B	A	A	A	A	A	B	B	A	A	B	B	B	B	A	A	B	A	B	B	B	A	B	B	A	B	B	B	B	A	B	B	B	A	A	B	B	B
L5B.40	5B	95.3597	BobWhite_rep_c51744_51, JD_c5065_1012, Jagger_c4951_122, wsnp_JD_rep_c50403_34392266, wsnp_Ex_c3175_5864335, Excalibur_c23452_401, Kukri_c19487_1235, Kukri_c1214_948, JD_c50069_1175, Excalibur_c6785_155, Kukri_c1214_2316, Kukri_c1214_1488, Kukri_c1214_2400, Kukri_c1214_825, Kukri_rep_c74522_96, wsnp_Ex_c3874_7036132, BS00059847_51, Kukri_c19487_2034, (Excalibur_c23452_310)	B	B	B	A	A	A	B	A	B	A	A	A	A	A	B	B	A	A	B	B	B	B	A	A	B	B	B	B	B	A	A	B	B	B	B	B	A	A	B	A	B	A	A	B	B	B
L5B.41	5B	96.7625	RAC875_c82589_246, Kukri_c13359_169, Jagger_c8121_167, RAC875_c65269_290, BobWhite_c15406_510, BobWhite_c10956_71, RAC875_rep_c109540_64, wsnp_Ex_c7781_13255634, TA001999-1324, RAC875_rep_c106982_82, RAC875_c14732_461, IACX20775, Tdurum_contig97942_163, BS00024766_51, BobWhite_s66049_223, Tdurum_contig97942_51, (Tdurum_contig60165_722), (BS00031338_51)	B	B	B	A	A	A	B	A	B	A	A	A	A	A	B	B	A	A	B	B	B	B	A	A	B	B	B	B	B	A	A	B	B	B	B	B	A	A	B	A	B	A	A	B	B	B
L5B.42	5B	97.4506	Excalibur_c94390_60	B	B	B	A	A	A	B	A	B	A	A	A	A	A	B	B	A	A	B	B	B	B	A	A	B	B	B	B	B	A	A	B	B	B	B	B	A	A	B	A	B	A	A	B	B	B
L5B.43	5B	99.6578	RAC875_rep_c106941_417, wsnp_RFL_Contig2791_2558632, RAC875_c22722_671, BS00077733_51, Ra_c3287_1461, wsnp_Ex_c9362_15546626, Excalibur_rep_c100012_1145, BS00078515_51, Excalibur_c34579_263, RAC875_rep_c106941_128, Excalibur_c23457_225, Excalibur_c62990_114, Kukri_c7546_3035, Kukri_c50720_397, RAC875_c18094_69, Kukri_c11742_1512, Ku_c10913_2542, BobWhite_c8037_1135, Ku_c10913_3034, wsnp_JD_c12221…	B	B	B	A	A	A	B	A	B	A	A	A	A	A	B	B	A	A	B	B	B	B	A	B	B	B	B	B	B	A	A	B	B	B	B	B	A	A	B	A	B	A	A	B	B	B
L5B.44	5B	100.35	Ku_c36367_203	B	B	B	A	A	A	B	A	B	A	A	A	A	A	B	B	A	A	B	B	B	B	A	B	B	B	B	B	B	A	A	B	B	B	B	B	A	A	B	A	A	A	A	B	B	B
L5B.45	5B	101.034	wsnp_Ex_c24031_33277293, RAC875_rep_c106589_784, wsnp_Ex_c16100_24532224, Tdurum_contig28552_88, wsnp_Ex_c16100_24532343, Tdurum_contig92922_58, IACX2594, wsnp_Ex_c24031_33277856, wsnp_Ku_c9967_16591591, wsnp_Ex_c176_347707, RAC875_rep_c106589_650, BobWhite_rep_c49751_629, Ex_c24031_284, Tdurum_contig28552_211, Ex_c24031_300, RAC875_rep_c106589_184, Kukri_c5318_380	B	B	B	A	A	A	B	A	B	A	A	A	A	A	B	B	A	A	B	B	B	B	A	B	B	B	B	B	B	A	A	B	B	B	B	B	A	A	B	A	A	A	A	B	B	B
L5B.46	5B	104.602	Kukri_c3734_438, Kukri_c46310_84, Kukri_c3734_400, Kukri_c637_1679, RAC875_c37988_243, wsnp_Ku_c16116_24914991, Kukri_c637_827, Kukri_c21384_1758, Excalibur_c71602_420, Excalibur_c96435_216, Excalibur_c2207_1060, Kukri_c637_583, wsnp_Ra_c4712_8489753, Kukri_c55885_139, Excalibur_c86388_413, RAC875_rep_c105927_650, wsnp_Ex_c2207_4135530, tplb0048o03_953, Kukri_c637_517, Kukri_c637_974, wsnp_Ex_c22…	B	B	B	A	A	A	B	A	B	A	A	A	A	A	B	B	A	A	B	B	B	A	A	B	B	B	B	B	B	A	A	B	B	B	B	B	A	A	B	A	A	A	A	B	B	B
L5D.1	5D	0	wsnp_RFL_Contig2606_2264492, RAC875_rep_c74985_362, Kukri_c29969_543, (RAC875_rep_c74985_53)	A	B	B	B	B	B	B	B	A	B	A	A	A	A	B	A	A	B	B	B	B	B	B	B	A	A	B	B	A	A	A	A	A	B	A	A	A	B	B	B	B	A	B	A	B	A
L5D.2	5D	5.60097	IACX846, BobWhite_c6328_410, Ra_c70331_779, wsnp_JD_rep_c50025_34123405, Kukri_c30814_460, wsnp_CAP8_c2589_1356390, RAC875_c97102_63, IACX6496, Kukri_c30408_704, IAAV6217, IAAV2115, Excalibur_c10046_579, wsnp_Ku_c6762_11762520, RAC875_rep_c70595_321, RAC875_rep_c86919_52, wsnp_Ra_c9233_15459255	A	B	B	B	B	A	B	B	B	B	A	A	A	A	B	A	A	B	B	B	B	B	B	B	A	A	B	B	A	A	A	A	A	B	B	B	A	B	B	B	B	A	B	A	B	A
L5D.3	5D	6.29967	wsnp_Ex_c14182_22122844, Ra_c46720_451	A	B	B	B	B	A	B	B	B	B	A	A	A	A	B	A	A	B	B	B	B	A	B	B	A	A	B	B	A	A	A	A	A	B	B	B	A	B	B	B	B	A	B	A	B	A
L5D.4	5D	8.46704	BS00022067_51, wsnp_Ex_c33327_41834973, RAC875_rep_c72023_267, wsnp_Ex_c9822_16203685, Kukri_c438_1520	A	B	B	B	B	A	B	B	B	B	A	B	A	A	B	A	A	B	B	B	B	A	B	B	A	A	B	B	A	B	A	A	A	B	B	B	A	B	B	B	B	A	B	A	B	A
L5D.5	5D	17.0785	wsnp_JD_c12424_12667585, BobWhite_c7263_337	A	B	B	B	B	A	A	B	B	B	A	A	A	A	B	B	A	B	B	B	B	A	B	B	A	A	B	B	A	B	A	A	A	B	B	B	A	B	B	B	B	A	B	A	B	B
L5D.6	5D	17.776	Kukri_rep_c97145_758, RAC875_rep_c78046_324	A	B	B	B	B	A	A	B	B	B	A	A	A	A	B	B	A	B	B	B	B	A	B	B	A	A	B	B	A	B	A	A	A	B	B	B	A	B	B	A	B	A	B	A	B	B
L5D.7	5D	29.9855	Kukri_c89764_273	A	B	B	B	B	A	A	B	B	B	A	A	A	A	B	B	A	A	B	B	B	A	B	B	A	A	B	A	B	B	A	A	A	A	B	B	A	B	A	A	B	A	B	A	B	B
L5D.8	5D	48.0768	wsnp_Ex_c508_1008029, RAC875_c4792_754, Ra_c27043_437, (IAAV8572)	A	B	B	A	A	A	A	A	B	B	A	A	A	A	A	B	B	A	B	A	A	A	B	B	A	A	B	A	B	B	B	B	A	A	B	B	B	B	A	B	B	A	B	A	B	A
L5D.9	5D	51.8943	IAAV2323	A	B	B	A	A	A	A	A	B	B	A	A	A	A	A	B	B	B	B	A	A	A	B	B	A	A	A	A	B	B	B	B	A	A	B	B	B	B	A	B	B	A	B	B	B	A
L5D.10	5D	54.0842	wsnp_Ex_c22984_32207214	A	B	B	A	A	A	A	A	B	B	A	A	A	A	B	B	B	B	B	A	A	A	B	B	A	A	A	A	B	B	B	B	A	A	B	B	B	B	A	B	B	A	B	B	B	A
L5D.11	5D	57.0705	Ra_c857_1853	A	B	B	A	A	A	A	A	B	B	A	A	A	A	B	A	B	B	B	A	A	A	B	B	A	B	A	A	B	B	B	B	A	A	B	B	B	B	A	B	B	A	B	B	B	A
L5D.12	5D	58.4803	BobWhite_c61766_373	A	B	B	A	A	B	A	A	B	B	A	A	A	A	B	A	B	B	B	A	A	A	B	B	A	B	A	A	B	B	B	B	A	A	B	B	B	B	A	B	B	A	B	B	B	A
L5D.13	5D	66.0207	BS00064691_51	B	B	B	A	A	A	A	A	A	A	A	A	A	A	B	A	B	B	B	A	A	A	B	B	B	B	A	A	B	B	B	B	A	A	B	B	B	B	A	B	B	A	B	B	B	A
L5D.14	5D	68.9963	BobWhite_c2730_245	B	B	B	A	A	B	A	A	A	A	A	A	A	A	B	A	B	B	B	A	A	A	B	B	B	B	A	A	B	B	B	B	A	A	B	B	B	B	A	B	A	A	B	B	B	A
L5D.15	5D	75.5599	BS00067651_51	B	B	B	B	B	B	A	A	A	A	A	A	A	A	B	A	B	B	B	A	A	B	A	B	B	B	A	A	B	B	B	B	A	A	B	B	B	B	A	B	A	A	B	B	B	A
L5D.16	5D	90.5215	wsnp_Ex_rep_c68491_67318138, wsnp_Ex_c23618_32855041	B	B	B	B	B	A	A	B	B	A	A	A	A	A	B	B	B	B	A	B	B	B	B	A	B	A	A	A	B	B	B	B	B	A	B	B	B	B	A	B	A	A	A	B	B	A
L5D.17	5D	91.2196	wsnp_Ku_c55961_59662821, Excalibur_c91745_337	B	B	B	B	B	A	B	B	B	A	A	A	A	A	B	B	B	B	A	B	B	B	B	A	B	A	A	A	B	B	B	B	B	A	B	B	B	B	A	B	A	A	A	B	B	A
L5D.18	5D	91.9189	wsnp_Ku_c10877_17896883, RAC875_c48804_761, BobWhite_c13718_682, Excalibur_c1289_927, BobWhite_c8945_134, tplb0030a05_2386, CAP7_c756_255, wsnp_Ku_c44483_51751682, Excalibur_c4570_451, wsnp_JD_c825_1223424, Kukri_rep_c106490_1398, D_contig79410_237, Excalibur_rep_c109856_92, D_GB5Y7FA02JRQ1I_101, wsnp_JD_c825_1223506, BS00010144_51, Kukri_c8200_2456, Excalibur_c36048_410, wsnp_JD_c825_1223454, Ku…	B	B	B	B	B	A	B	B	B	A	A	A	A	A	B	B	B	B	A	B	B	B	B	A	B	A	A	A	B	B	B	A	B	A	B	B	B	B	A	B	A	A	A	B	B	A
L5D.19	5D	92.6179	Kukri_c50467_1017, RAC875_c34515_86	B	B	B	B	B	A	B	B	B	A	A	A	A	A	B	B	B	B	A	B	B	B	B	A	B	A	A	A	B	B	B	A	B	A	B	B	B	B	A	B	A	A	A	B	B	A
L5D.20	5D	96.4372	Kukri_c1214_474, Ku_c5228_402, Excalibur_c13901_98, Ku_c5228_417, Kukri_c14692_75, BobWhite_c16578_171, Ra_c2279_718, Excalibur_rep_c104791_231, Ra_c2279_730, D_F1BEJMU02I00U2_83	B	B	B	B	B	A	B	B	B	A	A	A	A	A	B	B	A	B	A	A	A	B	B	A	B	A	A	A	B	B	B	A	B	A	B	B	B	B	A	B	A	A	A	B	B	A
L5D.21	5D	97.8657	D_contig27392_286, BS00025017_51, RAC875_c89189_813, BS00064893_51, RFL_Contig2911_1312, Excalibur_c30378_344, IACX5914, Jagger_c8037_96, BS00075233_51, BS00074353_51, BS00068331_51, RAC875_c3672_705, Kukri_c6412_124, Kukri_c15823_196, BS00075368_51, (GENE-2281_931), (D_contig61362_644), (BS00022157_51)	B	B	B	B	B	A	B	B	B	A	A	A	A	A	B	B	A	B	A	A	A	B	B	A	B	A	A	A	B	B	B	A	B	A	B	B	B	B	A	B	A	A	A	B	B	A
L5D.22	5D	98.5648	BobWhite_c20748_123, RAC875_c12181_1166, Kukri_c4596_620, RAC875_c16419_585, IACX7488, BS00032035_51, (JD_c48734_1188)	B	B	B	B	B	A	B	B	B	A	A	A	A	A	B	B	A	B	A	A	A	B	B	A	B	A	A	A	B	B	B	A	B	A	B	B	B	B	A	A	A	A	A	B	B	A
L5D.23	5D	100.75	Kukri_c7827_1309, RAC875_rep_c78258_214, wsnp_Ex_c5185_9189184, wsnp_Ex_c6657_11523455, RAC875_c34968_514, BS00010322_51, D_GDS7LZN02F4FP5_176, wsnp_Ex_c24145_33394644, BS00085191_51, Excalibur_c1559_913, RAC875_c93365_200, wsnp_Ex_c11055_17928283, Excalibur_rep_c106082_272, tplb0031c19_924, BS00011935_51, RAC875_c2296_872, tplb0026a09_1531, BS00079664_51, RFL_Contig617_1357, wsnp_Ex_c24145_33394…	B	B	B	B	B	A	B	B	B	A	A	A	A	A	B	B	A	A	A	A	A	B	A	A	B	B	A	A	B	B	B	A	B	A	B	B	B	B	A	A	A	A	A	B	B	A
L6A.1	6A	0	RAC875_rep_c70001_263, BS00083630_51, BobWhite_c16182_53, Kukri_rep_c105406_308, Kukri_c39873_66, BobWhite_rep_c52979_181, Excalibur_c15851_590, Kukri_c3009_1374, wsnp_Ku_c39334_47795461, Tdurum_contig63703_1143, IACX11098, RAC875_c68978_220, Tdurum_contig12045_613, Tdurum_contig8345_1460, BobWhite_c3073_1156, Tdurum_contig12045_868, Excalibur_c20597_569, RAC875_c6916_860, Tdurum_contig12045_1230…	A	A	A	B	B	A	A	B	A	A	A	B	A	A	A	A	B	B	A	A	A	A	A	A	A	A	B	B	B	B	B	B	B	B	B	B	A	B	B	A	B	B	B	A	B	B
L6A.2	6A	0.699344	BS00082191_51	A	A	A	B	B	A	A	B	A	A	A	B	A	A	A	A	B	B	A	A	A	A	A	A	A	A	B	B	B	B	B	B	B	B	B	B	A	B	B	A	A	B	B	A	B	B
L6A.3	6A	1.39877	BobWhite_c3714_659	A	A	A	B	B	A	A	B	A	A	A	B	A	A	A	A	B	B	A	A	A	A	A	A	A	A	B	B	B	B	B	B	B	B	B	B	A	B	B	A	A	B	B	A	B	B
L6A.4	6A	2.09445	wsnp_CAP11_c2142_1128735	A	A	A	B	B	A	A	B	A	A	A	B	A	A	A	A	B	B	A	A	A	A	A	A	A	A	B	B	B	A	B	B	B	B	B	B	A	B	B	A	A	B	B	A	B	B
L6A.5	6A	3.5274	Kukri_c52953_562, Kukri_rep_c102263_1262, BobWhite_c22086_444, Excalibur_rep_c110867_88, Ra_c6065_1145	A	A	A	B	B	A	A	B	A	A	A	B	A	A	A	A	B	B	A	A	A	A	A	A	A	A	B	B	B	A	B	B	B	B	B	B	A	B	B	A	A	B	B	A	B	B
L6A.6	6A	4.95924	TA001326-1839, Kukri_c7508_805, BS00012414_51, Excalibur_s102388_276, Ra_c4286_1000, BS00105910_51, Kukri_c49017_75, Kukri_c25244_199, BS00022938_51, Kukri_c49017_404, wsnp_Ku_c38982_47513262, Tdurum_contig45243_188, Excalibur_c2978_667, Excalibur_c24288_548, Excalibur_c18449_304, Kukri_c38982_165, Excalibur_c13115_348, RFL_Contig1622_923, RAC875_c28122_475, Excalibur_c9779_465, IACX8154, BS00068…	A	A	A	B	B	A	A	B	A	A	A	B	A	A	A	A	B	B	A	B	B	A	A	A	A	A	B	B	B	A	B	B	B	B	B	B	A	B	B	A	A	B	B	A	B	B
L6A.7	6A	11.0253	{wsnp_Ex_rep_c68165_66935014, Kukri_c38982_516}	A	A	A	B	B	A	A	B	A	A	A	B	A	A	A	A	B	B	A	B	B	A	A	A	A	A	B	B	B	A	B	B	B	B	B	B	A	B	B	A	A	B	B	A	B	B
L6A.8	6A	17.606	Excalibur_c13_1799, [Kukri_c18361_614], [Kukri_c18361_650], [RFL_Contig1622_1385]	A	A	A	B	B	A	A	B	A	A	A	B	A	A	A	A	B	B	B	B	B	A	A	A	A	A	B	B	B	A	B	B	B	B	B	B	A	B	B	A	A	B	B	A	B	B
L6A.9	6A	23.7215	RAC875_c38136_199, CAP12_c2800_262, RAC875_c12015_576, Excalibur_c49745_338, RAC875_c45444_883, wsnp_CAP11_c1114_653767, BobWhite_c11652_421, Kukri_c37241_513, Kukri_c38460_366, Kukri_c24705_248, RAC875_c53520_103, RAC875_c5746_191, IACX5772, Kukri_c1192_825, Tdurum_contig75595_643, RAC875_c28390_99, Kukri_rep_c104545_173, wsnp_Ex_c280_541960, Tdurum_contig75595_586, Excalibur_c8197_381, BS000626…	A	A	A	B	B	A	A	B	A	A	A	B	B	B	A	A	B	B	A	B	B	B	A	A	A	A	B	B	B	A	B	B	B	B	B	B	B	B	B	A	A	B	B	A	B	B
L6A.10	6A	24.372	{wsnp_BE404947A_Ta_2_1}	A	A	A	B	B	A	A	B	A	A	A	B	B	B	A	A	B	B	A	B	B	B	A	A	A	A	B	B	B	A	B	B	B	B	B	B	B	B	B	A	A	B	B	A	B	B
L6A.11	6A	25.8749	{BS00096301_51}	A	A	A	B	B	A	A	B	A	A	A	B	B	B	A	A	B	B	A	B	B	B	A	A	A	A	B	B	B	A	B	B	B	B	B	B	B	B	B	A	A	B	B	A	B	B
L6A.12	6A	33.6479	{Tdurum_contig100733_89}	B	B	B	B	B	B	A	B	A	A	A	B	B	B	A	B	B	B	A	B	B	B	A	A	A	A	B	B	B	A	B	B	B	B	B	B	B	B	B	A	A	B	B	A	B	B
L6A.13	6A	47.1868	BS00100307_51, (BS00110963_51)	B	A	A	B	B	A	B	B	B	B	A	B	B	B	A	B	B	B	A	B	B	B	A	A	A	B	B	B	B	B	B	B	B	B	B	B	B	B	B	A	A	B	B	B	B	B
L6A.14	6A	69.4951	{Kukri_c7458_1332}: {RFL_Contig2954_548}	A	A	A	B	B	A	A	B	A	A	A	B	B	B	A	A	B	B	A	B	B	B	A	A	A	A	B	B	B	A	B	B	B	B	B	B	B	B	B	A	A	B	B	A	B	B
L6A.15	6A	76.8655	BS00068092_51, (GENE-4011_91), (GENE-4011_290)	A	A	A	B	B	A	A	B	A	A	A	B	B	B	A	A	B	B	A	B	B	B	A	A	A	A	B	B	B	A	B	B	B	B	B	B	B	B	B	A	A	B	B	A	B	B
L6A.16	6A	81.059	BS00023192_51, Excalibur_c5442_1691, CAP8_c1881_215, Excalibur_rep_c107577_250, Ku_c10377_335, wsnp_CAP11_c1594_882280, Kukri_c21443_482, (BS00074487_51), (Kukri_c80594_361)	A	A	A	B	B	A	A	B	A	A	A	B	B	B	A	A	B	B	A	B	B	B	A	A	A	A	B	B	B	A	B	B	B	B	B	B	B	B	B	A	A	B	B	A	B	B
L6A.17	6A	81.3347	{D_GBUVHFX02I5C26_339}	A	A	A	B	B	A	A	B	A	A	A	B	B	B	A	A	B	B	A	B	B	B	A	A	A	A	B	B	B	A	B	B	B	B	B	B	B	B	B	A	A	B	B	A	B	B
L6A.18	6A	88.8686	IACX1560, Kukri_c100884_175	A	B	B	B	B	A	A	B	A	A	B	B	B	B	A	A	B	B	A	B	B	B	A	A	A	A	B	B	B	A	B	B	B	B	B	B	B	B	B	B	A	B	B	A	A	A
L6A.19	6A	89.5239	Tdurum_contig9544_2126	A	B	B	B	B	A	A	B	A	A	B	B	B	B	A	A	B	B	A	B	B	B	A	A	A	A	B	B	B	A	B	B	B	B	B	B	B	B	B	B	A	B	B	A	A	A
L6A.20	6A	92.5355	Tdurum_contig76911_950	A	B	B	B	B	A	A	B	A	A	B	B	B	B	A	A	B	B	A	B	B	B	A	B	A	A	B	B	B	A	B	B	B	B	B	B	B	B	B	B	B	B	B	A	A	A
L6A.21	6A	93.2234	Excalibur_c97022_396, Excalibur_c15615_104, Kukri_rep_c112782_72, BobWhite_rep_c65857_65, Kukri_c17868_516, BobWhite_c62620_150, Excalibur_c8399_584, Excalibur_c8399_398, Excalibur_c8399_516, Excalibur_rep_c94617_226, Kukri_c20831_800, BobWhite_c534_837, Tdurum_contig57672_482, Kukri_c20831_840, Jagger_c286_219, CAP7_c1326_220, tplb0060o04_767, Excalibur_c8399_344, RAC875_c89064_717, Excalibur_c8…	A	B	B	B	B	A	A	B	A	A	B	B	B	B	A	A	B	B	A	B	B	B	A	B	A	A	B	B	B	A	B	B	B	B	B	B	B	B	B	B	B	B	B	B	A	A
L6A.22	6A	93.9191	BS00023627_51, wsnp_JD_c2180_3000498, (Excalibur_c9713_247)	A	B	B	B	B	A	A	B	A	A	B	B	B	B	A	A	B	B	A	B	B	B	B	B	A	A	B	B	B	A	B	B	B	B	B	B	B	B	B	B	B	B	B	B	A	A
L6A.23	6A	95.3559	wsnp_CAP7_c399_215824, IAAV7556, BS00031178_51, Jagger_c2853_75, (Tdurum_contig92819_647)	A	B	B	B	B	A	A	B	A	A	B	B	B	B	A	A	B	B	A	B	B	B	B	B	A	A	A	B	B	A	B	B	B	B	B	B	B	B	B	B	B	B	B	B	A	A
L6A.24	6A	96.0319	wsnp_BE490604A_Ta_2_1, BobWhite_c4872_97, wsnp_Ku_c26784_36747712, IAAV3806, Excalibur_c10263_218, wsnp_Ku_c26784_36748247, Tdurum_contig50698_601	A	B	B	B	B	A	A	B	A	A	B	B	B	B	A	A	B	B	A	B	B	B	B	B	A	A	A	B	B	A	B	B	B	B	B	B	B	B	B	B	B	B	B	B	A	A
L6A.25	6A	100.75	wsnp_Ra_c16745_25482384, BobWhite_c8879_142, Kukri_c10711_632, RAC875_rep_c107922_295, RAC875_c83532_305, BobWhite_c20782_697, BS00034886_51, GENE-3659_162, RAC875_c25029_554, CAP11_c3827_198, wsnp_Ex_c19770_28768859, BS00044311_51, wsnp_Ex_c17692_26437459, BS00039515_51, wsnp_Ra_c61979_62214892, wsnp_Ex_rep_c69627_68580121, wsnp_Ra_c61979_62215037, Kukri_c77911_260, Tdurum_contig30082_197, Ra_c1…	A	B	B	B	B	A	A	B	A	B	B	B	B	B	A	B	B	B	A	B	B	B	B	B	B	A	A	B	B	B	B	B	B	B	B	B	B	B	B	B	B	B	B	B	A	A
L6A.26	6A	102.181	CAP12_c2701_221, wsnp_Ex_rep_c86110_78630016, Kukri_rep_c71108_3838, Tdurum_contig13240_523, wsnp_Ex_c902_1745108, wsnp_Ex_c9502_15748469, GENE-4194_514, Tdurum_contig81516_69, RAC875_c27018_257, Tdurum_contig42125_5692, Ra_c16143_1157, Kukri_c2700_1757, IAAV1652, BobWhite_c19820_129, wsnp_Ex_c9502_15748251, BS00023020_51, Tdurum_contig41906_1385, wsnp_Ex_c11348_18327861, Kukri_c2700_1137, BS0004…	A	B	B	B	B	A	A	B	A	B	B	B	B	B	A	B	B	B	A	B	B	B	B	B	B	A	A	B	B	B	B	B	B	B	B	B	B	B	B	B	B	B	B	B	A	A
L6A.27	6A	102.881	Kukri_c45275_391, Kukri_c62719_188	A	B	B	B	B	A	A	B	A	B	B	B	B	B	A	B	B	B	A	B	B	B	B	B	B	A	A	B	B	B	B	B	B	B	B	B	B	B	B	B	B	B	B	B	A	A
L6A.28	6A	103.577	Tdurum_contig46828_730, BS00040165_51, Tdurum_contig75814_655, (BS00040166_51)	A	B	B	B	B	A	A	B	A	B	B	B	B	B	A	B	B	B	A	B	B	B	B	B	B	A	A	B	B	B	B	B	B	B	B	B	B	B	B	B	A	B	B	B	A	A
L6A.29	6A	105.013	Kukri_c669_259, Excalibur_c8784_1005, BobWhite_c47143_592, Kukri_c4458_1060, Excalibur_c32726_581, Excalibur_c8784_869, IAAV151, Excalibur_rep_c104696_400	A	B	B	B	B	A	A	B	A	B	B	B	B	B	A	B	B	B	A	B	B	A	B	B	B	A	A	B	B	B	B	B	B	B	B	B	B	B	B	B	A	B	B	B	A	A
L6A.30	6A	105.68	Kukri_rep_c69627_954, CAP7_rep_c11162_75, wsnp_Ku_c25376_35340294, RAC875_c77113_57, Tdurum_contig75084_941, BobWhite_c14304_687, wsnp_BE495143A_Ta_2_2, CAP7_c4283_232, wsnp_BE403154A_Ta_2_1, wsnp_BE403154A_Ta_2_9, BobWhite_c17385_55, Excalibur_c17822_688, wsnp_Ex_rep_c68369_67180429, Ra_c9608_183, IACX4309, wsnp_Ex_rep_c105594_89968727, RAC875_c19328_236, Kukri_c20107_74, BobWhite_s67148_292, BS…	A	B	B	B	B	A	A	B	A	B	B	B	B	B	A	B	B	B	A	B	B	A	B	A	B	A	A	B	B	B	B	B	B	B	B	B	B	B	B	B	A	B	B	B	A	A
L6A.31	6A	112.261	IAAV7168	A	B	B	A	A	A	B	A	A	B	B	B	B	B	A	B	B	B	A	B	B	A	B	A	B	B	A	B	B	B	B	B	B	B	B	B	B	B	B	B	A	B	A	B	A	A
L6A.32	6A	124.598	Excalibur_c52196_235, Excalibur_c29639_65	B	B	B	A	A	B	B	A	A	B	B	B	B	B	A	B	A	B	A	B	B	A	B	A	B	B	A	A	B	B	B	B	B	B	B	B	B	B	A	A	A	A	A	A	A	A
L6A.33	6A	128.391	BS00003185_51, Excalibur_c24825_539	B	B	B	A	A	B	B	A	B	B	B	A	B	B	A	B	A	B	A	B	B	A	B	A	B	B	A	A	B	B	A	B	B	B	B	B	B	B	A	A	A	A	A	A	A	A
L6A.34	6A	129.812	wsnp_Ex_c34597_42879718, RAC875_rep_c74051_276, Kukri_rep_c95718_868, RFL_Contig6053_3082, wsnp_Ex_c34597_42879693, BS00004466_51, RFL_Contig6053_2072, BS00022372_51, wsnp_Ex_c16423_24920805, Tdurum_contig28802_213, wsnp_Ex_c2236_4189774, (BS00103442_51)	B	B	B	A	A	B	B	A	B	B	B	A	B	B	B	B	A	B	A	B	B	A	B	A	B	B	A	A	B	B	A	B	A	B	B	B	B	B	A	A	A	A	A	A	A	A
L6A.35	6A	130.507	Tdurum_contig51566_427, wsnp_Ku_c1318_2624758, GENE-4028_111, Tdurum_contig51566_561, wsnp_BE489894A_Ta_2_1, BS00029127_51	B	B	B	A	A	B	B	A	B	B	B	A	B	B	B	B	A	B	A	B	B	A	B	A	B	B	A	A	B	B	A	B	A	B	B	B	B	B	A	A	A	A	A	A	A	A
L6A.36	6A	131.207	wsnp_BF483091A_Ta_2_5	B	B	B	A	A	B	B	A	B	B	B	A	B	B	B	B	A	B	A	B	B	A	B	A	B	B	A	A	B	B	A	B	A	B	B	B	B	A	A	A	A	A	A	A	A	A
L6A.37	6A	131.895	wsnp_JD_c26552_21868492, wsnp_Ra_c11651_18855691	B	B	B	A	A	B	B	A	B	B	B	A	B	B	B	B	A	B	A	B	B	A	B	A	B	B	A	A	B	B	A	B	A	B	B	B	B	A	A	A	B	A	A	A	A	A
L6A.38	6A	134.908	wsnp_JD_c7795_8868122, RAC875_c26158_929, BobWhite_c35035_85, tplb0026o20_691, wsnp_CAP7_c5823_2616381, (IAAV7861), (wsnp_CAP12_rep_c4048_1842112), (GENE-3993_439)	B	B	B	A	A	B	B	A	B	B	B	A	B	B	B	B	A	A	A	B	B	A	B	A	B	B	A	A	B	B	A	B	A	B	B	B	B	A	A	A	B	A	A	A	A	A
L6A.39	6A	135.595	wsnp_JD_rep_c65886_41872083, Ku_c10340_511, GENE-1205_484, Excalibur_rep_c69054_795, Jagger_c1423_102, Kukri_c36210_205, Kukri_rep_c70558_246, wsnp_Ra_c21546_30949373, wsnp_Ex_c20352_29416468, Ex_c6258_1094, wsnp_RFL_Contig4456_5258284, Tdurum_contig413_220, Tdurum_contig49206_350, Kukri_c41482_311, Kukri_c26073_303, Tdurum_contig29607_294, wsnp_Ex_c2161_4059916, IAAV5620, Excalibur_c5053_707, Td…	B	B	B	A	A	B	B	A	B	B	B	A	B	B	B	B	A	A	A	B	B	A	B	A	B	B	A	A	B	A	A	B	A	B	B	B	B	A	A	A	B	A	A	A	A	A
L6A.40	6A	136.295	Excalibur_c17487_51, Ra_c4568_960, (RAC875_c41438_223)	B	B	B	A	A	B	B	A	B	B	B	A	B	B	B	B	A	A	A	B	B	A	B	A	B	B	A	A	B	A	A	B	A	B	B	B	B	A	A	A	B	A	A	A	A	B
L6A.41	6A	136.919	BS00086173_51, RAC875_c35430_373, Kukri_c44291_138, RAC875_c23338_792, RAC875_c39433_564, Kukri_c80163_135, Excalibur_c5082_158, Excalibur_s115877_56, wsnp_Ra_c13998_21994095, Excalibur_c18265_399, BS00086174_51, BS00059047_51, Tdurum_contig42643_194, BS00059046_51, CAP7_c2559_63, GENE-3780_131, Kukri_c494_1413, RFL_Contig5722_537, BS00083914_51, Kukri_c494_1479, wsnp_Ra_c39433_47141896, Kukri_c4…	B	B	B	A	A	B	B	A	B	B	B	A	B	B	B	B	A	A	A	B	B	A	B	A	B	B	A	A	B	A	A	B	A	B	B	B	B	A	A	A	B	A	A	A	A	B
L6A.42	6A	143.561	BS00062757_51, RAC875_c24832_1158, (RAC875_c27997_250), (RAC875_c16731_1269), (Tdurum_contig30824_197)	B	B	B	A	A	B	B	A	B	B	B	A	B	B	B	B	A	A	A	B	B	A	B	A	B	B	A	A	B	A	A	B	A	B	B	B	B	A	A	A	B	A	A	A	A	B
L6A.43	6A	144.658	BS00066444_51, GENE-3911_120, (RAC875_c8721_212), (BS00065828_51), (BS00062776_51)	B	B	B	A	A	B	B	A	B	B	B	A	B	B	B	B	A	A	A	B	B	A	B	A	B	B	A	A	B	A	A	B	A	B	B	B	B	A	A	A	B	A	A	A	A	A
L6B.1	6B	0	Excalibur_c7755_175, (GENE-4256_67)	B	B	B	B	B	B	B	A	A	B	A	A	B	B	B	B	A	A	A	B	B	A	A	A	B	B	B	B	A	A	A	B	B	B	B	B	A	B	B	A	A	A	A	B	B	B
L6B.2	6B	7.32687	{BobWhite_c39821_195}:RAC875_c37871_207, RAC875_c31381_883, Excalibur_c15744_322, RAC875_rep_c74471_125, BS00022980_51, BS00068735_51, Excalibur_rep_c106566_371, BS00024901_51, Kukri_c21405_2131, BobWhite_rep_c49333_223, RAC875_c13610_1599, Excalibur_c12316_465, wsnp_Ex_c12411_19795750, BS00029433_51, RFL_Contig2424_2617, CAP7_c10772_156, Kukri_c21405_679, BS00012481_51, RAC875_c26035_1037, wsnp_…	B	B	B	B	B	B	B	A	A	B	A	A	B	B	B	B	A	A	A	B	B	A	A	A	B	B	B	B	A	A	A	B	B	B	B	B	A	B	B	A	A	A	A	B	B	B
L6B.3	6B	7.99345	BS00028088_51, RAC875_rep_c77197_202, (RAC875_c58425_331)	B	B	B	B	B	B	B	A	A	B	A	A	B	B	B	B	A	A	A	B	B	A	A	A	B	B	B	B	A	A	A	B	B	B	B	B	A	B	B	A	A	A	A	B	B	B
L6B.4	6B	8.62552	Tdurum_contig42655_703, RAC875_c12259_1892, (wsnp_CD453605B_Ta_2_1)	B	B	B	B	B	B	B	A	A	B	A	A	B	B	B	B	A	A	A	B	B	A	A	A	B	B	B	B	A	A	A	B	B	B	B	B	A	B	B	A	A	A	A	B	B	B
L6B.5	6B	22.3348	IAAV7717, Kukri_c2040_624, (Kukri_c26113_1356), (Kukri_c26113_236): {Kukri_rep_c107077_360}	B	A	A	B	B	B	B	A	A	B	A	A	B	B	A	B	B	A	A	B	B	A	A	A	B	B	B	A	A	A	A	B	B	A	B	B	A	B	A	A	A	A	A	B	A	B
L6B.6	6B	27.9859	Excalibur_c39569_79, wsnp_Ex_rep_c115803_95396724, Excalibur_c39830_862, BS00067829_51, (RAC875_c26860_648)	B	A	A	B	B	A	B	A	A	B	A	A	B	B	A	B	B	A	A	A	A	A	A	A	A	B	B	A	A	B	A	B	B	A	B	B	A	B	A	A	A	A	A	B	A	B
L6B.7	6B	28.6613	Tdurum_contig82504_154, (BS00033629_51)	B	A	A	B	B	A	B	A	A	B	A	A	B	B	A	B	B	A	A	A	A	A	A	A	A	B	B	A	A	B	A	B	B	A	B	B	A	A	A	A	A	A	A	B	A	B
L6B.8	6B	29.3532	Excalibur_rep_c102994_1003, wsnp_BE404947B_Ta_2_12, BobWhite_c42252_276, IAAV1711, RAC875_c55270_272, wsnp_Ex_c4815_8597139, Excalibur_c100270_78, wsnp_Ex_c4815_8597064, (Tdurum_contig12397_643), (RAC875_c6190_1173), (GENE-3872_608), (GENE-1999_265)	B	A	A	B	B	A	B	A	A	B	A	A	B	B	A	B	B	A	A	A	A	A	A	A	A	B	B	A	A	B	A	B	B	A	B	B	A	A	A	A	A	A	A	B	A	B
L6B.9	6B	31.5604	Tdurum_contig42301_1583, BobWhite_c7246_643, TA003005-0339, Excalibur_c36944_509, BS00023196_51, (BS00068559_51), (RAC875_c62325_320), (RAC875_c18399_175)	B	A	A	B	B	A	B	A	A	B	A	A	A	A	A	B	B	A	A	A	A	A	A	A	A	B	B	A	A	B	A	B	B	A	B	B	A	A	A	A	A	A	A	B	A	B
L6B.10	6B	32.2522	Tdurum_contig11414_172, IACX9017, RAC875_c2291_123, Kukri_c61725_199, Kukri_c61725_298, RFL_Contig5693_807, BS00111086_51, BS00100310_51, BS00011365_51, BS00087859_51, wsnp_Ex_c14031_21934513, Tdurum_contig33428_272, Kukri_rep_c103613_253, wsnp_Ex_c14031_21934322, IACX6023, RAC875_c13920_836, D_F1BEJMU01AK2KX_99, RAC875_rep_c72491_171, IACX9024, BS00011530_51, RAC875_c92963_773, Kukri_c11992_240,…	B	A	A	B	B	A	B	A	B	B	A	A	A	A	A	B	B	A	A	A	A	A	A	A	A	B	B	A	A	B	A	B	B	A	B	B	A	A	A	A	A	A	A	B	A	B
L6B.11	6B	34.4297	Kukri_c21296_217, CAP8_c3629_486, wsnp_Ex_c8011_13585237, Excalibur_c766_771, Tdurum_contig47463_615, Kukri_c91605_378, wsnp_Ex_c8011_13584847, CAP7_rep_c6771_332, Excalibur_c766_705, wsnp_RFL_Contig1168_230552, Excalibur_c55800_202, wsnp_Ku_c8343_14190318, Excalibur_c57724_371, tplb0024k14_829, Kukri_c8343_228, wsnp_Ex_c13352_21044607, tplb0024k14_2098, BobWhite_c9330_499, (CAP7_c6528_99), (wsnp…	B	A	A	B	B	A	B	A	B	B	A	A	A	A	A	B	B	A	A	A	A	A	A	A	A	B	A	A	A	B	A	B	B	A	B	B	A	A	A	A	A	A	A	B	A	B
L6B.12	6B	39.1584	BS00074183_51, Excalibur_c35713_106, Kukri_rep_c113626_110, BS00068615_51, BS00099998_51, Excalibur_c99745_169, (BS00049779_51)	B	A	A	B	B	A	B	A	B	B	A	A	B	B	A	B	B	A	A	A	A	A	A	A	A	B	A	A	A	B	A	B	B	A	B	B	A	A	A	A	A	A	A	B	A	B
L6B.13	6B	40.5748	wsnp_Ex_c19082_27999258, Kukri_c42895_593, BS00064715_51, BS00067293_51, TA003528-0548, RAC875_c6837_468	B	A	A	B	B	A	B	A	B	B	A	A	B	B	A	B	B	A	A	A	A	A	A	A	A	B	A	A	A	B	A	B	B	A	B	B	A	A	A	A	A	A	A	B	A	B
L6B.14	6B	41.2705	wsnp_CAP11_rep_c4300_2030261, wsnp_CAP11_rep_c4300_2030142, RAC875_c76124_264, Excalibur_s111897_126, CAP12_c1784_424	B	A	A	B	B	A	B	A	B	B	A	A	B	B	A	B	B	A	A	A	A	A	A	A	A	B	A	A	A	B	A	B	B	A	B	B	A	A	A	A	A	A	A	B	A	B
L6B.15	6B	41.97	Excalibur_c17241_388, wsnp_Ex_c8643_14492192, Excalibur_c22223_188, RAC875_c11183_2580, RAC875_c14171_664, wsnp_Ku_c12559_20251082, Excalibur_c18382_760, wsnp_Ex_c19602_28584250, Kukri_c43406_2491, wsnp_Ex_c19467_28423946, wsnp_Ex_c64847_63484965, Excalibur_c36771_136, GENE-4074_537, wsnp_Ex_c8643_14488961, wsnp_Ra_c13949_21928888, Kukri_c38732_246, RAC875_c25672_473, Excalibur_rep_c104880_102, w…	B	A	A	B	B	A	B	A	B	B	A	A	B	B	A	B	B	A	A	A	A	A	B	A	A	B	A	A	A	B	A	B	B	A	B	B	A	A	A	A	A	A	A	B	A	B
L6B.16	6B	42.6694	wsnp_Ra_c48999_54089942, Kukri_c31822_568, BS00107795_51, BS00071498_51, Excalibur_c3259_379, BS00063608_51, wsnp_Ex_c39304_46635517, RAC875_c25489_1208, RAC875_c22549_1037, wsnp_Ex_rep_c102044_87297599, Excalibur_c1693_225, BS00073879_51, Kukri_rep_c68415_936, BobWhite_c26504_163, Excalibur_rep_c106789_271, IAAV1319, BS00014588_51, BS00065335_51, RAC875_c14852_2171, wsnp_Ex_rep_c102044_87296690,…	B	A	A	B	B	A	B	A	B	B	B	A	B	B	A	B	B	A	A	A	A	A	B	A	A	B	A	A	A	B	A	B	B	A	B	B	A	A	A	A	A	A	A	B	A	B
L6B.17	6B	43.3651	Tdurum_contig6121_947, RAC875_c20889_913	B	A	A	B	B	B	B	A	B	B	B	A	B	B	A	B	B	A	A	A	A	A	B	A	A	B	A	A	A	B	A	B	B	A	B	B	A	A	A	A	A	A	A	B	A	B
L6B.18	6B	44.8019	Excalibur_c63243_434, [Excalibur_rep_c77166_147]	B	A	A	B	B	B	B	A	B	B	B	A	B	B	A	B	B	A	A	A	A	A	B	A	A	B	A	A	A	B	A	B	B	A	B	B	A	A	A	A	A	A	A	B	A	B
L6B.19	6B	45.4976	wsnp_Ra_c33358_42248399, RAC875_rep_c119121_388, [wsnp_Ex_c44857_50804565], [Ra_c10469_616], [RAC875_rep_c78572_78], [wsnp_Ex_c43809_50018316], [Ra_c8677_465], [BS00011624_51], [Tdurum_contig15235_951], [wsnp_Ex_c14586_22625563], [BS00007581_51], [wsnp_Ex_rep_c68169_66940235], [wsnp_Ex_c1725_3267186], [Tdurum_contig42194_1451], [wsnp_BQ161448B_Ta_2_1], [Kukri_c27172_757], [RFL_Contig1492_342], [R…	B	A	A	B	B	B	B	A	B	B	B	A	B	B	A	B	B	A	A	A	A	A	B	A	A	B	A	A	A	B	A	B	B	A	B	B	A	A	A	A	A	A	A	B	A	B
L6B.20	6B	46.197	RAC875_rep_c100137_114, wsnp_Ex_c1145_2199269, wsnp_Ex_c1145_2198295, Excalibur_c26172_359, BS00022192_51, RAC875_c47035_70, IACX4889, wsnp_Ex_rep_c67012_65465341, BS00090277_51, wsnp_Ex_c34011_42398664, wsnp_Ex_rep_c67926_66647362, Excalibur_c58260_332, wsnp_Ex_c13896_21759905, RAC875_c54671_199, RAC875_rep_c81781_202, TA006014-0838, wsnp_Ex_rep_c67012_65465394, wsnp_Ex_c6186_10806657, BS0000872…	B	A	A	B	B	B	B	A	B	B	B	A	B	B	A	B	B	A	A	A	A	A	B	A	A	B	A	A	B	B	A	B	B	A	B	B	A	A	A	A	A	A	A	B	A	B
L6B.21	6B	46.8964	JD_c12038_736, BobWhite_c27253_91, Kukri_rep_c106170_174, IAAV7714, RFL_Contig4251_851, Ra_c18593_802, BobWhite_c28409_462, GENE-4086_876, Tdurum_contig81414_256, Excalibur_c89155_115, Kukri_c25725_1921, wsnp_Ex_c11348_18325887, Tdurum_contig26016_243, JD_c12038_441, IACX1162, Tdurum_contig66984_143, RAC875_rep_c85751_72, wsnp_Ex_rep_c68452_67273676, Jagger_c3773_108, Tdurum_contig46925_285, BobW…	B	A	A	B	B	B	B	A	B	B	B	A	B	B	A	B	A	A	A	A	A	A	B	A	A	B	A	A	B	B	A	B	B	A	B	B	A	A	A	A	A	A	A	B	A	B
L6B.22	6B	47.5958	BS00104265_51, Ra_c9698_1606, Tdurum_contig76997_244, BS00023050_51, RAC875_c6649_642, Tdurum_contig76997_664, Tdurum_contig76997_462, [wsnp_Ex_c15785_24157360], [Ra_c24622_352], [JD_c1555_151], (BS00065962_51), [GENE-0334_11]	B	A	A	B	B	B	B	A	B	B	B	A	B	B	A	B	A	A	A	A	A	A	B	A	A	B	A	A	B	B	A	B	B	A	B	B	A	A	A	A	A	A	A	B	A	B
L6B.23	6B	48.2877	wsnp_BQ171182B_Ta_1_1, Excalibur_c31379_71, BS00022599_51, Kukri_c56955_282, (wsnp_RFL_Contig2747_2479869)	B	A	A	B	B	B	B	A	B	B	B	A	B	B	A	B	A	A	A	A	A	A	B	A	A	B	A	A	B	B	A	B	B	A	B	B	A	A	A	A	A	B	A	B	A	B
L6B.24	6B	50.4645	BobWhite_c11503_296	B	A	A	B	B	B	B	A	A	B	B	A	B	B	B	B	A	A	A	A	A	A	B	A	A	B	A	A	B	B	A	B	B	A	B	B	A	A	A	A	A	B	A	B	B	B
L6B.25	6B	57.0937	BS00063595_51, wsnp_Ku_c43368_50890819, BS00073898_51, Tdurum_contig32579_121, RAC875_c16569_2363, Tdurum_contig29013_239, BS00021658_51, (BS00109999_51)	A	A	A	B	B	B	B	A	A	B	B	A	B	B	B	B	A	A	B	A	A	A	B	A	A	B	B	A	B	B	A	B	B	A	B	B	A	A	A	A	A	B	A	B	B	B
L6B.26	6B	58.7472	BS00067983_51	A	A	A	B	B	B	B	A	A	A	B	A	B	B	B	B	A	A	B	A	A	A	B	A	A	B	B	A	B	B	A	B	B	A	B	B	A	A	A	A	A	B	A	B	B	B
L6B.27	6B	62.8932	BS00022008_51, Kukri_c16404_100, BS00034553_51, BS00041633_51, BS00034554_51, BS00069116_51, wsnp_BE518379B_Ta_2_2:BS00011202_51	A	A	A	A	A	B	B	A	A	A	B	A	B	B	B	B	A	A	A	A	A	B	B	A	A	B	B	A	A	B	A	B	B	A	B	B	A	A	A	A	A	B	A	B	B	B
L6B.28	6B	63.568	Ex_c17379_1431	A	A	A	A	A	B	B	A	A	A	B	A	B	B	B	B	A	A	A	A	A	B	B	A	A	B	B	A	A	B	A	B	B	A	B	B	A	A	A	A	A	B	A	B	B	B
L6B.29	6B	65.7566	BS00095206_51, IACX2322	A	A	A	A	A	A	B	A	A	A	B	A	B	B	B	B	A	A	A	A	A	B	B	A	A	B	B	A	A	B	A	B	B	A	A	A	A	A	A	A	A	B	A	B	B	B
L6B.30	6B	69.981	wsnp_Ex_c9038_15058264, Tdurum_contig42418_1376, wsnp_Ex_c9038_15058444, wsnp_Ex_c11379_18370982, Kukri_c85856_60, BobWhite_c35035_317, BS00068166_51, GENE-3918_443, (wsnp_Ex_c11379_18370310)	A	A	A	A	A	A	B	A	A	B	B	A	B	B	B	B	B	A	A	A	A	B	B	A	A	B	B	A	A	A	A	B	B	A	A	A	A	A	A	A	A	A	A	B	B	A
L6B.31	6B	72.5257	Excalibur_c64024_119	B	A	A	A	A	A	B	A	A	B	B	A	B	B	B	B	A	A	A	A	A	B	A	A	A	B	B	A	A	A	A	B	B	A	A	A	A	A	A	B	A	A	A	B	B	A
L6B.32	6B	73.212	Tdurum_contig569_263, wsnp_Ex_c3025_5587183	B	A	A	A	A	A	B	A	A	B	B	A	B	B	B	B	A	A	A	A	A	B	A	A	A	B	B	A	A	A	A	B	A	A	A	A	A	A	A	B	A	A	A	B	B	A
L6B.33	6B	74.6488	BobWhite_rep_c64646_431, Ra_c39588_830, Ra_c7919_669, RAC875_c23654_214, RAC875_c4030_1310, RAC875_rep_c112646_106, Ku_c104635_601, Excalibur_c46335_97, IACX11598, Kukri_rep_c101126_469, RAC875_rep_c106238_237, BobWhite_c38306_307, Tdurum_contig55549_379, Kukri_c27662_645, BS00064967_51, TA003403-0617, (BobWhite_c2363_459), (BS00063415_51)	B	A	A	A	A	A	B	A	A	B	B	A	B	B	B	B	A	A	A	A	A	B	A	A	A	B	B	A	A	A	B	B	A	A	A	A	A	A	A	B	A	A	A	B	B	A
L6B.34	6B	75.3407	GENE-4021_65, Excalibur_c82013_83, RFL_Contig2877_804	B	A	A	A	A	A	B	A	A	B	B	A	B	B	B	B	A	A	A	A	A	B	A	A	A	B	B	A	A	A	B	B	A	A	A	A	A	A	A	B	A	A	A	B	B	A
L6B.35	6B	76.7775	Tdurum_contig12664_159, Kukri_c25454_496, Kukri_c40038_299, CAP7_rep_c12573_189, Tdurum_contig12123_197, RAC875_rep_c105937_467, wsnp_Ex_c293_568575, Kukri_c338_109, Kukri_c338_330, BobWhite_rep_c49991_177	B	A	A	A	A	A	B	A	A	B	B	A	B	B	B	B	A	A	A	A	A	B	A	A	A	B	B	B	A	A	B	B	A	A	A	A	A	A	B	B	A	A	A	B	B	A
L6B.36	6B	77.4695	wsnp_Ex_c4391_7909906	B	A	A	A	A	A	B	A	A	B	B	A	B	B	B	B	A	A	A	A	A	B	A	A	A	B	B	B	A	A	B	B	A	A	A	A	A	A	B	B	A	A	A	B	B	A
L6B.37	6B	78.9062	Tdurum_contig28247_226, [GENE-4008_83]:Tdurum_contig18681_411, wsnp_Ku_c46363_53116979, RAC875_c17011_373, Tdurum_contig10729_989, BS00012034_51, Kukri_c60966_261, RAC875_c484_1063, Tdurum_contig59339_428, Excalibur_c35871_956, BobWhite_c27364_124, Kukri_c19336_264, RAC875_c1712_2066, CAP12_c731_102, BS00075667_51, Tdurum_contig59339_540, Tdurum_contig10729_986, RAC875_c57692_88, Ra_c23853_330, R…	B	A	A	A	A	A	B	A	A	B	B	A	B	B	A	B	A	A	A	A	A	B	A	A	A	B	B	B	A	A	B	A	A	A	A	A	A	A	B	B	A	A	A	B	B	A
L6B.38	6B	79.3478	BS00079810_51, Kukri_c6361_407, Tdurum_contig67619_532, Tdurum_contig42489_768, BS00077897_51, BS00069822_51, Tdurum_contig65998_182, BS00094584_51, (BS00022828_51), (Tdurum_contig65998_258)	B	A	A	A	A	A	B	A	A	B	B	A	B	B	A	B	A	A	A	A	A	B	A	A	A	B	B	B	A	A	B	A	A	A	A	A	A	A	B	B	A	B	A	B	B	A
L6D.1	6D	0	{GENE-2903_68}	B	B	B	A	A	A	A	A	B	A	B	A	A	A	A	B	B	B	B	A	A	A	B	B	B	B	A	B	B	A	A	A	A	B	B	B	A	B	B	B	A	A	B	A	B	A
L6D.2	6D	3.02621	RAC875_rep_c109653_409, BobWhite_c7090_778, Excalibur_c53680_124, IAAV1942, BS00022523_51, BS00022094_51, RAC875_rep_c118305_446, BobWhite_c7090_522, Kukri_rep_c105352_281, IACX9471, BS00021983_51, (Excalibur_c16376_351), (BobWhite_c11808_975), (Excalibur_rep_c66622_1066), (Ra_c42576_780), (Kukri_rep_c68823_696), (wsnp_Ku_c2637_5009091), (wsnp_Ex_rep_c66622_64925837), (Excalibur_rep_c84264_67)	B	B	B	A	A	A	A	A	B	A	B	A	A	A	A	B	B	B	B	A	A	A	B	B	B	B	A	B	B	A	A	A	A	B	B	B	A	B	B	B	A	A	B	A	B	A
L6D.3	6D	3.76272	{BS00074495_51, Excalibur_s114066_247}	B	B	-	A	A	A	A	A	B	A	B	A	A	A	A	B	B	B	B	A	A	A	B	B	B	B	A	B	B	A	A	A	A	B	B	B	A	B	B	B	A	A	-	A	B	A
L6D.4	6D	106.48	Tdurum_contig10729_502, CAP8_c2689_409, RAC875_rep_c108385_407, RAC875_c57219_632, Excalibur_c2991_320, RAC875_c484_601, tplb0038e08_609, RAC875_c57219_1439, BS00022206_51, wsnp_JG_c5646_2148296, wsnp_CAP7_c1735_859744, wsnp_CAP8_rep_c4586_2232878, D_contig19916_460, tplb0038e08_924, Kukri_rep_c107605_164, Kukri_c5371_343, wsnp_CAP7_c1735_859875, Kukri_rep_c111032_99, RAC875_c49751_75, wsnp_JG_c5…	B	A	A	A	A	A	B	A	A	A	B	B	A	A	B	B	A	A	A	B	B	B	B	B	B	A	A	B	B	B	B	B	A	B	A	A	A	B	B	A	B	B	B	A	A	B
L6D.5	6D	109.461	wsnp_Ex_c14691_22765150, IAAV3944, wsnp_JD_c7793_8866097, D_GA8KES401DISTP_65, Ex_c7086_154, wsnp_JD_rep_c50999_34772439, wsnp_Ex_c14691_22763753, RAC875_rep_c115101_171, GENE-3864_207, RAC875_c63262_67, wsnp_Ex_c14691_22763609, Excalibur_c50656_660, RAC875_c38615_143, Kukri_rep_c68091_971, Excalibur_c4261_1098, Excalibur_c5612_711, Kukri_rep_c107983_607, BobWhite_rep_c50999_270, wsnp_Ex_rep_c692…	A	A	A	A	A	B	B	A	A	A	A	B	A	A	B	B	A	A	A	B	B	B	B	B	B	A	A	B	B	B	B	B	A	B	A	A	A	B	B	B	B	B	B	A	A	B
L6D.6	6D	112.447	Excalibur_c8670_972, tplb0025h02_630, tplb0025h02_894, wsnp_Ex_rep_c66977_65417397, (tplb0025h02_1383), (IAAV1866)	A	A	A	A	A	B	B	A	A	B	A	B	A	A	B	B	A	A	A	A	A	B	B	B	B	A	A	B	B	B	B	B	A	B	A	A	A	B	B	B	B	B	B	A	A	B
L6D.7	6D	113.876	IAAV262, wsnp_Ra_c7200_12462543, CAP7_rep_c12716_77, RAC875_c15525_271, RFL_Contig1490_386, IAAV1012, GENE-3976_443, RFL_Contig2765_1845, Excalibur_c30035_368, wsnp_Ex_c30754_39633791, RFL_Contig2765_1148, Excalibur_c53816_233, CAP11_c2649_327, IAAV5158, tplb0045d23_567, RAC875_rep_c113188_81, (Kukri_rep_c72996_252)	A	A	A	A	A	B	B	A	A	B	A	B	A	A	B	B	A	A	A	A	A	B	B	B	B	A	A	B	B	B	B	B	A	B	A	A	A	B	B	B	B	B	B	A	A	B
L6D.8	6D	114.584	{GENE-4222_877}	A	A	A	A	A	B	B	A	A	B	A	B	A	A	B	B	A	A	A	A	A	B	B	B	B	A	A	B	B	B	B	B	A	B	A	A	A	B	B	B	B	B	B	A	A	B
L6D.9	6D	122.287	{wsnp_Ex_rep_c67436_66026057}	A	A	A	A	A	B	B	B	A	B	A	B	A	A	A	B	A	A	A	A	A	B	B	B	A	A	A	B	A	B	B	B	A	B	A	A	A	B	B	B	B	B	B	A	A	B
L7A.1	7A	0	RAC875_c4965_891, BobWhite_c13514_340, GENE-4644_70, RAC875_c55774_225, Tdurum_contig42642_800, BS00063943_51, Ex_c6861_460, Excalibur_c24750_504, Excalibur_c25315_702, GENE-4923_506, BobWhite_c20558_374, RAC875_c22592_2255, Excalibur_c1421_358, BobWhite_c2179_1476, wsnp_Ex_c4668_8353336, RAC875_c55774_126, Excalibur_c12374_62, RAC875_c56907_274, (wsnp_Ku_c14220_22456923), (wsnp_Ex_rep_c66939_653…	B	A	A	A	A	A	A	A	A	B	B	B	A	A	A	A	B	B	B	B	B	A	B	B	A	A	B	B	B	B	A	A	A	B	B	B	B	B	B	A	A	A	B	A	B	A
L7A.2	7A	0.694243	BS00076452_51, BobWhite_c2260_168, IACX7857, Excalibur_c24593_1217, TA003860-0675, Tdurum_contig15260_650, wsnp_Ex_c410_808465, BS00009403_51, BobWhite_c21200_281, BS00091701_51, wsnp_Ex_c5231_9259463, Excalibur_c49864_263, Tdurum_contig13245_119, BS00067564_51, Kukri_c67586_306, BS00087471_51, Kukri_c25463_545, RAC875_c22210_191, (Excalibur_c2827_286), (Excalibur_c4362_165), (BobWhite_c8796_753)	B	A	A	A	A	A	A	A	A	B	A	B	A	A	A	A	B	B	B	B	B	A	B	B	A	A	B	B	B	B	A	A	A	B	B	B	B	B	B	A	A	A	B	A	B	A
L7A.3	7A	1.39351	Tdurum_contig49158_617, BS00078658_51, tplb0022c16_494, Excalibur_c9183_1397, BS00082268_51, RAC875_c55351_223, Kukri_c18677_823, Tdurum_contig69003_459, Excalibur_c78792_203, Tdurum_contig81288_341, Kukri_c74599_85, wsnp_Ku_rep_c69533_68919669, Excalibur_c19475_619, BS00021973_51, (IAAV7217), (RAC875_c6736_336), (BS00021968_51)	B	A	A	A	A	A	A	A	A	B	A	B	A	A	A	A	B	B	B	B	B	A	A	B	A	A	B	B	B	B	A	A	A	B	B	B	B	B	B	A	A	A	B	A	B	A
L7A.4	7A	2.59784	RAC875_c18446_506, Excalibur_c46601_265, Excalibur_c60134_182, BS00023147_51, RAC875_c34971_137, GENE-0689_601, CAP11_c3214_133, Tdurum_contig17365_417, RAC875_c13722_326, Excalibur_c1310_414, BS00000747_51, Kukri_c29154_977, Kukri_c15008_1402, wsnp_Ra_c63822_63288359, IAAV1106, Jagger_c2200_347, BS00064648_51, Tdurum_contig11613_329, Kukri_c75729_221, Tdurum_contig47309_600, Tdurum_contig50536_6…	B	A	A	A	A	A	A	A	A	B	A	B	A	A	A	A	B	B	B	B	B	A	A	B	A	A	B	B	B	B	A	A	A	B	B	B	B	B	B	A	A	A	B	A	B	A
L7A.5	7A	3.08211	{GENE-4469_430}	B	A	A	A	A	A	A	A	A	B	A	B	A	A	A	A	B	B	B	B	B	A	A	B	A	A	B	B	B	B	A	A	A	B	B	B	B	B	B	A	A	A	B	A	B	A
L7A.6	7A	3.7807	Excalibur_c44485_362, Excalibur_c37505_88, BS00110940_51, Excalibur_c16933_788, [BS00022978_51]	B	A	A	A	A	A	A	A	A	B	A	B	A	A	A	A	B	B	B	B	B	A	A	B	A	A	B	B	B	B	A	A	A	A	B	B	B	B	B	A	A	A	B	A	B	A
L7A.7	7A	12.425	Kukri_c12461_2357, BS00048700_51	A	B	B	A	A	A	B	A	A	A	A	B	A	A	A	A	B	B	B	B	B	A	A	B	A	A	B	B	B	B	A	A	B	A	B	B	B	B	B	A	A	A	B	A	B	A
L7A.8	7A	14.5729	RAC875_c9697_1067	A	B	B	A	A	A	B	A	A	A	A	B	A	A	A	A	B	B	B	B	B	A	A	B	A	A	B	B	A	B	A	A	B	A	B	B	B	B	B	A	A	A	B	A	B	A
L7A.9	7A	16.7215	Excalibur_rep_c68955_286	A	B	B	A	A	A	B	A	A	A	A	B	A	A	A	A	B	A	B	B	B	A	A	B	A	A	B	B	A	B	A	A	B	A	B	B	B	B	B	A	A	A	B	A	B	A
L7A.10	7A	18.9115	Kukri_c91570_151	A	B	B	A	A	A	B	A	A	A	A	B	A	A	A	A	B	A	B	B	B	A	A	B	A	A	B	B	A	B	A	A	B	A	B	B	B	A	B	A	A	A	B	A	B	A
L7A.11	7A	21.8824	RAC875_c52560_438	A	B	B	A	A	A	B	A	A	A	A	B	A	A	A	A	B	A	B	B	B	A	A	B	B	B	B	B	A	B	A	A	B	A	B	B	B	A	B	A	B	A	B	A	B	A
L7A.12	7A	26.5412	{RFL_Contig854_2291, RFL_Contig854_2253}	A	B	B	A	A	B	B	A	A	A	A	B	B	B	A	A	B	A	B	B	B	A	A	B	B	B	B	B	A	B	A	A	B	A	B	B	B	A	B	A	B	A	B	A	B	A
L7A.13	7A	28.7176	RAC875_c26866_239, wsnp_Ex_rep_c69123_68034403, wsnp_Ex_c7030_12111917, Tdurum_contig9584_624, IAAV5150, IAAV1265, Excalibur_rep_c68004_182, BS00078460_51, Ex_c9615_1202, Tdurum_contig9584_463, Ex_c9615_574, CAP11_c1473_320, tplb0059b17_358	A	B	B	A	A	B	B	A	A	A	A	B	B	B	A	A	B	A	B	B	B	A	A	B	B	B	B	B	A	B	A	A	B	A	A	A	B	A	B	A	B	A	B	A	B	A
L7A.14	7A	29.4165	BS00022076_51, BobWhite_rep_c58252_112	A	B	B	A	A	B	B	A	A	A	A	B	B	B	A	A	B	A	B	B	B	A	A	B	B	B	B	B	A	B	A	A	B	A	A	A	B	A	B	B	B	A	B	A	B	A
L7A.15	7A	33.2359	BS00011330_51, Kukri_c64330_58, Tdurum_contig14075_630, Tdurum_contig14075_328, RAC875_c66012_134, Tdurum_contig14075_173, IACX17522, Excalibur_c31719_407, Tdurum_contig20214_279, Excalibur_c53864_277, Kukri_rep_c70864_329, Tdurum_contig20214_123, BS00062706_51, BS00007429_51, Kukri_c106476_87, RAC875_c49080_325, Tdurum_contig20214_181, RFL_Contig3271_810, Kukri_c106476_350, RAC875_c14982_577, IA…	A	B	B	A	A	B	B	B	A	A	A	B	B	B	A	A	A	A	B	B	B	A	A	B	B	B	A	B	A	A	A	A	B	A	A	A	B	A	B	B	B	A	B	A	B	A
L7A.16	7A	33.9348	Tdurum_contig31137_373, Tdurum_contig12263_179, Kukri_c38390_218	A	B	B	A	A	B	B	B	A	A	A	B	B	B	A	A	A	A	B	B	B	A	A	B	B	B	A	B	A	A	A	A	B	A	A	A	B	A	B	B	B	A	B	A	A	A
L7A.17	7A	36.1252	Tdurum_contig16244_105, Tdurum_contig51645_137, Tdurum_contig11827_678, RAC875_c10701_81, Kukri_c11325_337, RAC875_c17861_221, Tdurum_contig51645_738, (Tdurum_contig4885_1536)	A	B	B	A	A	B	B	B	A	A	A	B	B	B	A	A	A	A	B	B	B	B	A	B	B	B	A	B	A	A	A	A	B	A	A	A	B	A	B	B	B	A	B	A	A	A
L7A.18	7A	36.8244	wsnp_Ku_c5938_10491311, Ku_c5938_2248, Ku_c5938_4221, wsnp_Ku_c5938_10491100, Ku_c5938_4231, BS00010282_51, BS00023225_51, [RAC875_c56439_58]	A	B	B	A	A	B	B	B	A	A	A	B	B	B	A	A	A	A	B	B	B	B	A	B	B	B	A	B	B	A	A	A	B	A	A	A	B	A	B	B	B	A	B	A	A	A
L7A.19	7A	37.5233	Tdurum_contig82510_556, Tdurum_contig82510_574, wsnp_Ex_c2017_3787478, wsnp_Ku_c7873_13486065, Excalibur_c1402_210, [RAC875_c56439_58]	A	B	B	A	A	B	B	B	A	A	A	B	B	B	A	A	A	A	B	B	B	B	A	B	B	B	A	B	B	A	A	A	B	A	A	A	B	A	B	B	B	A	B	A	A	A
L7A.20	7A	42.2152	wsnp_Ku_c57198_60433631, wsnp_Ex_c41150_48040078, RAC875_c3450_836, Ra_c9427_300	A	B	B	A	A	B	B	B	A	A	A	B	B	B	A	A	A	A	B	B	B	B	A	B	B	B	A	A	B	A	A	A	B	A	A	A	B	A	A	B	B	A	B	A	A	A
L7A.21	7A	43.6435	RAC875_c32923_95, Excalibur_rep_c101407_222, wsnp_Ex_c42653_49180485, Ex_c4463_146, BobWhite_c34551_714, Tdurum_contig8441_602, IAAV1971, BS00063267_51, Excalibur_c14925_1747, wsnp_Ku_c12701_20446223, BS00022145_51, Excalibur_c14925_444, wsnp_Ku_c26530_36497050, Ku_c12701_1268, BS00062425_51, Ra_c17341_2122, BS00040929_51, BS00086101_51, Kukri_c12701_131, wsnp_Ex_c2043_3829362, BS00074230_51, Kuk…	A	B	B	B	B	B	B	B	A	A	A	B	B	B	A	A	A	A	B	B	B	B	A	B	B	B	A	A	B	A	A	A	B	A	A	A	B	A	A	B	B	A	B	A	A	A
L7A.22	7A	45.0719	wsnp_Ra_rep_c69620_67130107, Kukri_c96054_123, wsnp_Ex_c5939_10417052, IACX8453	A	B	B	B	B	B	B	B	A	A	A	B	B	B	A	A	A	A	B	B	B	B	A	B	B	B	A	A	A	A	A	A	B	A	A	A	B	A	A	B	B	A	B	A	A	A
L7A.23	7A	49.7637	BS00082180_51, BS00003603_51, BS00032798_51, Tdurum_contig47443_361, Excalibur_c33589_373, IACX481, BobWhite_c40583_146, Ku_c11827_464, RAC875_rep_c111778_387, BobWhite_s63403_99, RAC875_rep_c69766_246, wsnp_Ex_rep_c66540_64820281, BS00021997_51, BS00111120_51, JD_c6934_1038, BS00047691_51, BS00022498_51, GENE-2472_462, Kukri_c57317_539, Ku_c62485_931, IAAV4831, Ex_c44379_2197, wsnp_be496863A_Ta_…	A	B	B	B	B	B	B	B	A	A	A	B	B	B	A	A	A	A	B	A	A	B	A	B	B	B	A	B	A	A	A	A	B	A	B	B	B	A	B	B	B	A	B	A	A	A
L7A.24	7A	50.4627	Kukri_s118416_65, BobWhite_c24760_142, wsnp_Ex_c1334_2553027, Ex_c1334_889, wsnp_Ex_c2360_4422599, IAAV2865, wsnp_BE590553A_Ta_2_1, BS00039561_51, wsnp_Ex_c15616_23933283, Ex_c1334_604, JD_c42022_319	A	B	B	B	B	B	B	B	A	A	A	B	B	B	A	A	A	A	B	A	A	B	A	B	B	B	A	B	A	A	A	A	B	A	B	B	B	A	B	B	B	A	B	A	A	A
L7A.25	7A	51.162	BS00002897_51, BobWhite_c24063_231, wsnp_be443312A_Ta_2_1, wsnp_JD_c38071_27729378, Kukri_c39894_178, BobWhite_c47716_503, RAC875_c11662_470, RAC875_c22886_261, IAAV285, CAP11_rep_c6423_103, RAC875_c11662_401, BS00022049_51, BobWhite_c10229_415, CAP11_c1048_99, Kukri_c57924_252, RAC875_c32212_84, BS00054183_51, Kukri_c14516_224, BS00006674_51, Excalibur_c4759_564, BS00054416_51, GENE-4419_58, Kuk…	A	B	B	B	B	B	B	B	A	A	A	B	B	B	A	A	A	A	B	A	A	B	A	B	B	B	A	B	A	A	A	A	B	A	B	B	B	A	B	A	B	A	B	A	A	A
L7A.26	7A	51.8613	Ku_c23689_1024, Kukri_rep_c102463_862, Ex_c7397_545, RFL_Contig1433_929, CAP7_c11350_73, wsnp_Ex_c19214_28132186, wsnp_Ex_c39119_46485649, BS00075525_51, RAC875_c4732_1521, wsnp_Ex_rep_c67660_66321934, IAAV491, BS00044260_51, GENE-4949_336, wsnp_JD_c12343_12604782, GENE-4981_53, Ex_c7397_535, wsnp_Ex_c7216_12390889, wsnp_Ex_c6059_10615895, RAC875_c18798_103, wsnp_Ra_c7969_13600474, wsnp_Ra_c21723…	A	B	B	B	B	B	B	B	A	A	A	B	B	B	A	A	A	A	B	A	A	B	A	B	B	B	A	B	A	A	A	A	B	A	B	B	B	A	B	A	B	A	B	A	A	A
L7A.27	7A	52.5606	wsnp_CAP7_c949_486485, (BS00070857_51)	B	B	B	B	B	B	B	B	A	A	A	B	B	B	A	A	A	A	B	A	A	B	A	B	B	B	A	B	A	A	A	A	B	A	B	B	B	A	B	A	B	A	B	A	A	A
L7A.28	7A	53.2598	wsnp_JD_c3225_4227048, BobWhite_rep_c49367_405, tplb0036a12_207, wsnp_Ex_c12102_19361467, Kukri_rep_c102308_217, TA006231-0789, wsnp_Ex_c5608_9867710, BS00071424_51, BS00093156_51, wsnp_Ex_c15341_23592177, wsnp_Ex_c15341_23592075, wsnp_JD_c5102_6225151, BobWhite_c5125_258, wsnp_Ex_c15341_23591761, RAC875_c35723_106, BS00071425_51	B	B	B	B	B	B	B	B	A	A	A	B	B	B	A	A	A	A	B	A	A	B	A	B	B	B	A	B	A	A	A	A	B	A	B	B	B	A	B	A	B	A	B	A	A	A
L7A.29	7A	54.6886	wsnp_JD_c149_238783, RAC875_c1115_341, BobWhite_rep_c52775_117, BobWhite_c149_1839, wsnp_Ex_c11047_17915103, wsnp_Ex_c1309_2503093, Tdurum_contig46334_832, BobWhite_c12302_368, wsnp_Ex_c11047_17915225, Excalibur_c11047_160	B	B	B	B	B	B	B	B	A	A	B	B	B	B	A	A	A	A	B	A	A	B	A	B	B	B	A	B	A	A	A	A	B	A	B	B	B	A	B	A	B	A	B	A	A	A
L7A.30	7A	56.002	Ra_c14761_1468	B	B	B	B	B	B	B	B	A	A	B	B	B	B	A	A	B	A	B	A	A	B	A	B	B	B	A	B	A	A	A	A	B	A	B	B	B	A	B	A	B	A	B	A	A	A
L7A.31	7A	57.0628	BobWhite_rep_c52270_315, Ex_c7495_807	B	B	B	B	B	B	B	B	A	A	B	B	B	B	A	A	B	A	B	A	A	B	A	B	B	B	A	B	A	A	A	A	B	A	B	B	B	A	B	A	B	A	B	A	A	A
L7A.32	7A	57.5183	{wsnp_Ra_c1308_2604804}	B	B	B	B	B	B	B	B	A	A	B	B	B	B	A	A	A	A	B	A	A	B	A	B	B	B	A	B	A	A	A	A	B	A	B	B	B	A	B	A	B	A	B	A	A	A
L7A.33	7A	58.9471	BS00023128_51, wsnp_Ex_c9428_15641609, wsnp_Ex_c9428_15641639	B	B	B	B	B	B	B	B	A	A	B	B	B	B	A	A	A	A	B	A	A	B	A	B	B	B	A	B	A	A	A	A	B	A	B	B	B	A	B	A	B	A	B	A	A	A
L7A.34	7A	59.6202	IACX4216, BS00004257_51	B	B	B	B	B	B	B	B	A	A	B	B	B	B	A	A	A	A	B	A	A	B	A	B	B	B	A	B	A	A	A	A	B	A	B	B	B	A	B	A	B	A	B	A	A	A
L7A.35	7A	70.5212	Ra_c8394_1381, BobWhite_c5235_710, BS00103846_51, BS00077891_51, BS00022202_51, Excalibur_c3298_533, RAC875_c27696_2299, wsnp_Ku_c1552_3060297, RAC875_c67826_84, BS00034085_51, BS00070626_51, (Excalibur_c32223_734)	B	B	B	B	B	B	B	B	A	A	A	B	B	B	B	A	B	A	B	A	A	B	A	B	B	B	B	B	A	A	B	A	B	A	B	B	B	B	B	A	B	A	B	A	A	B
L7A.36	7A	137.528	wsnp_Ex_c1159_2224620, Tdurum_contig93328_869, Excalibur_c3286_103, Tdurum_contig28368_89, Kukri_c28160_220, Kukri_rep_c69740_288, Kukri_c9728_1171, Excalibur_c24486_947, Kukri_c5693_1983, wsnp_Ra_c7112_12318340, wsnp_CAP11_rep_c4346_2051052, BS00081057_51, Excalibur_c46453_242, Ku_c19745_892, wsnp_CAP8_rep_c3844_1896355, wsnp_Ex_c48558_53427000, BS00065454_51, RAC875_s105296_340, Excalibur_c3418…	B	B	B	A	A	B	B	B	A	B	A	B	A	A	B	A	A	A	B	B	B	A	B	A	A	A	A	A	A	A	A	B	A	A	B	B	B	A	A	B	B	A	B	A	A	A
L7A.37	7A	138.132	Ku_c68368_1447, Excalibur_rep_c66918_307, Excalibur_c20018_214, Kukri_rep_c98227_230, BobWhite_c34068_833, Ku_c68368_1724, tplb0032g12_1241, (Tdurum_contig29240_206)	B	B	B	A	A	B	B	B	A	B	A	B	A	A	B	A	A	A	B	B	B	A	B	A	A	A	A	A	A	A	A	B	A	A	B	B	B	A	A	B	B	A	B	A	A	A
L7A.38	7A	141.013	Ku_c16600_805, Ku_c16600_2938, Ku_c16600_2646, wsnp_BE445506A_Ta_2_1, wsnp_Ku_c28104_38042857, BS00003455_51, wsnp_JD_c1635_2290177, BobWhite_c1635_691, wsnp_BE445506A_Ta_2_2, (GENE-4895_101)	B	B	B	A	A	B	B	B	B	B	A	B	A	A	B	A	A	A	B	B	B	A	B	A	A	A	A	A	A	B	A	B	A	A	B	B	B	A	A	B	B	A	B	A	A	A
L7A.39	7A	143.203	wsnp_Ku_c16022_24798741, (BS00023003_51)	B	B	B	A	A	B	B	B	B	B	A	B	A	A	B	A	A	A	B	B	B	A	B	B	A	A	A	A	A	B	A	B	A	A	B	B	A	A	A	B	B	A	A	A	A	A
L7A.40	7A	145.369	Tdurum_contig14983_299, IACX8328, BS00020236_51, Tdurum_contig81947_779, BobWhite_rep_c50659_205, RAC875_c18550_228, Kukri_c65164_1063, Tdurum_contig46717_2021, wsnp_JD_c1219_1768165, Tdurum_contig13276_115, Ra_c956_2318, wsnp_JD_c1219_1766041, BS00009886_51, BS00068055_51, BS00085421_51, RFL_Contig2814_859, RAC875_c6911_412, BS00022284_51, BobWhite_c32883_84, RAC875_c1499_568, RAC875_c18668_513,…	B	B	B	A	A	B	B	B	B	B	A	B	A	A	B	A	A	A	B	B	B	A	B	B	A	A	A	A	A	B	A	B	A	A	A	A	A	A	A	B	B	A	A	A	A	A
L7A.41	7A	149.156	D_GBUVHFX02IBI9T_116, BS00065851_51, Kukri_c9068_691, (Tdurum_contig48870_249)	B	B	B	A	A	B	B	B	B	B	A	B	A	A	B	A	A	A	B	B	B	A	B	B	A	A	A	A	A	B	A	B	A	A	A	A	A	A	A	B	B	A	A	A	A	A
L7B.1	7B	0	RFL_Contig6075_618, BS00022562_51, IAAV5825, RAC875_c6650_838, Kukri_c542_1538, Tdurum_contig57324_104, BS00085194_51, RFL_Contig6075_1128	A	B	B	A	A	A	A	A	B	B	A	A	B	B	B	A	B	A	B	A	A	A	B	B	A	A	B	A	B	B	B	A	B	B	A	A	B	B	A	A	A	B	B	B	B	A
L7B.2	7B	1.16314	Excalibur_c53111_144, Tdurum_contig11531_522, Excalibur_c15405_808, Excalibur_c3489_182, Excalibur_c53111_215, Kukri_c3734_892	A	B	B	A	A	A	A	A	B	B	A	A	B	B	B	A	B	A	B	A	A	A	B	B	A	A	B	A	B	B	B	A	B	B	A	A	B	B	A	A	A	B	B	B	B	A
L7B.3	7B	4.17214	BobWhite_c20735_255	A	A	A	A	A	A	A	A	B	B	A	A	B	B	B	A	B	A	B	A	A	A	B	B	A	A	B	A	B	B	B	A	B	B	A	A	B	B	A	A	A	B	A	B	A	A
L7B.4	7B	4.74237	RFL_Contig801_2124, wsnp_Ex_c52259_55922750, Tdurum_contig61255_86, Tdurum_contig98005_272, Tdurum_contig98005_345, Tdurum_contig5352_556, Tdurum_contig25857_274, RAC875_c23816_266, Tdurum_contig10861_942, BS00076402_51, Tdurum_contig11827_738, Kukri_c41117_824, Excalibur_c60612_236, Jagger_c3075_99, Tdurum_contig49737_462, BobWhite_c47269_128, tplb0062k22_1152	A	A	A	A	A	A	A	A	B	B	A	A	B	B	B	A	B	A	B	A	A	A	B	B	A	A	B	A	B	B	B	B	B	B	A	A	B	B	A	A	A	B	A	B	A	A
L7B.5	7B	36.4624	Kukri_c109962_396, wsnp_Ex_c2103_3947695, Tdurum_contig66398_976, Ex_c101666_634	A	A	A	A	A	A	A	B	A	B	B	B	B	B	B	B	A	B	B	A	A	A	A	B	B	A	B	A	A	B	B	B	A	B	A	A	A	B	A	A	A	B	A	B	A	A
L7B.6	7B	37.7741	Excalibur_c41298_459, TA002655-1964	A	A	A	A	A	A	A	B	A	B	B	B	B	B	B	B	A	B	B	A	A	A	A	B	B	A	B	B	A	B	B	B	A	B	A	A	A	B	B	A	A	B	A	B	A	A
L7B.7	7B	39.2071	BS00111144_51, BobWhite_c36693_210	A	A	A	A	A	A	A	B	A	B	B	B	B	B	B	B	A	B	B	A	A	A	A	B	B	A	A	B	A	B	B	B	A	B	A	A	A	B	B	A	A	B	A	B	A	A
L7B.8	7B	39.9028	BS00050993_51, Excalibur_c25991_184, wsnp_Ex_c24376_33619527, RAC875_c46751_112, RAC875_c26328_75, GENE-1245_664, wsnp_Ex_c24376_33618864, wsnp_Ex_c9909_16316813, Tdurum_contig27634_93, RAC875_c19943_2198, (CAP8_c763_344)	B	A	A	A	A	A	A	B	A	B	B	B	B	B	B	B	A	B	B	A	A	A	A	B	B	A	A	B	A	B	B	B	A	B	A	A	A	B	B	A	A	B	A	B	A	A
L7B.9	7B	39.9028	{BS00022326_51}	B	A	A	A	A	A	A	B	A	B	B	B	B	B	B	-	A	B	B	A	A	A	A	B	A	A	A	B	A	B	B	B	A	B	A	A	A	B	B	A	A	B	A	B	A	A
L7B.10	7B	40.6023	wsnp_Ex_c11106_18003546, wsnp_Ex_c11106_18003332, wsnp_Ex_c9813_16193536, wsnp_Ex_c9813_16193645, wsnp_Ex_c10342_16938010, Kukri_rep_c101472_574, wsnp_Ex_c9813_16193780, wsnp_Ex_c16146_24585291, wsnp_Ex_c11106_18002976, wsnp_Ex_c10342_16938528, (wsnp_Ra_c1654_3265291)	B	A	A	A	A	A	A	B	A	B	B	B	B	B	B	B	A	B	B	A	A	A	A	B	B	A	A	B	A	B	B	B	A	B	A	A	A	B	B	A	A	B	A	B	A	A
L7B.11	7B	41.3024	BS00035630_51, Tdurum_contig49572_643, Jagger_c9314_100, wsnp_Ex_c46061_51675763, Tdurum_contig46877_173, Tdurum_contig81683_217, Tdurum_contig11028_236, wsnp_Ex_c3501_6407527, RAC875_c16839_188, Tdurum_contig57370_82, wsnp_Ex_c23755_32994701, Kukri_rep_c69164_94, wsnp_Ex_c6590_11419735, Kukri_c15310_755, RAC875_c33934_341, Tdurum_contig11557_86, RAC875_c23774_595, Kukri_c22450_963, Tdurum_contig…	B	A	A	A	A	A	A	B	A	B	B	B	B	B	B	B	A	B	B	A	A	A	A	A	B	A	A	B	A	B	B	B	A	B	A	A	A	B	B	A	A	B	A	B	A	A
L7B.12	7B	42.0026	Excalibur_c26611_325, BS00074083_51, BS00027289_51, Kukri_c26605_878, Ku_c665_985, RAC875_c33179_244, BS00011186_51, BobWhite_c20266_115, Kukri_c26605_854, IAAV872, Excalibur_c76758_798, (Kukri_c18530_1584): {wsnp_CAP11_c802_502739}	B	A	A	A	A	A	A	B	A	B	B	B	B	B	B	B	A	B	B	A	A	A	A	A	B	A	A	B	A	B	B	B	A	B	A	A	A	B	B	A	A	B	A	B	A	A
L7B.13	7B	42.6908	BS00091302_51, wsnp_Ex_c64709_63402325, RAC875_c10932_1697, BobWhite_c10448_80, GENE-0293_285, GENE-0293_65, wsnp_Ku_c8497_14429303, BS00003726_51	B	A	A	A	A	A	A	B	A	B	B	B	B	B	B	B	A	B	B	A	A	A	A	A	B	A	A	B	A	B	B	B	A	B	A	A	A	B	B	A	A	B	A	B	A	A
L7B.14	7B	45.6988	BS00024215_51, GENE-4273_67	B	A	A	A	A	A	A	B	A	B	B	B	B	B	B	B	A	B	B	A	A	B	A	A	B	A	A	B	A	B	B	B	A	B	A	A	A	B	B	A	A	B	A	B	A	A
L7B.15	7B	47.1199	wsnp_Ex_c908_1754208, Excalibur_c1694_899, Kukri_c61379_613, Excalibur_c19736_576, CAP11_c106_97, Kukri_c29304_447, wsnp_JD_c646_966400, RAC875_c2889_273, wsnp_Ex_rep_c107796_91279476, Ex_c39052_1533, BobWhite_c14812_828, RAC875_c53629_760, wsnp_Ex_c204_400545, Kukri_c18749_968, Tdurum_contig68347_605, BS00067599_51, CAP12_c1039_114, RAC875_c54366_845, BobWhite_c46772_564, GENE-1477_748, wsnp_Ex_…	B	A	A	A	A	A	A	B	A	B	B	B	B	B	B	B	A	B	B	A	A	B	A	A	B	A	A	B	A	B	B	B	A	B	A	A	A	B	B	A	A	B	A	B	A	A
L7B.16	7B	47.8209	Ku_c68626_1232, Tdurum_contig50984_553, wsnp_Ku_c10939_17975681, RAC875_c5138_116, wsnp_Ex_c15972_24385702, wsnp_Ex_c4408_7939986, CAP7_rep_c8696_241, TA002339-0978, wsnp_Ex_c14248_22204549, BS00023763_51, wsnp_Ex_c25755_35018674, Kukri_c31305_75, wsnp_RFL_Contig3054_2955094, RAC875_c9715_679, BobWhite_c26689_85, wsnp_Ex_c2539_4733110, RAC875_c17610_628, IAAV4126, wsnp_Ex_c26747_35976442, RAC875_…	B	A	A	A	A	A	A	B	A	B	B	B	B	B	B	B	A	B	B	A	A	B	A	A	B	B	A	B	A	B	B	B	A	B	A	A	A	B	B	A	A	B	A	B	A	A
L7B.17	7B	48.5171	Kukri_c12822_132, wsnp_Ku_c10572_17445550, Excalibur_c8994_1297, Tdurum_contig64387_859, wsnp_RFL_Contig3405_3533915, Excalibur_rep_c111660_89, BS00059062_51, RAC875_c58656_89, Tdurum_contig28176_55, BobWhite_c41328_265, BobWhite_c38957_159, Kukri_c39759_102, wsnp_Ku_c10355_17149304, Kukri_c82220_112, BS00024065_51, RAC875_c30453_292, wsnp_Ku_c29256_39161320, wsnp_Ex_c47153_52447514, RAC875_c3045…	B	A	A	A	A	A	A	B	A	B	B	B	B	B	B	B	A	B	B	A	A	A	A	A	B	B	A	B	A	B	B	B	A	B	A	A	A	B	B	A	A	B	A	B	A	A
L7B.18	7B	49.9538	Kukri_c91303_322	B	A	A	A	A	A	A	B	A	B	B	B	B	B	B	B	A	B	B	A	A	A	A	A	B	B	A	B	A	B	B	A	A	B	A	A	A	B	B	B	A	B	A	B	A	A
L7B.19	7B	50.6458	Excalibur_c2217_731	B	A	A	A	A	A	A	B	A	B	B	B	B	B	B	B	A	B	B	A	A	A	A	A	B	B	A	B	A	B	B	A	A	B	A	A	A	B	B	B	A	B	A	B	A	A
L7B.20	7B	52.0747	RAC875_c27939_335	B	A	A	A	A	A	A	B	A	B	B	B	B	B	A	B	A	B	B	A	A	A	A	B	B	B	A	B	A	B	B	A	A	B	A	A	A	B	B	B	A	B	A	B	A	A
L7B.21	7B	54.2035	BobWhite_c3541_152, RAC875_c7123_1703	B	A	A	A	A	A	A	B	B	B	B	B	B	B	A	B	A	B	B	A	A	A	A	B	B	B	A	B	A	B	B	A	A	B	A	A	A	B	B	B	B	B	A	B	A	A
L7B.22	7B	70.9713	wsnp_Ex_rep_c70700_69597262, wsnp_Ex_c53019_56399917, wsnp_Ex_c10550_17231658, Kukri_c50071_1084, wsnp_RFL_Contig4236_4881643, BobWhite_c12256_96, GENE-4624_79, BS00022045_51, Excalibur_c21739_688, BS00003350_51, wsnp_Ku_c17161_26193994, GENE-4608_280, RAC875_c38453_345, wsnp_Ku_c17161_26193672, wsnp_Ku_c60707_62509051, Ku_c5351_1820, wsnp_Ex_c758_1488368, BS00089942_51, RAC875_c4128_926, RAC875_…	B	A	A	A	A	A	A	B	B	B	B	A	B	B	A	B	A	B	A	B	B	A	A	B	B	A	B	B	A	A	B	A	A	B	A	A	A	B	B	B	B	B	A	B	B	A
L7B.23	7B	72.3321	Excalibur_c7552_1959, Tdurum_contig97814_355, Kukri_c14891_64, GENE-4473_398, BS00065981_51, IACX5924, BS00066873_51, BS00022053_51	A	A	A	A	A	A	A	B	B	B	B	A	B	B	A	B	A	B	A	B	B	A	A	B	B	A	B	B	A	A	B	A	A	B	A	A	A	B	B	B	B	B	A	B	B	A
L7B.24	7B	73.765	wsnp_Ku_c16295_25149034, Excalibur_c12499_1907, Ku_c556_1056, Excalibur_rep_c68461_1046, Tdurum_contig5083_1164, RAC875_c3361_403, RAC875_c3361_2093, Excalibur_c8931_432, Kukri_c25451_119, Excalibur_c3309_1180, wsnp_Ku_c854_1768062, BS00028279_51, wsnp_Ex_c3309_6096114, wsnp_Ex_c10500_17163956, Ku_c16895_803, BS00063744_51, TA012914-1198, Ku_c16895_793, Tdurum_contig23504_196, Kukri_c29415_392, w…	A	A	A	A	A	A	A	B	B	B	B	A	B	B	A	B	A	B	A	B	B	A	A	B	B	A	B	B	A	A	B	A	A	B	A	A	A	B	B	B	B	B	A	B	B	A
L7B.25	7B	74.4607	TA006077-0786, RAC875_c33564_454, RAC875_c33564_238, RAC875_c33564_120, RAC875_c37552_149, Kukri_c100592_82, Excalibur_c95707_59	A	A	A	A	A	A	A	B	B	B	B	A	B	B	A	B	A	B	A	B	B	A	A	B	B	A	B	B	A	A	B	A	A	B	A	A	A	B	B	B	B	A	A	B	B	A
L7B.26	7B	75.1601	wsnp_Ex_c10193_16730348, BS00014946_51, BS00067530_51, BS00080621_51, wsnp_Ex_c10193_16730126, D_GA8KES401CSA2F_120, (BobWhite_c40042_393), (IAAV6740)	A	A	A	A	A	A	A	B	B	B	B	A	B	B	B	B	A	B	A	B	B	A	A	B	B	A	B	B	A	A	B	A	A	B	A	A	A	B	B	B	B	A	A	B	B	A
L7B.27	7B	75.848	BS00039502_51, (BS00076675_51)	A	A	A	A	A	A	A	B	B	A	B	A	B	B	B	B	A	B	A	B	B	A	A	B	B	A	B	B	A	A	B	A	A	B	A	A	A	B	B	B	B	A	A	B	B	A
L7B.28	7B	78.8528	wsnp_BE605194B_Ta_2_7, wsnp_BE498985A_Ta_2_1, GENE-4996_592, Tdurum_contig10677_529, wsnp_BE605194B_Ta_2_1	A	A	A	A	A	A	A	B	B	A	B	A	B	B	B	B	B	B	A	B	B	B	A	B	B	A	B	B	A	A	B	B	A	B	A	A	A	B	B	B	B	A	A	B	B	B
L7B.29	7B	81.0477	Tdurum_contig9035_2478, BS00064871_51, Kukri_c15912_1189	A	A	A	A	A	A	A	B	B	A	B	A	B	B	B	B	B	B	A	B	B	B	A	B	B	A	B	B	A	A	B	B	A	B	A	A	A	B	B	B	B	A	A	B	B	B
L7B.30	7B	81.7358	wsnp_Ex_c19_38763, wsnp_BF202806B_Ta_2_1, RAC875_c59682_222, wsnp_BF202806B_Ta_2_8, BobWhite_c21838_152, RAC875_rep_c78007_394, wsnp_Ku_rep_c103690_90365438, Kukri_c11959_587, Ku_c5789_1180, Kukri_c292_2231, Excalibur_c5213_788, wsnp_Ex_c56425_58548095, IAAV3313, IAAV4699, Excalibur_rep_c77206_397, Tdurum_contig5360_379, wsnp_Ex_c19_39269, Ku_c10430_887, Ex_c13064_1001, Ra_c26852_957, wsnp_Ex_c17…	A	A	A	A	A	A	A	B	B	A	A	A	B	B	B	B	B	B	A	B	B	B	A	B	B	A	B	B	A	A	B	B	A	B	A	A	A	B	B	B	B	A	A	B	B	B
L7B.31	7B	83.1726	IAAV6137, RAC875_rep_c90152_309, Ra_c66200_955, Ku_c9679_453, [RAC875_c59682_144], [RAC875_c40569_716], [BS00066479_51]	A	A	A	A	A	A	A	B	B	A	A	A	B	B	B	B	B	B	A	B	B	B	A	B	B	A	B	B	A	A	B	B	A	B	A	A	A	B	B	B	B	A	A	B	B	B
L7B.32	7B	83.8682	Ra_c35421_250, TA005284-0990, BobWhite_c19752_293, Kukri_c24148_254	A	A	A	A	A	A	A	B	B	A	A	A	B	B	B	B	B	B	A	B	B	B	A	B	B	A	B	B	A	A	B	B	A	B	A	A	A	B	B	B	B	A	A	B	B	B
L7B.33	7B	84.4347	Excalibur_c57071_177, BobWhite_rep_c66883_80, IAAV4141, Tdurum_contig61856_495, Tdurum_contig49912_578, Ex_c3738_390, wsnp_JD_c17128_16056425, BS00077049_51, Tdurum_contig61856_628, Excalibur_c3738_1316, RAC875_c54166_317, Tdurum_contig59755_568, RAC875_c8221_711, Tdurum_contig68764_80, BS00082401_51, BS00063097_51, wsnp_Ku_c707_1465395, Ku_c5969_1667, BS00010134_51, CAP7_c2649_283, RAC875_c8221_…	A	A	A	A	A	A	A	B	B	A	A	A	B	B	B	B	B	B	A	B	B	B	A	B	B	A	B	B	A	A	B	B	A	B	A	A	A	B	B	B	B	A	A	B	B	B
L7B.34	7B	122.039	wsnp_Ex_c3930_7127883	A	A	A	A	A	A	A	A	A	A	A	B	B	B	A	B	A	B	B	A	A	A	B	B	B	A	B	B	B	A	B	B	A	A	B	B	A	B	B	A	B	B	B	A	A	A
L7B.35	7B	127.485	BS00004376_51, Ex_c69252_628, TA001664-1167, Kukri_rep_c106477_365, RAC875_c31851_1298, RAC875_c34012_983, Ku_c3676_1280, BS00028935_51, Excalibur_c28395_89, Excalibur_c100544_112, wsnp_Ex_c12556_19991708, RAC875_c31851_342, Kukri_c18148_913, Excalibur_c49736_1197, BS00071025_51, BS00003609_51, Excalibur_c33267_538, Kukri_c46228_213, Kukri_c22243_533, Tdurum_contig45280_451, RAC875_rep_c114781_16…	A	A	A	A	A	A	A	A	A	A	A	B	A	A	A	B	A	B	B	A	A	B	B	B	B	A	B	B	B	A	B	B	B	A	B	B	A	B	B	A	B	B	B	A	A	A
L7B.36	7B	128.897	Kukri_c2348_2340, BobWhite_c16529_248, RAC875_c61016_73, BS00075569_51, RAC875_c34939_86	A	A	A	A	A	A	A	A	A	A	A	B	A	A	A	B	A	B	B	A	A	B	B	B	A	B	B	B	B	A	B	B	B	A	B	B	A	B	B	A	B	B	B	A	A	A
L7B.37	7B	129.593	RFL_Contig3338_278, RAC875_c1329_298, Excalibur_c87219_204, RAC875_c12549_892, BS00073560_51, CAP12_c194_240, RAC875_c525_106, Tdurum_contig42584_1134, CAP12_c3699_80, tplb0040b02_1219, Kukri_rep_c101620_1848, Tdurum_contig51105_510, RAC875_rep_c105012_111, BS00052146_51, IAAV4542, Kukri_c22826_137, BS00011399_51, RAC875_c48671_172, BS00011767_51, Tdurum_contig62213_423, BS00010355_51, BS00063474…	A	A	A	A	A	A	A	A	A	A	A	B	A	A	A	B	A	B	B	A	A	B	B	B	A	B	B	B	B	A	B	B	B	A	B	B	A	B	B	A	B	B	B	A	A	A
L7B.38	7B	130.08	{Excalibur_c18558_376}	A	A	A	A	A	A	A	A	-	A	A	B	-	-	A	B	A	B	B	A	A	B	B	B	A	B	B	B	B	A	B	B	B	A	B	B	A	B	B	A	B	B	B	A	A	A
L7D.1	7D	0	D_F5XZDLF02H192C_184, [RFL_Contig1323_544]	B	B	B	B	B	A	B	B	A	A	B	A	A	A	B	B	A	B	A	A	A	B	A	B	B	B	A	B	A	A	A	A	B	A	B	B	A	B	B	B	B	A	B	B	B	A
L7D.2	7D	0.286847	D_contig78519_72, [RFL_Contig1323_544]	B	B	B	B	B	A	B	B	A	A	B	A	A	A	B	B	A	B	A	A	A	B	A	B	A	B	A	B	A	A	A	A	B	A	B	B	A	B	B	B	B	A	B	B	B	A
L7D.3	7D	50.0496	tplb0024a09_2369, tplb0024a09_2106, tplb0024a09_919, tplb0024a09_742	A	B	B	A	A	B	B	B	A	A	B	B	A	A	A	B	A	A	B	A	A	A	A	B	A	A	A	B	A	A	A	A	A	B	A	A	B	B	B	B	A	A	A	B	A	B
L7D.4	7D	59.6313	Kukri_c13845_424, Kukri_c32845_116, wsnp_Ra_c6894_11980338, TA002473-0717, RAC875_c6894_114, Kukri_rep_c103248_582, Kukri_c92151_216, D_GDS7LZN02FSYZC_227, BobWhite_c40479_283, D_GCE8AKX02ILA1U_88	A	A	A	A	A	A	B	B	A	B	B	B	A	A	A	B	A	A	B	A	A	A	A	A	A	B	A	B	A	A	A	A	A	A	A	A	B	B	B	A	A	A	A	B	A	B
L7D.5	7D	60.2146	RAC875_c29314_291, RAC875_c1829_321, Excalibur_c22419_460	A	A	A	A	A	A	B	B	A	B	B	B	A	A	A	B	A	A	B	A	A	A	A	A	A	B	A	B	A	A	A	A	A	A	A	A	B	B	B	A	A	A	A	A	A	B
L7D.6	7D	78.0338	{Ra_c8680_450}	A	A	A	A	A	A	A	B	A	B	B	B	A	A	A	B	A	B	B	A	A	A	A	A	-	A	B	A	B	B	A	B	A	A	A	A	A	B	A	A	A	A	A	A	A	B
L7D.7	7D	79.1014	{RFL_Contig1820_712}	A	A	A	A	A	A	A	B	A	B	B	B	A	A	A	B	A	B	B	A	A	A	A	A	-	A	B	A	B	B	A	B	A	A	A	A	A	B	A	A	A	A	A	A	A	B
L7D.8	7D	79.356	RFL_Contig1820_846, wsnp_Ex_c4637_8299644, Kukri_c20975_765, D_GDRF1KQ02JPR1A_106	A	A	A	A	A	A	A	B	A	B	B	B	A	A	A	B	A	B	B	A	A	A	A	A	A	A	B	A	B	B	A	B	A	A	A	A	A	B	A	A	A	A	A	A	A	B
L7D.9	7D	79.6138	wsnp_Ra_c2930_5550811, wsnp_Ra_c2930_5550871	A	A	A	A	A	A	A	B	A	B	B	B	A	A	A	B	A	B	B	A	A	A	A	A	B	A	B	A	B	B	A	B	A	A	A	A	A	B	A	A	A	A	A	A	A	B
L7D.10	7D	80.3179	BobWhite_c17699_63, wsnp_Ra_c13568_21427471, wsnp_Ex_c20320_29383733, wsnp_Ex_c20320_29383285, [D_contig25677_304], [D_contig35184_357], [IAAV2530], [D_contig15312_377], [CAP12_c2046_153]	A	A	A	A	A	A	A	B	A	B	B	B	A	A	A	B	A	B	B	A	A	A	A	A	B	A	B	A	B	B	A	B	A	A	A	A	A	B	A	A	A	A	A	A	A	B
L7D.11	7D	80.5287	RAC875_c1863_3196, D_GA8KES401D3GU4_112, Tdurum_contig37734_251, wsnp_Ex_c20320_29383710, D_contig49024_87, RAC875_c4453_2678, wsnp_Ex_c20320_29384395, Ku_c30772_1151, D_GDEEGVY02FN6KZ_98, [D_contig25677_304], [D_contig35184_357], [IAAV2530], [D_contig15312_377], [CAP12_c2046_153]	A	A	A	A	A	A	A	B	A	B	B	B	A	A	A	B	A	B	B	A	A	A	A	A	A	A	B	A	B	B	A	B	A	A	A	A	A	B	A	A	A	A	A	A	A	B
L7D.12	7D	81.2354	wsnp_BE495325D_Ta_1_1, [wsnp_Ex_c10430_17064001]	A	A	A	A	A	A	A	B	A	B	B	B	A	A	A	B	A	B	B	A	A	A	A	A	B	A	B	A	B	B	A	B	A	A	A	A	A	B	A	A	A	A	A	A	A	B
L7D.13	7D	81.608	Kukri_c100613_331, wsnp_Ku_c27286_37236472, [wsnp_Ex_c10430_17064001]	A	A	A	A	A	A	A	B	A	B	B	B	A	A	A	B	A	B	B	A	A	A	A	A	A	A	B	A	B	B	A	B	A	A	A	A	A	B	A	A	A	A	A	A	A	B
L7D.14	7D	83.2098	Excalibur_c55782_55, (BS00051338_51)	A	A	A	A	A	A	A	B	A	B	B	B	A	A	A	B	A	A	B	A	A	B	B	A	A	A	B	A	B	B	A	B	A	A	A	A	A	B	A	A	A	A	A	A	A	B
L7D.15	7D	85.5905	CAP8_rep_c9420_186, wsnp_Ex_c17346_26030825, IAAV8190, Ku_c26916_669, JD_c6741_185, wsnp_Ex_c23001_32223579, wsnp_Ex_c6664_11531767, wsnp_CAP11_c2839_1425826, (IAAV7925), (Ku_c31629_1269)	A	A	A	A	A	A	A	B	A	B	B	B	A	A	A	B	A	A	B	A	A	A	B	A	A	A	B	A	B	B	A	B	A	A	A	A	A	B	A	A	A	A	A	A	A	B
L7D.16	7D	86.2815	Ra_c51831_507, wsnp_Ex_c11813_18968198	A	A	A	A	A	A	A	B	A	B	B	B	A	A	A	B	A	A	B	A	A	A	B	A	A	A	B	A	B	B	A	B	A	A	A	A	A	B	A	A	A	A	A	A	A	B
L7D.17	7D	86.9694	Kukri_c16416_647	A	A	A	A	A	A	A	B	A	B	B	B	A	A	A	B	A	A	B	A	A	A	B	A	A	A	B	A	B	B	A	B	A	A	A	A	A	B	A	A	A	A	A	A	A	B
L7D.18	7D	89.9824	Excalibur_c4799_338, Kukri_c15768_68, Kukri_c15768_1383, BS00023150_51, RAC875_rep_c106588_205, Ku_c47803_245, BS00022610_51, BS00062644_51, IAAV8855, BS00070188_51, BS00077071_51, D_contig05962_325, (Ku_c32426_324)	A	A	A	A	A	A	A	B	A	B	B	B	A	A	A	B	A	A	B	A	A	A	B	A	A	A	B	A	B	B	A	B	A	A	A	A	A	B	A	A	A	B	A	A	A	B
L7D.19	7D	90.6417	IAAV4510	A	A	A	A	A	A	A	B	A	B	B	B	A	A	A	B	A	A	B	A	A	A	B	A	A	A	B	A	B	B	A	B	A	A	A	A	A	B	A	A	A	B	A	A	A	B
L7D.20	7D	97.2896	RFL_Contig2257_810	A	A	A	A	A	A	A	B	A	B	B	B	B	B	A	A	A	A	B	A	A	A	B	B	B	A	B	A	B	B	A	B	A	A	A	A	A	B	A	A	A	B	A	A	A	B
L7D.21	7D	97.9567	IAAV5907	A	A	A	A	A	A	A	B	A	B	B	B	B	B	A	A	A	A	B	A	A	A	B	B	B	A	B	A	B	B	A	B	A	A	A	A	B	B	A	A	A	B	A	A	A	B
L7D.22	7D	99.3593	GENE-4796_65, GENE-2220_165	A	A	A	A	A	A	A	B	A	B	B	B	B	B	A	A	A	A	B	A	A	A	A	B	B	A	B	A	B	B	A	B	A	A	A	A	B	B	A	A	A	B	A	A	A	B
L7D.23	7D	107.021	BS00110152_51	A	A	A	B	B	A	A	B	A	A	B	B	B	B	A	A	A	A	B	A	A	A	A	B	B	A	A	A	A	B	A	B	A	A	A	A	B	A	A	A	A	B	A	B	A	B
L7D.24	7D	109.189	BS00065548_51	A	A	A	B	B	B	A	B	A	A	B	B	B	B	A	A	A	A	B	A	A	A	A	B	B	A	A	A	A	B	A	B	A	A	A	A	B	A	A	A	A	B	A	B	A	B
L7D.25	7D	110.579	BS00067285_51	A	A	A	B	B	B	A	B	A	A	B	B	B	B	A	A	A	A	B	A	A	A	A	B	B	A	A	A	A	B	A	B	A	A	A	A	B	A	A	A	A	B	A	B	A	A
L7D.26	7D	119.123	Kukri_c10396_1588	A	B	B	B	B	B	A	B	B	A	B	B	B	B	A	A	A	A	B	A	A	A	A	B	B	B	B	B	A	B	A	A	A	A	A	A	B	A	B	A	A	B	A	B	A	A
L7D.27	7D	147.065	RAC875_c38483_151, Kukri_c39812_125, Excalibur_c26939_251, D_contig65328_393, D_F5XZDLF01CK3P1_55, D_GBQ4KXB02FR7XF_153, (D_GBF1XID01AXA2S_404)	A	B	B	B	B	A	B	A	B	B	A	B	B	B	B	A	B	A	B	A	A	A	B	B	B	B	B	B	A	A	A	B	A	A	B	B	B	B	B	A	A	A	B	B	B	A
[truncated: 27 more columns]

## Sheet: Supplementary Table S3
Supplementary Table S3. Description of the Baguette Premium 11 x BIOINTA 2002 DH population genetic map.
Chr.	Loci	SNPs	Length (cM)	Ave. spacing (cM)	Max spacing (cM)
1A	34	408	48.4	1.47	5.66
1B	40	410	230.9	5.9	67.7
1D	19	218	158	8.8	71.54
2A	42	504	84.8	2.1	6.6
2B	46	776	129.1	2.9	10.6
2D	19	199	173.4	9.6	79.4
3A	52	376	182	3.6	15.2
3B	49	489	146.2	3.1	18.4
3D	11	60	87.7	8.8	35.5
4A	49	351	101.4	2.1	8.8
4B	42	327	152.2	3.7	37.7
4D	5	30	10.5	2.6	4.7
5A	50	461	122.5	2.5	18
5B	46	643	104.6	2.3	11.6
5D	23	144	100.8	4.6	18.1
6A	43	396	144.7	3.4	22.3
6B	38	430	79.4	2.1	13.7
6D	9	105	122.3	15.3	102.7
7A	41	459	149.2	3.7	67
7B	38	438	130.1	3.5	37.6
7D	27	101	147.1	5.7	49.8
Genome A	311	2955	833	2.7	67
Genome B	299	3513	972.5	3.3	67.7
Genome D	113	857	799.8	7.5	102.7
overall	723	7325	2605.3	4.7	102.7

## Sheet: Supplementary Table S4
Supplementary Table S4. Genetic linkage map constructed with the Baguette 19 x BioINTA 2002 population.
Loci	Chr.	Map (cM)	SNP Markers	B19L10	B19L100	B19L104	B19L105	B19L106	B19L108	B19L110	B19L111	B19L112	B19L113	B19L115	B19L116	B19L117	B19L118	B19L119	B19L12	B19L120	B19L121	B19L122	B19L123	B19L124	B19L126	B19L127	B19L128	B19L13	B19L130	B19L131	B19L132	B19L133	B19L134	B19L135	B19L136	B19L137	B19L14	B19L142	B19L143	B19L144	B19L145	B19L147	B19L15	B19L17	B19L2	B19L20	B19L21	B19L22	B19L24
L1A.1	1A	0	wsnp_Ex_c24686_33941368, RAC875_c37183_331, (wsnp_Ex_c2181_4089788):{wsnp_CAP11_c23_61357, wsnp_Ex_c24686_33942264}:GENE-0431_601:RAC875_c19509_174, GENE-0431_573	B	A	B	A	A	A	B	B	A	A	A	A	B	B	A	A	A	A	B	A	A	A	A	A	A	A	A	A	B	B	B	B	B	B	A	A	A	A	A	A	A	A	A	A	A	A
L1A.2	1A	5.00804	BS00087437_51:Excalibur_c34697_831, wsnp_Ex_c21336_30465618, GENE-0410_71, [Ex_c16529_304], [BobWhite_c12568_900], [BS00032112_51], [Ra_c4159_2716], [Excalibur_rep_c112145_271], [wsnp_Ex_c21193_30320134], [BS00021889_51], [RAC875_c23081_141]:Kukri_c25215_124, [Ex_c16529_304], [Excalibur_c59894_97], [Kukri_c10065_415], [IACX662], [Excalibur_rep_c112145_271], (wsnp_Ex_c534_1058778), [BS00021889_51]…	B	A	B	A	A	A	B	B	A	A	A	A	B	B	A	A	A	A	B	A	A	A	A	A	A	A	A	A	B	B	B	B	B	B	A	A	A	A	A	A	A	A	A	A	A	A
L1A.3	1A	27.6224	{RAC875_c2122_795}	A	A	A	A	A	A	B	B	B	B	A	B	A	A	A	A	A	B	B	A	A	A	B	B	B	A	A	B	B	B	B	B	B	A	A	A	A	A	A	A	A	A	B	A	A	A
L1A.4	1A	29.6776	wsnp_RFL_Contig4080_4587633:Excalibur_c11666_996	A	A	A	A	A	A	B	B	B	B	A	B	A	A	A	A	A	B	B	A	A	A	B	B	B	A	A	B	B	B	A	A	A	A	A	A	A	A	A	A	A	A	B	A	A	A
L1A.5	1A	33.9484	{CAP11_c852_603}:{D_F5XZDLF01B50S3_317}	A	A	A	A	A	A	A	A	B	B	A	B	A	A	A	A	A	B	A	A	A	A	B	B	B	A	A	B	B	B	A	A	A	A	A	A	A	A	A	A	B	A	B	A	A	A
L1A.6	1A	51.2284	{Tdurum_contig54074_979}:Kukri_c22349_754, [D_GA8KES402-R8TV_187]:BS00080187_51, BobWhite_c39996_85, [IAAV8297], [Kukri_c1977_1940], [Tdurum_contig46413_680], [BS00056550_51], [Excalibur_c5139_198], [BS00076278_51], [BS00010039_51], [Kukri_c29655_239], [tplb0053o08_2004], [Kukri_c46939_83], [RAC875_c18640_821], [Tdurum_contig68827_61]:Kukri_rep_c102231_265, [Excalibur_c2868_451], [BS00022355_51]:…	B	A	B	A	A	A	A	A	B	B	A	B	A	A	A	A	B	B	A	A	A	A	B	B	B	A	B	B	B	B	A	A	A	A	B	B	A	A	A	A	B	A	B	B	B	A
L1A.7	1A	51.6316	Kukri_c5715_141	B	A	B	A	A	A	A	A	B	B	A	B	A	A	A	A	B	B	A	A	A	A	B	B	B	A	B	B	B	B	A	A	A	A	B	B	A	A	A	A	B	A	B	B	B	A
L1A.8	1A	53.7322	Excalibur_c58154_84, Excalibur_c25175_512:{IACX11001, Ex_c4876_1221, Tdurum_contig42479_3800}:{Kukri_c41943_535}:{BS00083459_51}:Tdurum_contig75476_167, (Tdurum_contig75476_721):wsnp_Ex_c19717_28713417, IAAV4132, [BS00079071_51], (RAC875_c23587_271):{Kukri_c2464_592}:{tplb0043-23_1346}:BS00081682_51:Kukri_c2121_2345, wsnp_Ex_c1137_2183772, BS00103478_51, wsnp_Ex_c4876_8692783, (Kukri_c2121_1334),…	B	A	B	A	A	A	B	B	B	B	A	B	A	A	A	A	B	B	B	A	A	A	B	B	B	A	B	B	B	B	A	A	A	A	B	B	A	A	A	A	B	A	B	B	B	A
L1A.9	1A	54.202	{Excalibur_c25891_1402, Kukri_c35451_1631}:{RAC875_c20875_753}	B	A	B	A	A	A	B	B	B	B	A	B	A	A	A	A	B	B	B	A	A	A	B	B	B	A	B	B	B	B	A	A	A	A	B	B	A	A	A	A	B	A	B	B	B	A
L1A.10	1A	54.6872	{Excalibur_c10065_570}:{Tdurum_contig83113_134, BS00077492_51, Excalibur_c20777_428}	B	A	B	A	A	A	B	B	B	B	A	B	A	A	A	A	B	B	B	A	A	A	B	B	B	A	B	B	B	B	A	A	A	A	B	B	A	A	A	A	B	A	B	B	B	A
L1A.11	1A	57.7756	{Tdurum_contig29484_628}:RAC875_c2122_159	B	B	B	A	A	A	B	B	B	B	A	B	A	A	A	A	B	B	B	A	A	A	B	B	B	A	B	B	B	B	B	B	B	A	B	B	A	A	A	A	B	A	B	B	B	A
L1A.12	1A	74.4407	RAC875_c54245_88, Tdurum_contig61492_458, (BS00003802_51), (BS00064536_51), (BS00003761_51):{Tdurum_contig15335_452}	B	B	B	A	A	B	B	B	B	B	A	B	A	A	A	B	B	B	B	B	A	A	B	B	B	A	B	B	B	B	B	B	B	A	B	B	A	B	A	A	B	B	B	B	B	B
L1A.13	1A	104.32	Kukri_rep_c104386_273, (RAC875_c5544_4156)	B	B	B	A	A	A	B	B	B	B	A	B	B	B	A	A	B	A	B	A	A	A	B	B	A	A	A	B	B	B	B	B	B	A	A	B	A	A	A	A	B	A	A	B	B	B
L1A.14	1A	106.16	{GENE-0002_856, RAC875_rep_c107325_644}:{Kukri_c47852_121}:{Tdurum_contig97688_186}:Excalibur_rep_c114535_55	B	B	B	A	A	A	B	B	B	B	A	B	B	B	A	A	B	B	B	A	A	A	B	B	B	A	A	B	B	B	B	B	B	A	A	B	A	A	A	A	B	A	A	B	B	A
L1A.15	1A	108.195	{BobWhite_c23763_350}:RFL_Contig2160_524, (BobWhite_c4328_1345):{Kukri_c13136_1363}	B	B	B	A	A	A	B	B	B	B	A	B	B	B	A	A	B	B	B	A	A	A	B	B	B	A	A	B	B	B	B	B	B	A	A	B	A	A	A	A	B	A	A	B	B	A
L1A.16	1A	113.305	Tdurum_contig8382_300, Excalibur_c7026_2635:Excalibur_c11941_612, [RAC875_c16820_419]:Excalibur_c11941_675, [RAC875_c16820_419]:Tdurum_contig13937_2280, [Kukri_c31964_109]:BS00065005_51, (BobWhite_c48591_394), (wsnp_Ra_c26191_35761997), (Kukri_c31964_56), (IAAV5252), [Kukri_c31964_109]:{Tdurum_contig13946_329, Excalibur_rep_c85213_146, Kukri_c46010_146, Tdurum_contig13946_241, wsnp_Ex_c31983_4070…	B	B	B	A	A	A	B	B	B	B	A	B	B	B	A	A	B	B	B	A	A	A	B	B	B	A	A	B	B	B	B	B	B	A	A	B	A	A	A	A	B	A	A	B	B	A
L1A.17	1A	113.793	Tdurum_contig28940_355, (Ra_c22663_367):Tdurum_contig11004_613:Tdurum_contig11004_400:Kukri_c7579_559, RAC875_c10090_963, (Tdurum_contig61515_522), (Excalibur_c7237_1208), (Excalibur_c7237_1084), (RAC875_c14066_452), (Tdurum_contig61515_259), (RAC875_rep_c111911_116):{Kukri_c7579_443}	B	B	B	A	A	A	B	B	B	B	A	B	B	B	A	A	B	B	B	A	A	A	B	B	A	A	A	B	B	B	B	B	B	A	A	B	A	A	A	A	B	A	A	B	B	A
L1A.18	1A	116.126	Kukri_rep_c107771_588, [Excalibur_c12215_352], (RAC875_c18749_87), [Tdurum_contig5008_635], (Kukri_c29134_108), [RFL_Contig3232_1224], [Kukri_c49776_192], [Tdurum_contig69753_513]:Kukri_c23985_229, BS00067339_51, [Excalibur_c12215_352], [Tdurum_contig5008_635], [RFL_Contig3232_1224], [Kukri_c49776_192], [Tdurum_contig69753_513]:{CAP7_c2317_217}:BS00013227_51, (Kukri_c4900_2435), (RAC875_c65431_35…	B	B	B	A	A	A	B	B	B	B	A	B	B	B	A	A	B	A	B	A	A	A	B	B	A	A	A	B	B	B	B	B	B	A	A	B	A	A	A	A	B	A	A	B	B	B
L1A.19	1A	120.875	wsnp_Ex_c15188_23387523, CAP7_c3885_73, RAC875_rep_c105092_114, Excalibur_c37474_242, GENE-0405_237, wsnp_Ku_c30921_40705731, IACX7695, Excalibur_c37474_179, BS00022156_51, Ra_c2322_174, Kukri_c27717_316, RFL_Contig5450_993, IAAV3552, IAAV4916, wsnp_Ra_c34203_42948357, Ra_c26970_1740, wsnp_Ex_c15188_23387754, (TA001042-0912), [Tdurum_contig43360_1381], (Kukri_c28532_103):RAC875_c49760_107, BobWhi…	B	B	B	A	A	A	B	B	B	B	A	B	B	B	A	A	B	A	B	A	A	A	B	B	A	A	A	B	B	B	B	B	B	B	A	B	A	A	A	A	B	B	A	B	B	B
L1A.20	1A	125.979	IACX7921, IAAV3846, Kukri_c362_91, Ku_c2742_638, [wsnp_CAP11_c1029_611774], [BS00022201_51], [BS00102492_51], [IACX1124], [Kukri_c362_151], [IAAV1463]:wsnp_Ra_c7847_13421750, GENE-0379_108, BobWhite_c18773_75, wsnp_Ex_c2749_5091813, Excalibur_rep_c88290_94, Excalibur_c32608_64, Excalibur_c20133_87, Ra_c11042_1500, Ex_c14515_218, Excalibur_s107771_77, [wsnp_CAP11_c1029_611774], [BS00022201_51], [B…	B	B	B	A	A	A	B	B	B	B	A	B	B	B	A	A	B	A	B	A	A	A	B	B	A	A	A	B	B	B	B	B	B	B	A	B	A	A	A	A	B	B	A	B	B	B
L1A.21	1A	129.141	wsnp_Ex_rep_c73818_71733737, [IAAV213], [BS00016654_51], [wsnp_Ex_c25734_34995416]:Ku_c10453_365, RAC875_c23442_221, wsnp_Ku_c557_1166684, [IAAV213], (RAC875_c3910_1425), [BS00016654_51], [wsnp_Ex_c25734_34995416], (Kukri_rep_c110684_517), (wsnp_JD_c9291_10157217), (CAP7_rep_c10603_130):{TA003238-0490}	B	B	B	A	A	A	B	B	B	A	A	B	B	B	A	A	B	A	B	A	A	A	B	A	A	A	A	B	B	B	B	B	B	B	A	B	A	A	A	A	A	B	A	B	B	A
L1A.22	1A	144.348	wsnp_Ex_c4310_7770452, BobWhite_c37935_124, (IACX18883), (RAC875_c21625_246), (BS00021719_51), (wsnp_Ra_c32175_41221223):{Excalibur_c13183_128}	A	B	A	A	A	A	A	A	B	A	A	B	A	A	A	A	B	A	A	A	A	A	B	A	A	A	A	B	A	A	A	A	A	A	A	B	A	A	A	A	A	B	A	B	B	A
L1A.23	1A	149.341	RAC875_c53185_802:Excalibur_c30591_637, (CAP11_c1972_285), (IACX4378):wsnp_Ra_c12148_19539667, (wsnp_Ku_c24239_34199356), (RAC875_c31276_1128), (RFL_Contig3203_1971), (Ex_c5192_943)	A	B	A	A	A	A	A	A	B	A	A	B	A	A	A	A	B	A	A	A	A	A	B	A	A	A	A	B	A	A	A	A	A	A	A	B	A	A	A	A	A	B	A	B	B	A
L1A.24	1A	164.573	BS00023126_51, [IACX4386]:Kukri_c60564_136, [IACX4386]	B	B	B	A	A	A	B	B	B	A	A	B	B	B	A	A	B	A	B	A	A	A	B	A	A	A	A	B	B	B	B	B	B	B	A	B	A	A	A	A	A	B	A	B	B	A
L1A.25	1A	164.997	{RFL_Contig4231_575}:{BS00067021_51}:BS00094925_51, [IACX742]:wsnp_Ra_c16080_24638622, [IACX742], (RAC875_c38916_66)	B	B	B	A	A	A	B	B	B	A	A	B	B	B	A	A	B	A	B	A	A	A	B	A	A	A	A	B	B	B	B	B	B	B	A	B	A	A	A	A	A	B	A	B	B	A
L1A.26	1A	167.096	BS00067742_51, [Excalibur_c3429_236], [TA004265-0757], [RAC875_c100147_55]:BobWhite_c29908_113, wsnp_Ra_c3270_6136110, wsnp_Ra_c3270_6136601, [IACX5793], [Tdurum_contig32437_257], [BS00021728_51], [wsnp_Ra_c11877_19161832], [BS00065324_51], (IACX5960):{BS00021864_51}:wsnp_Ku_c21316_31053745, wsnp_Ex_rep_c109742_92411838, (RAC875_c24047_284), (BS00096721_51), (RFL_Contig22_387), (wsnp_BM140362A_Ta…	B	A	B	A	A	A	B	B	B	A	A	B	B	B	A	A	B	A	B	A	A	A	B	A	B	A	A	B	B	B	B	B	B	B	A	B	A	A	A	A	A	B	A	B	B	A
L1A.27	1A	168.104	{TA003063-0097}:{BS00079538_51, RAC875_c60514_90, BS00022220_51, GENE-0511_403, wsnp_CAP12_c1960_972031, BS00022173_51}	B	A	B	A	A	A	B	B	B	A	A	B	A	A	A	A	B	A	B	A	A	A	B	A	B	A	A	B	B	B	B	B	B	B	A	B	A	A	A	A	A	B	A	B	B	A
L1A.28	1A	168.599	GENE-3454_74, [wsnp_Ku_c23012_32893918], [Tdurum_contig57101_742], [wsnp_JD_c6544_7697235], [Ra_c64515_242], [Jagger_c5280_407], [wsnp_Ex_c1997_3756118], [Ku_c1313_1673], [Kukri_rep_c109473_80], [wsnp_JD_c6544_7697412], [BobWhite_c11946_277], (wsnp_Ex_c9722_16062937), [BS00066071_51], [wsnp_Ex_c1997_3755945], [IAAV2694], [wsnp_Ex_c1997_3757721]:wsnp_BM137879A_Ta_2_1, (BS00022788_51), [wsnp_Ku_c23…	B	A	B	A	A	A	B	B	B	A	A	B	A	A	A	A	B	A	B	A	A	A	B	A	B	A	B	B	B	B	B	B	B	B	A	B	A	A	A	A	A	B	A	B	B	A
L1A.29	1A	169.096	Excalibur_c7113_2258, [wsnp_CAP7_c3472_1623955], [BS00028146_51], (BS00012042_51), [Kukri_c45512_193], [CAP7_c4879_249], (Excalibur_c45861_189):wsnp_JD_c13384_13393159, (BobWhite_c13761_242), (BobWhite_c28971_184), [wsnp_CAP7_c3472_1623955], (BS00110130_51), (wsnp_Ku_c33917_43336069), [BS00028146_51], (BobWhite_c26122_129), (IAAV8743), [Kukri_c45512_193], [CAP7_c4879_249]:BS00110627_51, Ex_c4060_…	B	A	B	A	A	A	B	B	B	A	A	B	A	A	A	A	B	A	B	A	A	A	B	A	B	A	B	B	B	B	B	B	B	B	A	B	A	A	A	A	A	A	A	B	B	A
L1A.30	1A	169.589	{GENE-0262_431}	B	A	B	A	A	A	B	B	A	A	A	B	A	A	A	A	B	A	B	A	A	A	B	A	B	A	B	B	B	B	B	B	B	B	A	B	A	A	A	A	A	A	A	B	B	A
L1A.31	1A	171.14	{Excalibur_c47013_1503}:{Kukri_c7119_392}:{IACX5994, wsnp_Ex_c33452_41938159, wsnp_Ex_c33452_41938013, Ra_c110766_321}	B	A	B	B	B	A	B	B	A	A	B	B	A	A	A	A	B	A	B	A	A	A	B	A	B	A	B	B	B	B	B	B	B	B	A	B	A	A	A	A	A	A	A	B	B	A
L1A.32	1A	171.632	{Ku_c8992_405}	B	A	B	B	B	A	B	B	A	A	B	B	A	A	A	A	B	A	B	A	A	A	B	A	B	A	B	B	B	B	B	B	B	B	A	B	A	A	A	A	A	A	A	B	B	A
L1A.33	1A	172.13	wsnp_Ex_rep_c102067_87313597, RFL_Contig5334_831, RAC875_rep_c115114_123, RAC875_rep_c105766_652, [BS00070580_51], (RAC875_c32379_216), [wsnp_Ex_rep_c102067_87314043], [GENE-0033_233], [wsnp_BE443588A_Ta_2_2], (wsnp_BE443588A_Ta_2_1), [Kukri_rep_c115111_251]:Tdurum_contig56158_60, [BS00070580_51], [wsnp_Ex_rep_c102067_87314043], [GENE-0033_233], (RFL_Contig5334_1969), [wsnp_BE443588A_Ta_2_2], (IA…	B	A	B	B	B	A	B	B	A	A	B	B	A	A	A	A	B	A	B	A	A	A	B	A	B	A	B	B	B	B	B	B	B	B	A	B	A	A	A	A	A	A	A	B	B	A
L1A.34	1A	172.602	Kukri_c13463_728, [IACX14]:IACX7789, [IACX14]:{BS00085818_51, BS00085821_51}	B	A	B	B	B	A	B	B	A	A	B	B	A	A	A	A	B	A	B	A	A	A	B	A	B	A	B	B	B	B	B	B	B	B	A	B	A	A	A	A	A	A	A	B	B	A
L1A.35	1A	176.43	{BS00070560_51}	B	A	B	B	B	A	B	B	A	A	B	B	A	A	A	A	A	A	B	A	A	A	B	A	B	A	B	B	B	B	B	B	B	B	A	B	A	A	A	A	A	A	A	B	B	B
L1A.36	1A	184.056	{RAC875_c11363_678}	B	A	B	B	B	A	B	B	A	A	B	B	A	A	A	B	A	A	B	A	B	A	B	A	B	A	B	B	A	A	B	B	B	B	A	B	A	A	A	A	A	A	A	A	A	B
L1B.1	1B	5e-08	{Excalibur_c22958_433}:{Excalibur_c29707_318, Jagger_c5878_119, RAC875_c400_1363, BS00093078_51}:{RAC875_c83271_139}:Excalibur_c10657_796, [BS00022020_51]:Kukri_c44369_131, (IAAV3683), [BS00022020_51]:{Excalibur_c10657_1280}	B	A	B	B	B	B	B	B	B	B	B	A	B	B	A	A	A	A	B	B	B	A	B	B	A	B	A	B	B	B	B	B	B	A	A	B	A	A	A	B	B	A	B	A	A	B
L1B.2	1B	3.22436	BS00064465_51:RAC875_c5727_1074, Kukri_c79308_278, [Excalibur_c35316_388], [BS00083177_51], [BS00022482_51], [BS00022505_51], [BobWhite_c5793_372], [Kukri_rep_c106834_139]:BS00062605_51, [Excalibur_c35316_388], [BS00083177_51], [BS00022482_51], [BS00022505_51], [BobWhite_c5793_372], [Kukri_rep_c106834_139]:{Kukri_c8390_801}:BS00022504_51, IAAV3403, BS00010868_51, [Excalibur_c35316_388], [BS000831…	B	A	A	B	B	B	B	B	B	B	B	A	B	B	A	A	A	A	B	B	B	A	B	B	A	A	A	B	B	B	B	B	B	A	A	B	A	A	A	B	B	A	B	A	A	B
L1B.3	1B	13.5158	{Ku_c17846_363}:RAC875_c8222_773, (BS00003917_51), (BS00023004_51), (Kukri_c36151_170), (Kukri_c92979_195):{Tdurum_contig62624_190, wsnp_Ku_rep_c103074_89905152, wsnp_Ku_rep_c103074_89904851, BS00110900_51, Tdurum_contig68637_256, Kukri_c7393_851}:{BS00089514_51}:{BS00108058_51, BS00108057_51, BS00105846_51}:{GENE-4832_103}:{BS00011608_51}:{Excalibur_c64866_259}:{BS00095286_51}:{RAC875_c11782_701…	A	A	A	A	A	B	B	B	B	B	A	B	B	B	A	A	A	B	B	B	B	B	B	B	A	A	A	B	B	B	B	B	B	A	A	A	A	A	A	B	B	A	B	A	A	A
L1B.4	1B	14.0131	{Kukri_c29655_194, BS00068429_51, BS00032266_51, wsnp_Ku_c1615_3178276, wsnp_Ex_c50340_54659660, RFL_Contig4140_1135}:BS00070706_51, (BS00029539_51), (Tdurum_contig47083_278)	A	A	A	A	A	B	B	B	B	B	A	B	B	B	A	A	A	B	B	B	B	B	B	B	B	A	A	B	B	B	B	B	B	A	A	A	A	A	A	B	B	A	B	A	A	A
L1B.5	1B	14.5107	{Tdurum_contig58525_304}	A	A	A	A	A	B	B	B	B	B	A	B	B	B	A	A	A	B	B	B	B	B	B	B	B	A	A	B	B	B	B	B	B	A	A	A	A	A	A	B	B	A	B	A	A	A
L1B.6	1B	15.0083	{BS00089524_51}	A	A	A	A	A	B	B	B	B	B	A	B	B	B	A	A	A	B	B	B	B	B	B	B	B	A	A	B	B	B	B	B	B	A	A	A	A	A	A	B	B	A	B	A	A	A
L1B.7	1B	15.5033	TA003422-0757	A	A	A	A	A	B	B	B	B	B	A	B	B	B	A	A	A	B	B	B	B	B	B	B	B	A	A	B	B	B	B	B	B	A	A	A	A	A	A	B	A	A	B	A	A	A
L1B.8	1B	16.5162	{Excalibur_c23515_1177}:Excalibur_c415_844, (Excalibur_c43567_282):{BS00101392_51}:{CAP8_c1356_189}:BS00053605_51, Kukri_c8592_935, (Kukri_c54054_511), (IAAV6899), [Excalibur_c55363_265], [Excalibur_c55959_651]:Ku_c20069_531, BS00105833_51, GENE-3569_500, Ku_c31363_2165, BS00068182_51, wsnp_Ra_c5485_9703900, BS00098794_51, Jagger_c4032_73, Kukri_c23662_414, Excalibur_c3270_1566, RAC875_c64371_209…	A	A	A	A	A	B	B	B	B	B	A	B	B	B	A	A	A	B	B	B	B	B	B	B	B	A	A	B	B	B	B	B	B	A	A	A	A	A	A	B	A	A	B	A	A	A
L1B.9	1B	17.5181	RAC875_c41129_455, [Excalibur_c6726_357]:Excalibur_c34148_481, GENE-4668_244, Excalibur_c14273_1928, [Excalibur_c6726_357], (wsnp_Ex_c14273_22230844)	A	A	A	A	A	B	B	B	B	B	A	B	B	B	A	A	A	B	B	B	B	A	B	B	B	A	A	B	B	B	B	B	B	A	A	A	A	A	A	B	A	A	B	A	A	A
L1B.10	1B	20.1738	Excalibur_c43567_850, (RAC875_c32874_1164):{Excalibur_c43567_913}	A	B	A	A	A	B	B	B	B	B	A	B	B	B	B	A	A	B	B	B	B	A	B	B	B	A	A	B	B	B	B	B	B	A	A	A	A	A	A	B	A	A	B	A	A	A
L1B.11	1B	24.0316	Excalibur_rep_c110246_86, (wsnp_Ex_rep_c68857_67737959)	B	B	B	A	A	B	B	B	B	B	A	B	B	B	B	A	A	B	B	B	B	A	B	B	B	A	A	A	B	B	B	B	B	B	A	A	A	A	A	B	A	A	A	A	A	A
L1B.12	1B	27.6833	Kukri_c38105_452, BobWhite_c28635_785, Ku_c6201_2890, BobWhite_c28635_896, (GENE-0505_443), [RFL_Contig5706_1294], [Ku_c70461_480], [wsnp_Ex_c2004_3770146], [wsnp_Ex_c31567_40338517], [BobWhite_c441_976], [wsnp_Ku_c4951_8856170], [BS00032364_51], (BS00066046_51), (wsnp_Ex_rep_c66883_65286958), (Ra_c45721_2630), [BS00073530_51], [wsnp_Ex_c52474_56060204], (wsnp_Ex_c22006_31181239), [Tdurum_contig7…	A	B	A	A	A	B	B	B	B	B	A	B	A	A	B	A	A	B	B	B	B	A	A	B	B	A	A	B	B	B	B	B	B	B	A	A	A	A	A	B	A	A	A	A	A	A
L1B.13	1B	33.2172	{BS00091191_51, BS00011462_51, BS00094570_51}	A	B	A	B	B	B	B	B	B	B	B	B	A	A	B	A	A	B	B	B	B	B	B	B	B	B	A	B	B	B	B	B	B	B	A	B	A	A	A	B	A	A	A	A	A	A
L1B.14	1B	38.9538	{IAAV8952}:{Tdurum_contig9762_314}:{BS00091126_51}:RAC875_c90169_393, (Tdurum_contig56148_382), (BS00059502_51)	A	B	A	A	A	B	B	B	B	B	A	B	B	B	B	A	A	B	B	B	B	B	A	B	B	A	A	B	B	B	B	B	B	B	A	B	A	A	A	B	A	A	B	A	A	A
L1B.15	1B	41.6227	D_contig25392_201:GENE-0427_442, Tdurum_contig55639_241, BS00065737_51, (IAAV2838), (IACX16577), (Kukri_rep_c100936_449)	A	B	A	A	A	B	B	B	B	B	A	B	B	B	B	A	A	B	B	B	B	A	A	B	B	A	A	B	B	B	B	B	B	B	A	A	A	A	A	B	A	A	B	A	A	A
L1B.16	1B	42.1069	{BS00022902_51}	A	B	A	A	A	B	B	B	B	B	A	B	B	B	B	A	A	B	B	B	B	A	A	B	B	A	A	B	B	B	B	B	B	B	A	A	A	A	A	B	A	A	A	A	A	A
L1B.17	1B	43.1198	Excalibur_c20072_758:{wsnp_Ra_c12151_19543036, Kukri_c45137_137}	A	B	A	A	A	B	B	B	B	B	A	B	A	A	B	A	A	B	B	B	B	A	A	B	B	A	A	B	B	B	B	B	B	B	A	A	A	A	A	B	A	A	A	A	A	A
L1B.18	1B	46.3469	RAC875_c32687_153, RAC875_c55891_659, BS00062724_51, JD_c107_683, RFL_Contig4235_707, IACX11374, IAAV2757, wsnp_Ex_c21198_30327016, IAAV3802, BS00084530_51, wsnp_Ex_c24318_33562395, wsnp_Ex_c39616_46871127, RAC875_c36737_316, Excalibur_c6892_274, Tdurum_contig30517_310, (wsnp_Ex_c4808_8584315), [Excalibur_c9149_1789], (BS00089563_51), [Excalibur_c9149_1326], [IACX4461], (Excalibur_c51898_470), [I…	A	B	A	A	A	B	B	B	B	B	A	B	A	A	B	A	A	B	B	B	B	A	B	B	B	A	A	A	A	A	B	B	B	B	A	A	A	A	A	B	A	A	A	A	A	A
L1B.19	1B	46.8444	BS00022551_51:BS00025527_51, Kukri_rep_c112383_588, RAC875_c100059_123, wsnp_Ex_c6378_11086366, (RAC875_rep_c99365_219), (TA004690-1102), [Ku_c9909_1766], [BS00023148_51], [BobWhite_c15152_341], [BS00107589_51], [BobWhite_c39656_106], (Tdurum_contig83079_133):{Ku_c8310_865}:RAC875_c62171_386, Ex_c69066_186, RAC875_c32848_578, [Ku_c9909_1766], [BS00023148_51], [BS00107589_51], [BobWhite_c39656_106…	A	B	A	A	A	B	B	B	B	B	A	B	A	A	B	A	A	B	B	A	B	A	B	B	B	A	A	A	A	A	B	B	B	B	A	A	A	A	A	B	A	A	A	A	A	A
L1B.20	1B	47.3419	{Excalibur_rep_c103592_955, Excalibur_c3557_66, wsnp_BG606986B_Ta_2_1, Excalibur_rep_c103592_565}	A	B	A	A	A	B	B	B	B	B	A	B	A	A	B	A	A	B	B	A	B	A	B	B	B	A	A	A	A	A	B	B	B	B	A	A	A	A	A	B	A	A	A	A	A	A
L1B.21	1B	47.8293	{Tdurum_contig30877_235}:RFL_Contig2176_1163, Excalibur_c44818_109, (CAP7_c1137_53), (RAC875_c39401_229), (Kukri_c13978_132), (RAC875_c39401_502), (RFL_Contig2176_1111), (Ku_c7195_2622), (RAC875_c52957_154), (RAC875_c39401_277), [BS00023071_51]:RFL_Contig2176_932, [BS00023071_51]	A	B	A	A	A	B	B	B	B	B	A	B	A	A	B	A	A	B	B	A	B	A	B	B	B	A	A	A	A	A	B	B	B	B	A	A	A	A	A	B	A	A	A	A	A	A
L1B.22	1B	50.4884	RAC875_c78619_523, (BS00006033_51):wsnp_JD_rep_c63201_40318622, (Kukri_s117372_152):{BS00072289_51}:Tdurum_contig10362_555, wsnp_BE590634B_Ta_2_5, IACX8280, wsnp_Ex_c3147_5816957, IACX1891, Tdurum_contig10362_328, RFL_Contig2736_827, [TA003586-0637], [Kukri_c19247_711], (Excalibur_c93510_360), [IACX906], [BS00066278_51]:Kukri_c30461_857, wsnp_BE590634B_Ta_2_1, BS00022577_51, BobWhite_c17032_179, …	A	B	A	A	A	B	B	B	B	B	A	B	A	A	B	A	A	B	B	A	B	A	B	B	B	A	A	A	A	A	B	B	B	B	A	A	A	A	A	B	A	A	A	A	A	A
L1B.23	1B	50.9806	RAC875_c4908_1539, IACX1240, RFL_Contig5937_1677, BS00067024_51, RAC875_c47427_75, [Excalibur_rep_c96924_118], [wsnp_Ex_c194_381656], [BobWhite_c8016_301], [BS00022851_51], [IAAV8459], [Ku_c79340_308], [BS00110231_51], [wsnp_BE494527B_Ta_2_1], [Ku_c16636_347], [BS00021680_51], [wsnp_Ex_c18384_27213023], [Kukri_c11389_59], [BS00095088_51]:CAP8_c4595_252, BS00081749_51, BS00083060_51, RAC875_c47427…	A	B	A	A	A	B	B	B	B	B	A	B	A	A	B	A	A	B	B	A	B	A	B	B	B	A	A	A	A	A	B	B	B	B	A	A	A	A	A	B	A	A	A	A	A	A
L1B.24	1B	52.5283	{wsnp_JD_c1544_2179305, Tdurum_contig47253_1624}	A	B	A	A	A	B	B	B	B	B	A	B	A	A	B	A	A	B	B	A	B	A	B	B	B	A	A	A	A	A	B	B	B	B	A	A	A	A	A	B	A	A	A	A	A	A
L1B.25	1B	53.5361	Excalibur_c43793_379, RAC875_c46093_492, (BS00065108_51), (CAP12_c6260_154), (RAC875_c42275_224), (RAC875_c22357_1053):BobWhite_c13124_430, Kukri_c63336_621, Kukri_c51735_79, (tplb0043k02_463), (CAP12_c6260_64), (RAC875_c30786_411):{Tdurum_contig67656_58}:CAP12_c5744_162, (BS00067525_51), (Tdurum_contig41945_748), (BobWhite_c16543_993), (RAC875_c839_352), (Tdurum_contig67656_387):{Ex_c4206_559}	A	A	A	A	A	B	B	B	B	B	A	B	A	A	B	A	A	B	B	A	B	A	B	B	B	A	A	A	A	A	B	B	B	B	A	A	A	A	A	B	A	A	A	A	A	A
L1B.26	1B	54.5462	BS00068327_51:Excalibur_c43076_405, Kukri_c42354_263	B	A	A	A	A	B	B	B	B	B	A	B	A	A	B	A	A	B	B	A	B	A	B	A	B	A	A	A	A	A	B	B	B	B	A	A	A	A	A	B	A	A	A	A	A	A
L1B.27	1B	56.6299	Jagger_c4380_159, TA004946-0577, Excalibur_c11980_619, Excalibur_c34765_1023, Excalibur_rep_c67747_629, Kukri_c4453_1248, RAC875_c38646_985, Tdurum_contig42491_750, BobWhite_c2027_84, Excalibur_c96904_336, GENE-0371_208, BS00069044_51, (Tdurum_contig10036_1695), (RAC875_c15593_1421), (IAAV1549), (TA002362-0954), (IAAV1683), (RAC875_c17188_1696), (IAAV5863), (Kukri_c30159_573), (Tdurum_contig10036…	B	A	A	A	A	B	B	B	B	B	A	B	A	A	B	A	A	B	B	A	B	A	A	A	B	A	B	A	A	A	B	B	B	B	B	A	A	A	A	B	A	A	A	A	A	A
L1B.28	1B	59.2735	IAAV565, Tdurum_contig8840_540, Kukri_c25512_53, BS00094562_51, IACX8359, (D_contig12192_450), [Tdurum_contig8840_237], (wsnp_Ex_c13878_21738866), [BS00068077_51], [BS00035268_51], [BS00077498_51], (wsnp_RFL_Contig395_4387107):{RFL_Contig16_132}:{wsnp_JD_c14411_14148961}:Kukri_c14795_188, Excalibur_c49496_705, [BS00070285_51], [Tdurum_contig8840_237], (Tdurum_contig8840_575), (wsnp_CAP11_c1902_10…	B	A	A	A	A	B	B	B	B	B	A	B	A	A	B	A	A	B	B	A	B	A	A	A	B	A	B	A	A	A	A	A	A	B	B	A	A	A	A	B	A	A	A	A	A	A
L1B.29	1B	62.5181	{Ra_c21994_996}	B	A	A	A	A	A	B	B	B	B	A	B	A	A	B	A	A	B	B	A	A	A	A	A	B	A	B	A	A	A	A	A	A	B	B	A	A	A	A	A	A	A	A	B	B	A
L1B.30	1B	63.5199	{Excalibur_c250_2008}	B	A	A	A	A	A	B	B	B	B	A	A	A	A	B	A	A	B	B	A	A	B	A	A	B	A	B	A	A	A	A	A	A	B	B	A	A	A	A	A	A	A	A	B	B	A
L1B.31	1B	64.0122	RAC875_c64377_732, Kukri_rep_c102102_273, (BobWhite_c44460_821), (BobWhite_c39901_338), (RAC875_c49225_66), (TA004059-0492), (BS00079088_51), (Kukri_c36758_140):{GENE-0129_190}:{GENE-0129_110}:{GENE-0129_123}	B	A	A	A	A	A	B	B	B	B	A	A	A	A	B	A	A	B	B	A	A	B	A	A	B	A	B	A	A	A	A	A	A	B	B	A	A	A	A	A	A	A	A	B	B	A
L1B.32	1B	65.0256	{GENE-0208_279}:{Tdurum_contig68980_317, BobWhite_c9091_160, GENE-0208_688}	B	A	A	A	A	A	B	B	B	A	A	A	A	A	B	A	A	B	B	A	A	B	A	A	B	A	B	A	A	A	A	A	A	B	B	A	A	A	A	A	A	A	A	B	B	A
L1B.33	1B	66.0391	{Kukri_c10121_498}:BS00015519_51, BS00012012_51, (BS00032039_51), (BS00032040_51), (Kukri_rep_c89128_138), (wsnp_Ex_c4774_8519623), (Excalibur_c7684_54)	B	A	A	A	A	A	B	B	B	A	A	A	A	A	B	A	A	B	B	A	A	B	A	A	B	A	B	A	A	A	A	A	A	B	B	A	A	A	A	A	A	A	A	B	B	A
L1B.34	1B	66.526	Tdurum_contig25612_195, (Tdurum_contig10475_87)	B	A	A	A	A	A	B	B	B	A	A	A	A	A	B	A	A	B	B	A	A	B	A	A	B	A	B	A	A	A	A	A	A	B	B	A	A	A	A	A	A	A	A	B	B	A
L1B.35	1B	68.6238	{BS00078414_51, GENE-0416_480, BS00078413_51, IACX8074}	B	A	A	A	A	A	B	B	B	A	A	A	A	A	B	A	A	B	B	B	A	B	A	A	B	A	B	A	A	A	A	A	A	B	B	A	A	A	A	A	A	A	A	B	B	A
L1B.36	1B	70.1427	GENE-0115_375, (BS00064471_51):{Kukri_c30490_328}	B	A	A	A	A	A	B	B	B	A	A	A	A	A	B	A	A	B	B	B	A	B	A	A	B	A	B	A	A	A	A	A	A	B	B	A	A	A	A	A	A	A	A	B	B	A
L1B.37	1B	75.2804	Kukri_c50351_53, (Tdurum_contig94450_255)	B	A	A	A	A	A	B	B	B	A	A	A	A	A	B	A	A	A	B	B	A	B	A	A	B	A	B	A	A	A	A	A	A	B	B	A	A	A	A	A	B	A	B	B	B	A
L1B.38	1B	76.2677	{BS00066052_51, Excalibur_c14706_421, IAAV1913}	B	A	A	A	A	A	B	B	B	A	A	A	A	A	B	A	A	A	B	B	A	B	A	A	B	A	B	A	A	A	A	A	A	B	B	A	A	A	A	A	B	A	B	B	B	A
L1B.39	1B	77.8116	{Tdurum_contig93330_263}:{BS00083500_51, BS00022398_51, BS00023105_51, IAAV3040, Tdurum_contig93330_656}:{GENE-0514_210, IACX11266}	B	A	A	B	B	A	B	B	B	A	B	A	A	A	B	A	A	A	B	B	A	B	A	A	B	A	B	A	A	A	A	A	A	B	B	A	A	A	A	A	B	A	B	B	B	A
L1B.40	1B	78.9545	{IAAV5776}	B	A	A	B	B	A	B	B	B	A	B	A	A	A	B	A	A	A	B	B	A	B	A	A	B	B	B	A	A	A	A	A	A	B	B	A	A	A	A	A	B	B	B	B	B	A
L1B.41	1B	80.6405	BobWhite_c11756_79, (BobWhite_c34125_183), [BS00066305_51], [BS00063302_51], (wsnp_Ex_rep_c88749_79992654), (BS00093275_51):{BobWhite_c42696_188, BS00011892_51}:Excalibur_c14102_459, [BS00066305_51], [BS00063302_51], (BobWhite_c1824_1445)	B	A	A	B	B	A	B	B	B	A	B	A	A	A	B	A	A	A	B	B	A	B	A	A	B	B	B	A	A	A	A	A	A	B	B	A	A	A	A	A	B	B	B	B	B	A
L1B.42	1B	81.6473	RFL_Contig785_1700, BobWhite_c20073_382, [BS00067000_51], (Excalibur_c35289_64):{BobWhite_c12960_168}:{D_contig03023_692}:BS00063686_51, BobWhite_c4482_73, [BS00067000_51], (Excalibur_c38500_494):{BS00036189_51}	B	A	A	B	B	A	B	B	B	A	B	A	A	A	B	A	A	A	B	B	A	B	A	A	B	B	B	A	A	A	A	A	A	B	B	A	A	A	A	A	B	B	B	B	B	A
L1B.43	1B	82.6599	{BS00063551_51}:RFL_Contig785_535, (BS00063537_51)	B	B	A	B	B	A	B	B	B	A	B	A	A	A	B	A	A	A	B	B	A	B	A	A	B	B	B	A	A	A	A	A	A	B	B	A	A	A	A	A	B	B	B	B	B	A
L1B.44	1B	83.2238	{Tdurum_contig13879_352, IAAV6133}	B	B	A	B	B	A	B	B	B	A	B	A	A	A	B	A	A	A	B	B	A	B	A	A	B	B	B	A	A	A	A	A	A	B	B	A	A	A	A	A	B	B	B	B	B	A
L1B.45	1B	86.3706	wsnp_Ex_c1597_3045682, wsnp_BE446672B_Ta_2_1, (wsnp_Ku_c1827_3575162), [Tdurum_contig9144_222], [wsnp_Ex_c24777_34031473], (Kukri_c44587_130), (Tdurum_contig92835_177):wsnp_Ex_c17990_26770800, [Tdurum_contig9144_222], [wsnp_Ex_c24777_34031473], (RAC875_c6537_2196):Tdurum_contig60566_269:Tdurum_contig48103_1481	B	B	A	B	B	A	B	B	B	A	B	A	A	A	B	A	A	A	B	B	A	B	A	A	A	B	B	A	A	A	A	A	A	B	B	A	A	A	A	A	B	A	B	B	B	A
L1D.1	1D	0	RFL_Contig4216_2135	B	A	B	B	B	B	A	A	B	B	B	B	B	B	B	A	A	A	A	A	B	A	A	B	B	B	B	A	B	B	A	A	A	A	B	B	A	B	A	B	B	A	B	B	B	A
L1D.2	1D	1.26409	{Excalibur_c19857_549}:RAC875_c55026_311, (Excalibur_c23473_451), (IAAV2396), (Ra_c27073_507), (Kukri_c13363_675):{wsnp_Ra_rep_c70864_68811253, D_contig15826_234, RAC875_rep_c107479_97}:{Ex_c101469_91, RAC875_c5341_106}:RAC875_c51346_99, [wsnp_Ex_rep_c68201_66980814], (BobWhite_c3319_141), [Excalibur_c3258_402], [Ra_c11906_1441], [IACX1420], [RFL_Contig651_953], (IACX1549), [Kukri_c14880_637], [R…	B	A	B	B	B	B	A	A	B	B	B	B	B	B	B	A	A	A	A	A	B	A	A	B	B	B	B	A	B	B	A	A	A	A	B	B	A	B	A	B	B	A	B	B	B	A
L1D.3	1D	1.75341	{wsnp_Ex_rep_c111610_93458148, D_GDS7LZN02GSCOW_131, BobWhite_c22710_152}:D_contig20248_176, (Excalibur_c8301_1555), (Kukri_rep_c110316_116), (BS00063907_51), [RAC875_c35777_484], (BS00093390_51), [RFL_Contig4705_3207]	B	A	A	B	B	B	A	A	B	B	B	B	B	B	B	A	A	A	A	A	B	A	A	B	B	B	B	A	B	B	A	A	A	A	B	B	A	B	A	B	B	A	B	B	B	A
L1D.4	1D	2.73954	wsnp_Ex_c35886_43949442, Ra_c21472_1369, wsnp_Ku_c40309_48558476, IAAV724, RAC875_c10083_154, wsnp_Ex_c35886_43950574, (wsnp_Ex_c35886_43950102), [RAC875_c35777_484], (CAP11_c1701_324), (IACX574), (Excalibur_c8231_398), (IAAV3490), [RFL_Contig4705_3207]:{wsnp_Ra_c193_406396, Excalibur_c23906_303}	B	A	A	B	B	B	A	A	B	B	B	B	B	B	B	A	A	A	A	A	A	A	A	B	B	B	B	A	B	B	A	A	A	A	B	B	A	B	A	B	B	A	B	B	B	A
L1D.5	1D	3.18579	{Excalibur_rep_c103577_181}:{CAP7_c9557_164, wsnp_Ex_c29613_38622101}:wsnp_Ex_c16429_24929065, IAAV6872, (Excalibur_rep_c69044_1105):Ex_c18035_602, [Ra_c11906_1441], [IACX1420], [RFL_Contig651_953], [Jagger_c5542_100], [IAAV149], [RAC875_rep_c105168_114], [IAAV8839], [Kukri_c87370_400], [BobWhite_c14141_197], [RAC875_c39112_117]:Kukri_c59519_352, RAC875_c21565_1111, RFL_Contig5449_1330, RAC875_c5…	B	A	B	B	B	B	A	A	B	B	B	B	B	B	B	A	A	A	A	A	A	A	A	B	B	B	B	A	B	B	A	A	A	A	B	B	A	B	A	B	B	A	B	B	B	A
L1D.6	1D	15.4358	{BS00066446_51}:RAC875_c33279_526, wsnp_Ku_c53270_57959459, (BS00038418_51), (D_contig14507_369)	A	A	B	B	B	B	A	A	B	B	B	B	B	B	B	A	A	A	A	A	A	A	A	B	A	B	B	B	A	A	A	A	A	A	B	B	A	B	A	B	B	B	A	B	B	B
L1D.7	1D	15.9111	RAC875_rep_c105196_532:{BS00060042_51}	A	A	B	B	B	B	A	A	B	B	B	B	B	B	B	A	A	A	A	A	B	A	A	B	A	B	B	B	A	A	A	A	A	A	B	B	A	B	A	B	B	B	A	B	B	B
L1D.8	1D	16.4162	{IACX11283}:{Excalibur_c54055_694}	A	A	B	B	B	B	A	A	B	B	B	B	B	B	B	A	A	A	A	A	-	A	A	B	A	B	B	B	A	A	A	A	A	A	B	A	A	B	A	B	B	B	A	B	B	B
L1D.9	1D	17.4534	Kukri_c18350_208, [BS00022962_51]:BobWhite_rep_c65565_359, [BS00022962_51]	A	A	B	B	B	B	A	A	B	B	B	B	B	B	B	A	A	A	A	A	A	A	A	B	A	B	B	B	A	A	A	A	A	A	B	A	A	B	A	B	B	B	A	B	B	B
L1D.10	1D	17.9458	{TA001371-0399}	A	A	B	B	B	B	A	A	B	B	B	B	B	B	B	A	A	A	A	A	A	A	A	B	A	B	B	B	A	A	A	A	A	A	B	A	A	B	A	B	B	B	A	B	B	B
L1D.11	1D	18.9627	{RAC875_rep_c95066_120}:Kukri_c3008_329, [BS00086679_51], [RAC875_c35094_476], [BS00074817_51], [Kukri_c9864_936], [BS00011451_51], [D_GBUVHFX01ANH44_230], [BS00066920_51], [Kukri_c9864_1220], [D_contig16934_681], [BS00072193_51], (RAC875_c26231_68), [wsnp_CAP11_rep_c4017_1896951], (BS00063799_51), [CAP12_c2978_93]:BS00022168_51, BS00065722_51, RAC875_rep_c69777_101, [BS00086679_51], (RAC875_c828…	A	A	B	B	B	B	A	A	B	B	B	B	B	B	B	A	A	A	A	A	A	A	A	B	A	B	B	B	A	A	A	A	A	A	B	A	A	B	A	B	A	B	A	B	B	B
L1D.12	1D	32.3854	Kukri_c22313_166:Kukri_c33670_261, Kukri_c33670_506	A	A	B	A	A	A	B	B	A	B	A	B	B	B	B	A	A	B	B	A	A	A	A	B	A	B	B	B	B	B	A	A	A	A	A	A	A	B	A	B	A	B	A	A	A	B
L1D.13	1D	33.4055	RAC875_c29598_336, (IAAV5327):{Excalibur_c48750_124, wsnp_RFL_Contig4025_4499792, Excalibur_c24303_1145}	A	A	B	A	A	A	B	B	A	B	A	B	B	B	B	A	A	B	B	A	A	A	A	B	A	B	B	B	B	B	A	A	A	A	A	A	A	B	A	B	A	B	A	A	A	B
L1D.14	1D	35.5211	{Ex_c6145_1877, RAC875_c7752_145, Ex_c6145_833, RAC875_c7752_549, RAC875_c7752_2913, RAC875_c7752_1223}	A	A	B	A	A	A	B	B	A	B	A	B	B	B	B	A	A	B	B	B	-	A	A	B	A	B	B	B	B	B	A	A	A	A	A	A	A	B	A	B	A	B	A	A	A	B
L1D.15	1D	36.0152	{BS00089270_51}:Excalibur_c16851_142, wsnp_Ex_c7252_12454704, BS00030948_51, BobWhite_c27474_65, (RFL_Contig1338_2646), (BS00089269_51), (CAP7_c973_156), (CAP8_c2401_433), (Excalibur_c4876_832), (Ku_c12842_664), (Excalibur_c5892_1129):{Kukri_c98832_211}:{tplb0061f07_1411, wsnp_Ra_c1020_2062200}	A	A	B	A	A	A	B	B	A	B	A	B	B	B	B	A	A	B	B	B	A	A	A	B	A	B	B	B	B	B	A	A	A	A	A	A	A	B	A	B	A	-	A	A	A	B
L1D.16	1D	36.2613	{IAAV6247}:Excalibur_c101903_734, (D_contig57829_235), (Excalibur_c44711_453), (Kukri_c23473_534):{RFL_Contig1338_2062}	A	A	B	A	A	A	B	B	A	B	A	B	B	B	B	A	A	B	B	B	B	A	A	B	A	B	B	B	B	B	A	A	A	A	A	A	A	B	A	B	A	B	A	A	A	B
L1D.17	1D	36.7465	Excalibur_c15692_532	A	A	B	A	A	A	B	B	A	B	A	B	B	B	B	A	A	B	B	B	B	A	A	B	A	B	B	B	B	B	A	A	A	A	A	A	A	B	A	B	A	B	A	A	A	B
L1D.18	1D	40.006	{wsnp_BE637971D_Ta_2_3}:{RAC875_c41145_189, IAAV8085}	A	A	B	A	A	A	B	B	A	B	A	B	B	B	B	A	A	B	B	B	B	A	A	B	A	B	B	B	B	B	A	A	A	A	A	A	A	A	A	B	A	B	A	A	A	B
L1D.19	1D	40.4907	wsnp_Ku_c13229_21141117, (wsnp_Ra_c48124_53475114), (wsnp_Ra_c48124_53475145), (BobWhite_rep_c49356_237), (wsnp_Ku_c13229_21141168), (Excalibur_rep_c105429_528):{Excalibur_c65104_163, Kukri_c37718_187}:Ku_c111306_399, (wsnp_Ex_c1969_3705930):{Jagger_c3179_499, wsnp_JD_rep_c48890_33141899, Kukri_c57942_177}:{Excalibur_c17152_454}:{BobWhite_c17559_105}	A	A	B	A	A	A	B	B	A	B	A	B	B	B	B	A	A	B	B	B	B	A	A	B	A	B	B	B	B	B	A	A	A	A	A	A	A	A	A	B	A	B	A	A	A	B
L1D.20	1D	51.7374	{BS00000744_51, wsnp_Ex_c41048_47969948, wsnp_JD_c3091_4079762}:{Kukri_c83523_57}	A	B	A	A	A	A	B	B	A	B	A	A	B	B	B	B	A	B	B	B	B	A	A	B	A	B	B	B	B	B	A	A	A	B	A	A	A	A	A	B	A	A	B	A	A	B
L1D.21	1D	52.1859	Kukri_c36351_64, [Kukri_c54820_382], [RAC875_c10925_1887], (IAAV1917), [D_GDS7LZN02IXNP1_255], [wsnp_CAP12_c55_32598]:Kukri_c2408_784, RAC875_c48669_292, [Kukri_c54820_382], [RAC875_c10925_1887], [D_GDS7LZN02IXNP1_255], [wsnp_CAP12_c55_32598]	A	B	A	A	A	A	B	B	A	B	A	A	B	B	B	B	A	B	B	B	B	A	A	B	A	B	B	B	B	B	A	A	A	B	A	A	A	A	A	B	A	A	B	A	A	B
L1D.22	1D	52.4803	BS00093336_51, Excalibur_rep_c111074_76, (BS00093325_51), (Kukri_c7822_144), [RAC875_c10925_1887], [D_GDS7LZN02IXNP1_255], (RAC875_c20883_693), (Kukri_c26168_713), [wsnp_CAP12_c55_32598]:{wsnp_Ex_c278_538285, RAC875_c2070_566}:{TA002086-0901}	A	B	A	A	A	A	B	B	A	B	A	A	B	B	B	B	A	B	B	B	A	A	A	B	A	B	B	B	B	B	A	A	A	B	A	A	A	A	A	B	A	A	B	A	A	B
L1D.23	1D	133.954	Kukri_c875_126, (BobWhite_c25409_137), [BS00063255_51], [Tdurum_contig49509_606], [wsnp_Ex_rep_c68020_66765390], [BobWhite_c1824_1380], [RAC875_c40434_373], [RAC875_c14613_68], [wsnp_Ku_rep_c70564_70182765], (RAC875_c6537_304), [BobWhite_c1783_550]:{RAC875_c6537_352}:{RAC875_c68927_95}:RAC875_c63359_192, Kukri_c12190_1080, wsnp_Ex_c1861_3506449, CAP7_c2089_140, BobWhite_rep_c63264_629, BobWhite_c…	A	A	A	A	A	A	B	B	A	B	A	A	A	A	B	B	A	B	B	B	A	A	B	B	A	A	A	B	A	A	B	B	B	B	B	B	A	B	A	A	A	A	B	A	A	A
L1D.24	1D	135.126	{Excalibur_c55140_64}	A	A	A	A	-	A	-	B	A	B	A	A	A	A	B	B	A	B	B	B	A	A	B	B	A	A	A	B	A	A	B	B	B	B	B	B	A	B	A	B	A	A	B	A	A	A
L1D.25	1D	137.345	ELF-D1:{RAC875_c4036_1020}:RAC875_c8503_644, Ra_c97840_496, Kukri_rep_c110487_219, RAC875_c2258_1028, BS00011508_51, Excalibur_c36269_513, Excalibur_c43086_237, RFL_Contig2961_2046, Kukri_c9249_700, Excalibur_c13076_384, BS00011947_51, Kukri_c59535_127, RAC875_c43846_154, RAC875_c24317_1015, Excalibur_rep_c104128_176, (Kukri_rep_c102822_374), (Kukri_rep_c106578_178), [RFL_Contig4538_657], (Excali…	A	A	A	B	B	A	B	B	A	B	B	A	A	A	B	B	A	B	B	B	B	A	B	B	A	A	A	B	A	A	B	B	B	B	B	B	A	B	A	B	A	A	B	A	A	A
L1D.26	1D	139.423	{Kukri_c15691_151}	A	A	A	B	B	A	B	B	A	B	B	A	A	A	B	B	A	B	B	A	B	A	B	B	-	A	A	B	A	A	B	B	B	B	B	B	A	B	A	B	-	A	B	A	A	A
L2A.1	2A	0	Kukri_c17467_2711	B	A	A	B	B	B	B	B	A	B	B	A	B	B	A	B	A	B	B	B	B	B	B	B	B	A	A	A	B	B	A	A	A	A	A	A	B	A	B	B	B	A	A	A	A	B
L2A.2	2A	0.244398	{tplb0032i02_1388}:{RAC875_c44680_90, BS00111318_51}:TA002095-0637, tplb0032i02_1435, wsnp_Ra_c21104_30458226, Kukri_c40204_141, (BS00064392_51), (Excalibur_c29231_905), (RAC875_c63018_441), (RAC875_c510_923), (Kukri_c46542_1015), (BS00022393_51), (Tdurum_contig76595_208), (Excalibur_c12980_2392), (wsnp_Ku_c33374_42877546), (wsnp_Ex_c997_1906900), (Ra_c510_171):{Excalibur_c12980_2621, Kukri_rep_c…	B	A	A	B	B	B	B	B	A	B	B	A	B	B	A	B	A	B	B	B	B	B	B	B	B	A	A	A	B	B	A	A	A	A	A	A	B	A	B	B	B	B	A	A	A	B
L2A.3	2A	0.74215	{RAC875_c42847_141}	B	A	A	B	B	B	B	B	A	B	B	A	B	B	A	B	A	B	B	B	B	B	B	B	B	A	A	A	B	B	A	A	A	A	A	A	B	A	B	B	B	B	A	A	A	B
L2A.4	2A	1.14314	{Kukri_c35248_185, Excalibur_c20098_350}	B	A	A	B	B	B	B	B	A	B	B	A	B	B	A	B	A	B	B	B	B	B	B	B	B	A	A	A	B	B	A	A	A	A	A	A	B	A	B	B	B	B	B	A	A	B
L2A.5	2A	25.6455	{D_F5XZDLF01EFGMN_252}	A	A	B	B	B	B	B	B	A	B	B	A	B	B	B	B	B	B	B	A	B	A	B	B	A	A	B	A	B	B	A	A	A	A	A	B	B	A	B	A	A	A	B	A	A	B
L2A.6	2A	26.0383	{BobWhite_c2022_245}:CAP11_rep_c9060_520, wsnp_CAP8_rep_c9132_3977980, (BobWhite_c58481_104), (CAP8_rep_c8022_270), (RAC875_c11652_544), (wsnp_CAP8_c2110_1147974)	A	A	B	B	B	B	B	B	A	B	B	A	B	B	B	B	B	B	B	A	B	A	B	B	A	A	B	A	B	B	A	A	A	A	A	B	B	A	B	A	A	A	B	A	A	B
L2A.7	2A	27.0064	{CAP11_c2293_200}	A	A	B	B	B	B	B	B	A	B	B	A	B	B	B	B	B	B	B	A	B	A	B	B	A	A	B	B	B	B	A	A	A	A	A	B	B	A	B	A	A	A	B	A	A	B
L2A.8	2A	27.5014	BS00022487_51, [RAC875_c20273_984], [Ra_c44994_415]:{GENE-0137_147}:Kukri_c33779_1069, (Kukri_c33779_1099), [RAC875_c20273_984], [Ra_c44994_415]:RAC875_c20273_823, GENE-0137_1660, (Excalibur_c29937_261), [RAC875_c20273_984], [BobWhite_c8085_498], [BS00009604_51], [Ra_c44994_415]:GENE-0137_1624, [RAC875_c20273_984], [BobWhite_c8085_498], [BS00009604_51], [Ra_c44994_415]	A	A	B	B	B	B	B	B	A	B	B	A	B	B	B	B	B	B	B	B	B	A	B	B	A	A	B	B	B	B	A	A	A	A	A	B	B	A	B	A	A	A	B	A	A	B
L2A.9	2A	28.5562	Tdurum_contig5711_174, [GENE-0749_215]:{wsnp_Ex_c15740_24096817}:{RAC875_c31045_882}:Excalibur_rep_c67994_169, wsnp_Ex_c22202_31392780, [BS00066756_51], [BS00070798_51], (BS00079035_51), [RAC875_rep_c78518_198], [GENE-0749_215], (BobWhite_c48481_81):{RAC875_c31045_841}:Kukri_rep_c104307_905, BS00073382_51, BS00022982_51, IACX8060, [BS00066756_51], [BS00070798_51], (BS00073381_51), [RAC875_rep_c78…	A	A	B	B	B	B	B	B	A	B	B	A	B	B	B	B	B	B	B	B	B	A	B	B	A	A	B	B	B	B	A	A	A	A	A	B	B	A	B	A	A	A	B	A	A	B
L2A.10	2A	29.6136	{Ku_c23118_149}:wsnp_Ex_rep_c103167_88182254	A	A	B	B	B	B	B	B	A	B	B	A	B	B	B	B	B	B	B	B	B	A	B	B	A	A	B	B	B	B	A	A	A	A	A	B	A	A	A	A	A	A	B	A	A	B
L2A.11	2A	30.6182	{Kukri_c307_2053, RAC875_c14944_555}:D_GA8KES401BVP4P_43, (Kukri_c24262_918)	A	A	B	B	B	B	B	B	A	B	B	A	B	B	B	B	B	B	B	B	B	A	B	A	A	A	B	B	B	B	A	A	A	A	A	B	A	A	A	A	A	A	B	A	A	B
L2A.12	2A	32.7142	BS00066770_51, (Tdurum_contig12246_456), (BS00022332_51)	A	A	B	B	B	B	B	B	A	B	B	A	B	B	B	B	B	B	B	B	B	A	B	A	A	B	B	B	B	B	A	A	A	A	A	B	A	A	A	A	A	A	B	A	A	B
L2A.13	2A	33.7135	{Ra_c58279_702}:wsnp_Ex_c5412_9564478, wsnp_Ex_c5412_9565527, wsnp_Ex_c5412_9564046, wsnp_Ex_c5412_9564550, Ra_c58279_684, (wsnp_Ex_c5412_9564346)	A	A	B	B	B	B	B	B	A	B	B	A	B	B	B	B	B	B	B	B	B	A	B	A	A	B	B	B	B	B	A	A	A	A	A	B	A	A	A	A	A	A	B	A	A	B
L2A.14	2A	35.8123	{IAAV2654}:{BS00066186_51}:Excalibur_rep_c105284_110, BS00022013_51, (wsnp_Ex_c30481_39394826), (Excalibur_c25235_1178), (BS00064905_51), (Excalibur_c61806_213), (Excalibur_rep_c105284_131), (Kukri_c1728_1876):BS00044274_51, wsnp_Ku_c1292_2572110, wsnp_Ku_c1292_2572053, Ra_c10616_265, BS00066217_51, BobWhite_c18852_91, (BS00049937_51), (IAAV7468), (Tdurum_contig46797_585)	A	A	B	B	B	B	B	B	A	B	B	A	B	B	B	B	B	B	B	B	B	A	B	A	A	B	B	B	B	B	A	A	A	A	A	B	A	A	A	A	A	A	B	A	A	B
L2A.15	2A	36.3019	Excalibur_c26918_75:wsnp_JD_rep_c48914_33168544	A	A	B	B	B	B	B	B	A	B	B	A	B	B	B	B	B	B	B	B	B	A	B	A	A	B	B	B	B	B	A	A	A	A	A	B	A	A	A	A	A	A	A	A	A	B
L2A.16	2A	36.7994	BS00083146_51, Excalibur_rep_c103108_709, wsnp_RFL_Contig3085_3007861, wsnp_Ex_c22645_31845564, (Tdurum_contig47258_1039), (BS00045900_51), [BS00110218_51], (BS00110524_51):{RAC875_c12221_367}:{Ra_c37244_428}:{wsnp_Ex_c22645_31845530, BS00085308_51, RAC875_c17991_874, Tdurum_contig66015_346}:wsnp_Ku_c15567_24223777, (wsnp_Ku_c15567_24224486), [BS00110218_51]	A	A	B	B	B	B	B	B	A	B	B	A	B	B	B	B	B	B	B	B	B	A	B	A	A	B	B	B	B	B	A	A	A	A	A	B	A	A	A	A	A	A	A	A	A	B
L2A.17	2A	37.297	{Kukri_c20220_469}	A	A	B	B	B	B	B	B	A	A	B	A	B	B	B	B	B	B	B	B	B	A	B	A	A	B	B	B	B	B	A	A	A	A	A	B	A	A	A	A	A	A	A	A	A	B
L2A.18	2A	37.7809	{Excalibur_rep_c111743_194}:RAC875_c13116_116, (RAC875_c13116_541), [Tdurum_contig48302_539], [IAAV733], [TA005222-0574], [BS00036766_51], (Tdurum_contig48302_532), (BobWhite_c22277_596), [Excalibur_c3108_5476], [Kukri_rep_c71876_521], [wsnp_JD_c13086_13174510], [Kukri_c15308_173], (wsnp_CAP12_c901_472535), [wsnp_Ex_c15325_23565935], [BS00036767_51], [Excalibur_c15733_252], (wsnp_Ex_c15325_235657…	A	A	B	B	B	B	B	B	A	A	B	A	B	B	B	B	B	B	B	B	B	A	B	A	A	B	B	B	B	B	A	A	A	A	A	B	A	A	A	A	A	A	A	A	A	B
L2A.19	2A	41.0404	Excalibur_rep_c107523_281, [Kukri_rep_c112814_700], [wsnp_Ex_c22862_32074455], (Kukri_rep_c112814_587), [BobWhite_c23953_312], (BobWhite_c5096_156), [wsnp_BG263521A_Ta_2_2], (wsnp_BG263521A_Ta_2_1):IAAV2090, TA001801-0524, Kukri_c38852_100, GENE-1350_36, wsnp_Ra_c58188_60005934, IAAV7492, Kukri_c61942_61, [Ku_c6019_806], [RAC875_rep_c101788_71], [wsnp_Ku_c4213_7674814], [Kukri_c4213_2363], [BS000…	A	A	B	B	B	B	B	B	A	A	B	A	B	B	B	B	B	B	B	B	B	A	B	A	A	B	B	B	B	B	A	A	A	A	A	B	A	A	A	A	A	A	A	A	A	B
L2A.20	2A	41.5243	BobWhite_c1049_338, BS00078116_51, (RAC875_c15367_553):{wsnp_Ex_rep_c102538_87682273}:tplb0041i03_438, (wsnp_Ex_c28204_37349164):{RAC875_c15213_1942}	A	A	B	B	B	B	B	B	A	A	B	A	B	B	B	B	B	B	B	B	B	A	B	A	A	B	B	B	B	B	A	A	A	A	A	B	A	A	A	A	A	A	A	A	A	B
L2A.21	2A	42.0166	BS00022301_51, (BobWhite_c4743_63)	A	A	B	B	B	B	B	B	A	A	B	A	B	B	B	B	B	B	B	B	B	A	B	A	A	B	B	B	B	B	A	A	A	A	A	B	A	A	A	A	A	A	A	A	A	B
L2A.22	2A	43.5495	{Ra_c42714_1137}:Kukri_c24064_2095, (Ku_c5710_310):wsnp_Ra_c4503_8155485	A	A	B	B	B	B	B	B	A	A	B	A	B	B	B	B	B	B	B	B	B	A	B	A	A	B	B	B	B	B	A	A	A	A	A	B	B	A	B	A	A	A	A	A	A	B
L2A.23	2A	47.3989	{BS00022896_51}	A	A	B	B	B	B	B	B	A	A	B	A	B	B	B	B	B	B	B	B	B	A	B	A	A	B	B	B	B	B	B	B	B	A	A	B	B	B	B	A	A	A	A	A	A	B
L2A.24	2A	50.0357	{wsnp_Ex_c4921_8764106}:RAC875_c9372_94, Tdurum_contig19237_67, Ku_c3202_1646, [Kukri_c35671_162], (Tdurum_contig12007_393), [BobWhite_c3444_750], [RAC875_c38018_278], [TA004304-0467], [Tdurum_contig27877_274], [RAC875_c16339_265], [RAC875_c14007_67]:JD_c3742_1130, IAAV4464:Kukri_c7816_357, Excalibur_c34876_407, [BobWhite_c3444_750], [RAC875_c16339_265]:RFL_Contig4517_1300, (BS00012320_51), [RAC8…	A	A	B	B	B	B	A	A	A	A	B	A	B	B	B	A	B	B	A	B	B	A	B	A	A	B	B	B	B	B	B	B	B	A	A	B	B	B	B	A	A	A	A	A	A	B
L2A.25	2A	50.5119	BS00022241_51	A	A	B	B	B	B	A	A	A	A	B	B	B	B	B	A	B	B	A	B	B	A	B	A	A	B	B	B	B	B	B	B	B	A	A	B	B	B	B	A	A	A	A	A	A	B
L2A.26	2A	53.1639	wsnp_JD_c514_781859, [wsnp_Ex_c28942_38018762], [wsnp_Ex_c5984_10493714], [TA001859-0887], [Excalibur_rep_c69799_1999], [IACX6337], [GENE-1792_762], [Ra_c13247_528], [wsnp_Ex_rep_c69014_67914888], [Excalibur_rep_c69014_112], [RAC875_rep_c113120_326], [Excalibur_rep_c113550_102], [GENE-1792_560]:wsnp_Ex_rep_c67530_66144244, [wsnp_Ex_c28942_38018762], [TA001859-0887]:wsnp_Ra_c107797_91270622, Excal…	A	A	A	B	B	B	B	B	A	A	B	B	B	B	B	A	B	B	B	B	B	A	B	A	A	B	B	B	B	B	B	B	B	A	A	B	B	B	B	A	A	A	A	A	A	B
L2A.27	2A	54.1685	wsnp_Ex_c21409_30544027	A	A	A	B	B	B	B	B	A	A	B	B	B	B	B	A	B	B	B	B	B	A	B	A	A	A	B	B	B	B	B	B	B	A	A	B	B	B	B	A	A	A	A	A	A	B
L2A.28	2A	54.6582	{Kukri_rep_c70454_248, wsnp_Ex_rep_c66465_64708628, RAC875_s119017_245, wsnp_Ex_rep_c66465_64708722}:Excalibur_c27279_699	A	A	A	B	B	B	B	B	A	A	B	B	B	B	B	A	B	B	B	B	B	A	B	A	A	A	B	B	B	B	B	B	B	B	A	B	B	B	B	A	A	A	A	A	A	B
L2A.29	2A	56.1987	{BS00089497_51}	B	A	A	B	B	B	B	B	A	A	B	B	B	B	B	A	B	B	B	B	B	A	B	A	A	-	B	B	A	A	B	B	B	B	A	B	B	B	B	A	A	A	A	A	A	B
L2A.30	2A	58.8625	{Excalibur_c46751_689, Excalibur_c28325_140, Kukri_c40121_373}	B	A	A	B	B	B	B	B	A	A	B	B	B	B	B	A	B	B	B	B	B	A	B	A	A	A	B	B	A	A	B	B	B	B	A	B	B	B	B	A	A	B	A	A	A	B
L2A.31	2A	59.8675	{BS00029332_51}	B	A	A	B	B	B	B	B	A	A	B	B	B	B	B	A	B	B	B	B	B	A	B	A	A	-	B	A	A	A	B	B	B	B	B	B	B	B	B	A	A	B	A	A	A	B
L2A.32	2A	60.3632	{Excalibur_rep_c102052_721}:{Ku_c307_653, RFL_Contig4324_1348}	B	A	A	B	B	B	B	B	A	A	B	B	B	B	B	A	B	B	B	A	B	A	B	A	A	A	B	A	A	A	B	B	B	B	B	B	B	B	B	A	A	B	A	A	A	B
L2A.33	2A	60.8505	BS00001059_51, Excalibur_c65910_246, (wsnp_BG605368A_Ta_2_4), (RAC875_rep_c119619_54)	B	A	A	B	B	B	B	B	A	B	B	B	B	B	B	A	B	B	B	A	B	A	B	A	A	A	B	A	A	A	B	B	B	B	B	B	B	B	B	A	A	B	A	A	A	B
L2A.34	2A	63.41	{Jagger_c9554_114, wsnp_Ex_c59095_60108185, BS00108775_51, Jagger_c4026_328, BS00065865_51, wsnp_Ex_c16627_25162391, wsnp_Ra_c32271_41304469, BS00092550_51, RAC875_c42648_115, GENE-2352_964, RAC875_c3397_1492, TA005373-0506}:{tplb0052d08_1158, RAC875_c16333_340}	B	A	A	B	B	B	-	B	A	B	B	B	B	B	A	A	B	B	B	A	B	A	B	A	A	-	B	A	A	A	B	B	B	B	B	B	B	B	B	A	A	B	A	A	A	B
L2A.35	2A	63.9907	{RFL_Contig3280_600}:Excalibur_c685_165, (BS00080752_51), (BS00081506_51), (Kukri_c74165_204), (wsnp_BE445431A_Td_2_1)	B	A	A	B	B	B	B	B	A	B	B	B	B	B	A	A	B	B	B	A	B	A	B	A	A	B	B	A	A	A	B	B	B	B	B	B	B	B	B	A	A	B	A	A	A	B
L2A.36	2A	65.5259	{BS00079611_51}	B	A	A	B	B	B	B	B	A	B	B	B	B	B	A	A	B	B	B	A	B	A	B	A	A	B	B	A	A	A	B	B	B	B	B	B	B	A	B	A	A	B	A	A	A	B
L2A.37	2A	68.8027	{BS00057059_51, RAC875_rep_c107961_348, GENE-1908_331, BS00057060_51, BS00067907_51, RAC875_c37510_329}	B	A	A	B	B	B	B	B	A	B	B	B	B	B	A	A	B	B	B	A	B	A	B	A	A	-	A	A	A	A	B	B	B	B	B	B	B	A	B	A	A	B	A	B	B	B
L2A.38	2A	69.2852	{BS00022456_51, BS00024921_51, BS00028315_51, Kukri_c15340_1087, BS00082084_51}	B	A	A	B	B	B	B	B	A	B	B	B	B	B	A	A	B	B	B	A	B	A	B	A	A	-	A	A	A	A	B	B	B	B	B	B	B	A	B	A	A	B	A	B	B	B
L2A.39	2A	70.8365	tplb0046b02_872, (RAC875_c19904_308), (BS00001260_51):{BS00009817_51}:{RAC875_c104160_61}	B	A	A	B	B	B	B	B	A	B	B	B	B	B	A	A	A	B	B	A	B	A	B	A	A	B	A	A	A	A	B	B	B	B	B	B	B	A	B	A	A	B	A	B	B	B
L2A.40	2A	71.7501	{wsnp_Ex_c24964_34219020, wsnp_JD_c2578_3489735}:{BS00065366_51}	B	A	A	B	B	B	B	B	A	B	B	B	B	B	A	A	A	B	B	A	B	A	B	A	A	A	A	A	A	A	B	B	B	B	B	B	B	A	B	A	A	-	A	B	B	B
L2A.41	2A	73.8471	BobWhite_c15766_562, [BS00077769_51], [BS00077768_51], [Kukri_c34983_190], [BS00023144_51], [BS00022813_51]:{Tdurum_contig44139_1033}:{Kukri_c31117_93}:RAC875_c25848_122, IACX5800, BS00003663_51, [BS00023144_51], [BS00022813_51]:{wsnp_Ra_c66636_64923321, Excalibur_c24715_276, wsnp_Ra_c66636_64922359}	B	A	A	B	B	B	B	B	A	B	B	B	B	B	A	A	A	B	B	A	B	A	B	A	A	A	A	A	A	A	B	B	B	B	B	B	B	A	B	A	A	B	A	B	B	B
L2A.42	2A	74.7711	Ku_c36209_204, Kukri_c6944_1636, wsnp_Ex_rep_c70299_69243401, BobWhite_c25764_348, Excalibur_c44487_642, (Ex_c5740_1133), (BS00016238_51), [BS00077769_51], (Tdurum_contig31185_456), (wsnp_Ex_rep_c70299_69243835), (wsnp_Ex_c5740_10081171), [BS00077768_51], (IAAV3791), [Kukri_c34983_190], (RAC875_c33037_578), (IAAV2861), (Kukri_c25978_561), [BS00023144_51], (BS00110128_51), [BS00022813_51]	B	A	A	B	B	B	B	B	A	B	B	B	B	B	A	A	A	B	B	A	B	A	B	A	A	B	A	A	A	A	B	B	B	B	B	B	B	A	B	A	A	B	A	B	B	B
L2A.43	2A	78.0251	{RAC875_c4609_1756, BS00062732_51, BS00000250_51, IACX3245}	B	A	A	B	B	B	B	B	A	B	B	B	B	B	A	A	A	B	B	A	B	A	B	A	A	B	A	A	A	A	B	B	B	B	B	B	A	A	A	A	A	B	B	B	B	B
L2A.44	2A	79.0187	{Excalibur_c37727_66}:{RAC875_c9523_328, TA004785-1734}	B	A	A	B	B	B	B	B	A	B	B	B	B	B	A	A	A	B	B	A	B	A	B	B	A	B	A	A	A	A	B	B	B	B	B	B	A	A	A	A	A	B	B	B	B	B
L2A.45	2A	81.1147	{BobWhite_c17113_240, BS00025880_51, BobWhite_c4517_120}	B	B	A	B	B	B	B	B	A	B	B	B	A	A	A	A	A	B	B	A	B	A	B	B	A	B	A	A	A	A	B	B	B	B	B	B	A	A	A	A	A	B	B	B	B	B
L2A.46	2A	82.1168	{Tdurum_contig49532_368, Excalibur_rep_c110586_1083, wsnp_Ex_rep_c101342_86720058}	B	B	A	B	B	B	B	B	A	B	B	B	A	A	A	A	A	B	B	A	B	A	B	B	A	B	A	A	A	A	B	B	B	B	B	B	A	A	A	A	A	B	B	B	B	B
L2A.47	2A	83.6618	Excalibur_c35919_107, (Tdurum_contig47508_250), (BS00023075_51), (Tdurum_contig94203_610)	B	B	A	B	B	B	B	B	A	B	B	B	A	A	A	A	A	B	B	A	B	A	B	B	A	B	A	A	A	A	B	B	B	B	B	B	A	A	A	A	B	B	B	B	B	B
L2A.48	2A	84.5997	{RAC875_c96033_191}:{BS00067663_51}	B	B	A	B	B	B	B	B	A	B	B	B	A	A	A	A	A	B	B	A	B	A	B	B	A	A	A	A	A	A	B	B	B	B	B	B	A	A	A	A	B	B	B	B	B	B
L2A.49	2A	85.6107	IAAV880, [CAP12_c575_105], (wsnp_Ex_c2137_4014383), [RAC875_c6586_946]:{wsnp_Ra_c6586_11477949}:{BS00096927_51}	B	B	A	B	B	B	B	B	A	B	B	B	A	A	A	A	B	B	B	A	B	A	B	B	A	A	A	A	A	A	B	B	B	B	B	B	A	A	A	A	B	B	B	B	B	B
L2A.50	2A	86.551	wsnp_Ex_c2137_4014287, [CAP12_c575_105], (Tdurum_contig54056_501), [RAC875_c6586_946]	B	B	A	B	B	B	B	B	A	B	B	B	A	A	A	A	B	B	B	A	B	A	B	B	A	B	A	A	A	A	B	B	B	B	B	B	A	A	A	A	B	B	B	B	B	B
L2A.51	2A	87.5644	{Ku_c72620_381}	B	B	A	B	B	B	B	B	A	B	B	B	A	A	A	A	B	B	B	A	B	A	B	B	A	B	A	A	A	A	B	B	B	A	B	B	A	A	A	A	B	B	B	B	B	B
L2A.52	2A	88.0572	{JD_c11825_1135, Tdurum_contig53038_684, Tdurum_contig53038_714, Excalibur_c20478_641}	B	B	A	B	B	B	B	B	B	B	B	B	A	A	A	A	B	B	B	A	B	A	B	B	A	B	A	A	A	A	B	B	B	A	B	B	A	A	A	A	B	B	B	B	B	B
L2A.53	2A	88.9383	{IAAV3757}:{Tdurum_contig56321_232}	B	B	A	B	B	B	B	B	B	B	B	B	A	A	A	A	B	B	B	A	B	A	B	B	A	A	A	A	A	A	B	B	B	A	B	B	A	A	A	A	B	B	B	B	B	B
L2A.54	2A	105.293	{BS00107857_51}	A	B	A	B	B	B	B	B	B	B	B	B	A	A	A	A	B	B	B	A	B	A	B	B	B	A	A	A	A	A	B	B	B	A	A	B	A	A	A	A	B	A	A	B	B	B
L2A.55	2A	106.168	D_GDEEGVY01AI4MO_416:{BS00065434_51}	A	B	A	B	B	B	B	B	B	B	B	B	A	A	A	A	B	B	B	A	B	A	B	B	B	B	A	A	A	A	B	B	B	A	A	B	A	A	A	A	B	A	A	B	B	B
L2A.56	2A	107.699	BS00091763_51, (wsnp_Ex_rep_c108004_91402649)	A	B	A	B	B	B	B	B	B	B	B	B	A	A	A	A	B	B	B	A	B	A	B	B	B	B	A	A	A	A	A	A	A	A	A	B	A	A	A	A	B	A	A	B	B	B
L2A.57	2A	111.557	BS00012942_51, [Tdurum_contig45196_487], [IAAV2065], [RAC875_rep_c72517_1215], [RAC875_c1757_1183]:BobWhite_c10290_234, CAP12_c7190_394, [Tdurum_contig45196_487], [RAC875_rep_c72517_1215], [RAC875_c1757_1183], (RFL_Contig2972_2819):Kukri_c52608_142, [Tdurum_contig45196_487], [IAAV2065], [RAC875_rep_c72517_1215], [RAC875_c1757_1183]	A	B	A	B	B	B	B	B	B	B	B	B	A	A	A	A	B	B	B	A	B	A	B	B	B	B	A	A	A	A	A	A	A	A	A	B	A	A	A	A	B	A	A	B	B	B
L2A.58	2A	112.556	Kukri_c67873_265, Ku_c68144_972, BobWhite_rep_c63940_205, Kukri_c18207_262, JD_c10324_88, [RAC875_c63035_147], [RAC875_c35807_1110]:BS00082153_51:TA001167-0831, BS00064836_51, wsnp_JD_c16948_15934352, Kukri_c3688_407, RAC875_c44901_118, wsnp_Ku_c850_1758318, BS00021676_51, GENE-0676_322, (BS00101944_51), (wsnp_Ex_c63909_62932437), (wsnp_Ku_c3688_6797159), (wsnp_Ex_c2311_4327681), (wsnp_Ex_c63909_…	A	B	A	B	B	B	B	B	B	B	B	B	A	A	A	A	B	B	B	A	B	A	B	B	B	A	A	A	A	A	A	A	A	A	A	B	A	A	A	A	B	A	A	B	B	B
L2A.59	2A	112.798	Ex_c6937_1992	A	B	A	B	B	B	B	B	B	B	B	B	A	A	A	A	B	B	B	A	B	A	B	B	B	A	A	A	A	A	A	A	A	A	A	A	A	A	A	A	B	A	A	B	B	B
L2B.1	2B	0	{Excalibur_c29231_890}	A	A	A	A	A	A	B	B	A	B	A	A	B	B	A	B	A	A	B	B	B	B	A	A	A	A	A	A	A	A	A	A	A	A	A	A	A	A	A	A	B	A	A	A	A	A
L2B.2	2B	10.515	{Kukri_c41556_619}:{Kukri_c30668_328}	A	A	B	A	A	A	B	B	A	B	A	A	B	B	B	B	A	A	B	B	B	A	A	A	A	B	B	B	A	A	B	B	B	A	A	B	A	A	A	A	B	-	A	A	A	A
L2B.3	2B	22.2323	{Kukri_c40204_617}:Kukri_c23905_151, (wsnp_Ex_c7776_13247365), (Kukri_c3249_263), (Kukri_c30847_344), (Kukri_c3249_806), (wsnp_JD_c640_960796), (Kukri_c30847_551), (IACX8446):{Kukri_c14626_425}:Kukri_rep_c117487_334, (GENE-1230_436), (Excalibur_c10406_1949), (RAC875_c12533_2006), (Excalibur_c34937_710), (IAAV1381):{wsnp_Ku_c3663_6748611}:IACX10969, RAC875_c34512_493, [wsnp_Ex_c10961_17803258], [G…	A	B	B	A	A	A	B	B	B	B	A	A	B	B	B	B	A	A	B	B	B	B	A	A	A	B	B	B	A	A	B	B	B	A	A	B	A	A	A	A	B	A	B	B	B	A
L2B.4	2B	22.7338	wsnp_Ra_c10712_17572884, [Ex_c8465_206], [RAC875_c2698_132], [RAC875_rep_c69222_996], [Tdurum_contig51145_476], [BS00022126_51], [Tdurum_contig93602_268], [RAC875_c87052_193], [wsnp_Ex_c18354_27181431], [RAC875_c62831_255], [Tdurum_contig41920_93], [wsnp_Ex_c25688_34949297], [GENE-1018_278], [BS00044806_51], [Kukri_c16758_443], [BS00081871_51], [Kukri_rep_c92967_369], [BobWhite_c930_401]:RAC875_c…	A	B	B	A	A	A	B	B	B	B	A	A	B	B	B	B	A	A	B	B	B	B	A	A	A	B	B	B	A	A	B	B	B	A	A	B	A	B	A	A	B	A	B	B	B	A
L2B.5	2B	23.2177	{TA003865-0902, BS00061979_51, IAAV7308, BS00066184_51}	A	B	B	A	A	A	B	B	B	B	A	A	B	B	B	B	A	A	B	B	B	B	A	A	A	B	B	B	A	A	B	B	B	A	A	B	A	B	A	A	B	A	B	B	B	A
L2B.6	2B	26.4587	Kukri_c3067_398, BS00064153_51, Ku_c63748_1264, Excalibur_rep_c112367_293, [BS00011149_51], [wsnp_CAP11_c3271_1608092], [wsnp_Ra_c4321_7860456], [BS00109330_51], [BS00038498_51]:{BobWhite_c9843_117}:Kukri_c63748_1453, (Excalibur_rep_c108189_683), [BS00011149_51], [wsnp_CAP11_c3271_1608092], [wsnp_Ra_c4321_7860456]:Kukri_c45103_371, (Excalibur_c1986_439), (tplb0058j01_762), (RFL_Contig772_2612), […	B	B	B	A	A	A	B	B	B	B	A	A	B	B	B	B	A	A	B	B	B	B	A	A	A	B	B	B	A	A	B	B	B	A	A	B	B	B	B	A	B	A	B	B	B	A
L2B.7	2B	30.3109	wsnp_Ra_rep_c106119_89961852, (Kukri_c81650_446), (Tdurum_contig30210_226):{BobWhite_c30520_323, CAP11_c585_134}:{BS00003613_51}:{TA001263-0453, Tdurum_contig54254_423, wsnp_Ra_rep_c117300_96881829}	B	B	A	A	A	A	B	B	B	B	A	A	B	B	B	B	A	A	B	B	B	B	A	A	A	B	B	B	A	A	B	B	B	A	A	B	B	B	B	A	B	A	A	A	A	A
L2B.8	2B	30.7859	GENE-1999_98:{GENE-1397_775}	B	B	A	A	A	A	B	B	B	B	A	A	B	B	B	B	A	A	B	B	B	B	A	A	A	B	B	B	A	A	B	B	B	A	A	B	B	B	B	A	B	A	A	A	A	A
L2B.9	2B	32.466	{BS00076982_51}	B	B	A	A	A	A	B	B	B	B	A	A	B	B	B	B	A	A	B	B	B	B	A	A	A	B	B	B	A	A	B	B	B	A	A	B	B	B	B	A	B	B	A	A	A	A
L2B.10	2B	37.0881	{Ra_c26532_894}	B	B	A	A	A	A	B	B	B	B	A	A	B	B	B	B	A	A	B	B	B	B	A	B	A	B	B	B	A	A	A	A	A	A	A	B	B	B	B	A	B	B	A	A	A	A
L2B.11	2B	40.0026	{RAC875_c101495_63}:RAC875_c1755_971:RAC875_c37638_233	B	B	A	A	A	A	B	B	B	A	A	A	B	B	B	B	A	A	B	B	B	B	A	A	A	B	B	B	A	A	A	A	A	A	A	B	B	B	B	A	B	B	A	A	A	A
L2B.12	2B	45.7976	BobWhite_c11059_169, (IAAV3165), (wsnp_Ex_c10596_17293363), (wsnp_Ex_c10596_17293192), (BS00095573_51), (BS00009807_51), (Kukri_c11318_591):{Kukri_c59939_94, IACX445, TA005292-0114}:{Kukri_c37311_136, Kukri_c37311_790}:{CAP12_c3807_144}:{BS00022060_51}:{RFL_Contig3027_1269}	B	A	A	A	A	A	B	B	B	A	A	A	A	A	B	B	A	A	B	B	A	B	A	A	A	B	B	B	B	B	A	A	A	A	A	B	B	B	B	A	B	B	A	A	A	A
L2B.13	2B	48.4408	Excalibur_c4349_1050, [Tdurum_contig54704_176], [BobWhite_c3448_80]:{Kukri_c26288_419}:wsnp_Ex_c4349_7841003, [Tdurum_contig54704_176], [BobWhite_c3448_80]:{Kukri_c16479_765}	B	A	A	A	A	A	B	B	B	A	A	A	A	A	B	B	A	A	B	A	A	B	A	A	A	B	B	B	B	B	A	A	A	A	A	B	B	B	B	A	B	B	B	A	A	A
L2B.14	2B	48.9275	{wsnp_Ex_c21092_30220702, wsnp_Ex_c21092_30220342}:BobWhite_c41535_52, (Kukri_c5497_312)	B	A	A	A	A	A	B	B	B	A	A	A	A	A	A	B	A	A	B	A	A	B	A	A	A	B	B	B	B	B	A	A	A	A	A	B	B	B	B	A	B	B	B	A	A	A
L2B.15	2B	49.4198	Excalibur_c36070_300:{BS00067962_51}:{Kukri_c29074_303}:{RAC875_c61801_262}:RAC875_c15229_108, [RAC875_c26469_363], [RAC875_c61801_299]:Tdurum_contig6194_412, Excalibur_c9093_1469, Tdurum_contig6194_1186, Tdurum_contig6194_931, [RAC875_c26469_363], [RAC875_c61801_299], (Tdurum_contig6194_985), (RAC875_c26469_480)	B	A	A	A	A	A	B	B	B	A	A	A	A	A	A	B	A	A	B	A	A	B	A	A	A	B	B	B	B	B	A	A	A	A	A	B	B	B	B	A	B	B	B	A	A	A
L2B.16	2B	50.9699	RAC875_rep_c109207_706, (Tdurum_contig42636_995), (Kukri_rep_c107572_121):{Ku_c5725_892}:{Ku_c5725_615}	B	A	A	A	A	A	B	B	B	A	A	A	A	A	A	B	A	A	B	A	A	B	A	A	A	B	B	B	B	B	A	A	A	A	A	B	A	B	A	A	B	B	B	A	A	A
L2B.17	2B	51.4622	wsnp_Ex_c741_1456698, [Tdurum_contig1653_190], (GENE-1741_103), [BS00038217_51], [RAC875_c86069_65], [wsnp_JD_c12687_12877994], (BobWhite_c40418_289), [BS00022966_51], [BS00022422_51], (BS00067333_51), (BobWhite_c30622_180), [IACX6223], [BS00081428_51], [IACX2309], [Tdurum_contig81323_291], [BS00079213_51], [BS00067337_51], [Kukri_c83574_636]:{tplb0045o20_1168}:{Ku_c68678_924, IACX2045, Kukri_c44…	B	A	A	A	A	A	B	B	B	A	A	A	A	A	A	B	A	A	B	A	A	B	A	A	A	B	B	B	B	B	A	A	A	A	A	B	A	B	A	A	B	B	B	A	A	A
L2B.18	2B	51.9598	{BS00110319_51, BS00110442_51}:{Tdurum_contig14542_858, BS00110554_51, BS00110485_51}:Tdurum_contig14542_567	B	A	A	A	A	A	B	B	B	A	A	A	A	A	A	B	A	A	B	A	A	B	A	A	A	B	B	B	B	B	A	A	A	A	A	B	A	B	A	A	B	B	B	A	A	A
L2B.19	2B	52.4573	wsnp_CAP11_c3947_1866837, IAAV2480, [RAC875_c35438_474], [Kukri_rep_c104810_341], [TA001821-0411], [Tdurum_contig77602_931], [wsnp_Ex_c20786_29875033], [IAAV980], [BS00068042_51], [Ku_c4042_576], [BS00003404_51], [BS00070001_51], [wsnp_Ku_c4042_7375053], [wsnp_Ex_c20786_29874875]:Kukri_rep_c85389_715, Kukri_c13747_464, [wsnp_BE497494B_Ta_2_1], [RAC875_c35438_474], [BobWhite_rep_c51373_453], [IAAV…	B	A	A	A	A	A	B	B	B	A	A	A	A	A	A	B	A	A	B	A	A	B	A	A	A	B	B	B	B	B	A	A	A	A	A	B	A	B	A	A	B	B	B	A	A	A
L2B.20	2B	52.9469	IAAV2784, RAC875_c12191_77, [RFL_Contig1385_1575], [wsnp_Ku_c13905_22034406], [wsnp_Ra_c16822_25566950], [tplb0031k24_254], [BS00107185_51], [RAC875_c2110_117], (Excalibur_c16798_281), [BobWhite_c22301_230], [Ra_c2110_1660], [BS00087793_51], [wsnp_BF202681B_Ta_2_2], [Kukri_c67546_279], [GENE-4359_102], [wsnp_CAP12_rep_c4678_2134259], (BS00069627_51), (RAC875_c14420_100), [IAAV3789], [Excalibur_c6…	B	A	A	A	A	A	B	B	B	A	A	A	A	A	A	B	A	A	B	A	A	B	A	A	A	B	B	B	B	B	A	A	A	A	A	B	A	B	A	A	B	B	B	A	A	A
L2B.21	2B	55.0427	BS00041323_51, [wsnp_Ex_rep_c101906_87187119], [Excalibur_c46143_143], [BobWhite_c948_52], [Kukri_c42244_809], [Kukri_c53629_239], [Kukri_c10054_567], [wsnp_JD_c4699_5834958], [RAC875_c19210_348], (BobWhite_c7786_376), [RAC875_c32503_134], [Kukri_rep_c94009_116], (CAP12_rep_c4483_301), [Excalibur_c47286_281], [Excalibur_c44495_105], (RAC875_c32503_241), [wsnp_Ku_c12517_20191465], [Ex_c101393_1898…	B	B	A	A	A	A	B	B	B	A	A	A	A	A	A	B	A	A	B	A	A	B	A	A	A	B	B	B	B	B	A	A	A	A	A	A	A	B	A	A	B	B	B	A	A	A
L2B.22	2B	56.5844	Ra_c6700_406, Kukri_c9507_95, RAC875_c20628_111, CAP7_c3814_303, Excalibur_c58566_284, Kukri_rep_c107245_634, wsnp_Ex_c15089_23270614, tplb0040e02_1293, GENE-1084_354, [Excalibur_c25921_230], [BS00066546_51], [Excalibur_c20647_643], [BS00111324_51], (Kukri_rep_c68124_672), (Kukri_c8900_251), [BS00030405_51], [GENE-0968_155], (Tdurum_contig50509_805), [RAC875_c18463_156], [BS00075410_51], (IAAV676…	B	B	A	A	A	B	B	B	B	A	A	A	A	A	A	B	A	A	B	A	A	B	A	A	A	B	B	B	B	B	A	A	A	A	A	A	A	B	A	A	B	B	B	A	A	A
L2B.23	2B	57.0741	BobWhite_rep_c50998_607, (CAP8_c3701_331), [wsnp_Ex_rep_c104478_89183627], (Ex_c7628_2392), [Ex_c66545_1078], [BS00072379_51], [TA002306-1975], [BS00029146_51], [wsnp_CAP11_rep_c4105_1941066], [wsnp_Ex_c4218_7618252]:Kukri_c11488_874, [wsnp_Ex_rep_c104478_89183627], [Kukri_c8821_957], [Ex_c66545_1078], [BS00072379_51], [wsnp_CAP11_c1956_1045077], [BS00029146_51], [wsnp_Ex_c4218_7618252], (wsnp_Ex…	B	B	A	A	A	B	B	B	B	A	A	A	A	A	A	B	A	A	B	A	A	B	A	A	A	B	B	B	B	B	A	A	A	A	A	A	A	B	A	A	B	B	B	A	A	A
L2B.24	2B	58.0869	Tdurum_contig11172_443, [wsnp_be499362B_Td_2_1]:{RAC875_c41224_72}:BobWhite_c14686_86, (Kukri_c17062_618):{Tdurum_contig13223_701, CAP8_c6219_239}:wsnp_Ex_c4273_7712252, IAAV1993, Kukri_c57811_86, [BobWhite_c46028_206], [wsnp_JD_c12127_12442581], [TA002013-0438], [Kukri_c25828_136], [wsnp_BG608232B_Ta_2_2], [BobWhite_c31986_324], (wsnp_Ex_c12634_20096724), (Kukri_c8595_953), (Excalibur_c19483_372…	B	A	A	A	A	B	B	B	B	A	A	A	A	A	A	B	A	A	B	A	A	B	A	A	A	B	B	B	B	B	A	A	A	A	A	A	A	B	A	A	B	B	B	A	A	A
L2B.25	2B	59.0999	wsnp_Ex_c128_254788, Kukri_c11566_386, [wsnp_Ex_c128_255285], [Ra_c9190_1384], [Tdurum_contig27880_75], [Ex_c7958_1923], (Ku_c6050_678), [Kukri_c8177_718], [Jagger_c1810_163], (wsnp_CAP7_c1453_728076), (IAAV3893):Tdurum_contig64416_441, [wsnp_Ex_c128_255285], [Ra_c9190_1384], [Tdurum_contig27880_75], [Ex_c7958_1923], [Kukri_c8177_718], [Jagger_c1810_163]:{Tdurum_contig14442_1008}:{wsnp_Ex_c29445_…	B	A	A	A	A	B	B	B	B	A	A	A	A	A	A	B	A	A	B	A	A	B	A	A	A	B	B	B	B	B	A	A	A	A	A	A	A	B	A	A	B	B	B	A	A	A
L2B.26	2B	59.5949	{wsnp_Ex_c7203_12370983, RFL_Contig2290_1009, RFL_Contig2290_634, RAC875_c24668_362, Tdurum_contig13653_255, wsnp_Ex_c20169_29215219, Kukri_c50842_573}:RFL_Contig4718_1269, GENE-1252_145, (RFL_Contig4718_1323), [IAAV717], [BS00064448_51], [IAAV5350], [BobWhite_c16130_362], [wsnp_Ex_c20169_29215401], (RAC875_c15396_90), [IAAV211], [IACX11084], [BobWhite_c45218_687], (Tdurum_contig25602_212), [GENE…	B	A	A	A	A	B	B	B	B	A	A	A	A	A	A	B	A	A	B	A	A	B	A	A	A	B	B	B	B	B	A	A	A	A	A	A	A	B	A	A	B	B	B	A	A	A
L2B.27	2B	60.0899	{TA006195-0588}:{Kukri_c32700_104}	B	A	A	A	A	B	B	B	B	A	A	A	A	A	A	B	A	A	B	A	A	B	A	A	A	B	B	B	B	B	A	A	A	A	A	A	A	B	A	A	B	B	B	A	A	A
L2B.28	2B	61.1002	RAC875_c44407_364	B	A	A	A	A	B	B	B	B	A	A	A	A	A	A	B	A	A	B	A	A	B	A	A	A	B	B	B	B	B	A	A	A	A	A	A	A	B	A	B	B	B	B	A	A	A
L2B.29	2B	62.6477	{Excalibur_c18989_1026}	B	A	A	A	A	B	A	A	B	A	A	A	A	A	A	B	A	A	A	A	A	B	A	A	A	B	B	B	B	B	A	A	A	A	A	A	A	B	A	B	B	B	B	A	A	A
L2B.30	2B	63.1402	Excalibur_rep_c108225_302, RAC875_c29294_1281, (wsnp_Ex_c58274_59638884), [Kukri_c3024_1268], [Excalibur_c6769_758], (Excalibur_c6769_1371), [wsnp_Ex_c10796_17575074], (Tdurum_contig62800_207), [Tdurum_contig59522_262], (BS00079013_51), (BS00094373_51), [GENE-1444_162], [wsnp_Ex_c58274_59638635], [BS00080967_51], [RAC875_c3947_441], [wsnp_Ex_c9628_15927045], (BS00098739_51), [wsnp_Ex_c4542_815480…	B	A	A	A	A	B	A	A	B	A	A	A	A	A	A	B	A	A	A	A	A	B	A	A	A	B	B	B	B	B	A	A	A	A	B	A	A	B	A	B	B	B	B	A	A	A
L2B.31	2B	63.6381	{BS00021713_51}:{RAC875_c103094_572}:Tdurum_contig14707_185, (RAC875_c12313_898):wsnp_Ex_c1915_3618286, [Tdurum_contig14707_251], [Kukri_c2343_108], [RAC875_c17459_566], [RAC875_c4465_549], [Excalibur_c36280_764], [BobWhite_c4831_490], [wsnp_Ex_c5123_9088111], [IAAV3067], (RFL_Contig2519_341), [wsnp_Ex_c11748_18884081], [BS00046165_51], [BS00092869_51], [IAAV2917], [BS00046164_51], [BobWhite_c252…	B	A	A	A	A	-	A	A	B	A	A	A	A	A	A	B	A	A	A	A	A	B	A	A	A	B	-	B	B	B	A	A	A	A	B	A	A	-	A	B	B	B	B	A	A	A
L2B.32	2B	64.1361	Tdurum_contig12879_1200, [Tdurum_contig12879_320], (Excalibur_c60964_203):BS00044983_51:RAC875_c29937_325, [Tdurum_contig12879_320]:{Tdurum_contig12879_1384, Kukri_c1314_371}:wsnp_Ex_c26818_36041748	B	A	A	A	A	B	A	A	B	A	A	A	A	A	A	B	A	A	A	A	A	B	A	A	A	A	B	B	B	B	A	A	A	A	B	A	A	B	A	B	B	B	B	A	A	A
L2B.33	2B	64.6337	IAAV1401, [RAC875_c81984_707], [Tdurum_contig67613_465], (BS00063365_51), [Tdurum_contig42046_1390], [Tdurum_contig42046_597]:wsnp_CAP7_c1592_791887, (JD_c9115_954), (wsnp_Ra_c15621_24073604):Excalibur_c5801_177, Ex_c13213_2517, [RAC875_c81984_707], [Tdurum_contig67613_465], (Tdurum_contig78534_314), (wsnp_Ex_rep_c101581_86924089), [Tdurum_contig42046_1390], [Tdurum_contig42046_597], (wsnp_Ra_c46…	B	A	A	A	A	B	A	A	A	A	A	A	A	A	A	B	A	A	A	A	A	B	A	A	A	A	B	B	B	B	A	A	A	A	B	A	A	B	A	B	B	B	B	A	A	A
L2B.34	2B	65.1311	{Kukri_rep_c68903_301, Excalibur_c14201_111, Tdurum_contig82393_581, Kukri_rep_c68903_708, BS00004224_51, Kukri_rep_c68903_159, Tdurum_contig28113_579, Tdurum_contig28113_390}:{RAC875_rep_c106542_272, BS00067347_51}:{wsnp_JD_c6872_7985864}:{Tdurum_contig82393_484}	B	A	A	A	A	B	A	A	A	B	A	A	A	A	A	B	A	A	A	A	A	B	A	A	A	A	B	B	B	B	A	A	A	A	B	A	A	B	A	B	B	B	B	A	A	A
L2B.35	2B	65.6469	{D_GA8KES402H6FGY_202}	B	A	A	A	A	B	A	A	A	B	A	A	A	A	A	B	A	A	A	A	A	B	A	A	A	A	B	B	B	B	A	A	A	A	B	A	A	B	A	B	B	A	B	A	A	A
L2B.36	2B	66.6784	Kukri_c529_1712, [BS00064607_51], (BobWhite_c6365_540), [Ra_c5004_2032], (Excalibur_c55089_278), (Ra_c5004_1902):Kukri_c57014_168, (wsnp_Ex_c45468_51254978), [BS00064607_51], [Ra_c5004_2032], (Kukri_c9478_2764):{BS00065471_51, wsnp_CAP7_c317_172502}:{Ra_c13298_434}:{BobWhite_c13525_262}	B	A	A	A	A	B	A	A	A	B	A	A	A	A	A	B	A	A	A	A	A	B	A	A	A	A	B	B	B	B	A	A	A	A	B	A	A	B	A	B	B	B	B	A	A	A
L2B.37	2B	68.2201	IAAV3648, (Tdurum_contig47_185), (wsnp_RFL_Contig2914_2757372), [Tdurum_contig77036_338], (Tdurum_contig47_148), [Tdurum_contig93103_284]:{BS00039766_51}:Tdurum_contig71365_233, [Tdurum_contig77036_338], [Tdurum_contig93103_284]:{Excalibur_c57713_81}	B	A	A	A	A	B	A	A	A	B	A	A	A	A	A	B	A	A	A	A	A	B	A	A	A	A	B	B	B	B	A	A	A	A	B	A	A	B	A	B	B	B	B	A	A	B
L2B.38	2B	69.7647	{wsnp_Ex_c15681_24015996, BobWhite_c10539_201, BobWhite_c13295_407}:{Tdurum_contig28980_211}:{Excalibur_c18165_395}	B	A	A	A	A	B	A	A	A	B	A	A	A	A	A	B	A	A	A	A	A	B	A	A	A	-	B	B	B	B	B	B	B	A	B	A	A	B	A	B	B	B	B	A	A	B
L2B.39	2B	70.2753	{RAC875_c20979_234}:wsnp_Ex_c25943_35203857, wsnp_RFL_Contig3917_4326857, [RAC875_c26697_589], (Kukri_c17832_1029), [BobWhite_c9690_94], [Kukri_c6944_714], [RAC875_c51420_237], (RAC875_c40992_68):{RAC875_rep_c83093_126}:wsnp_Ex_rep_c67838_66536117, RAC875_c40992_113, (IAAV1776), [RAC875_c26697_589], (wsnp_RFL_Contig3273_3319580), (wsnp_Ex_c12223_19533198), [Kukri_c6944_714], [RAC875_c51420_237]:{…	B	A	A	A	A	B	A	A	A	B	A	A	A	A	A	B	A	A	A	A	A	B	A	A	A	A	B	B	B	B	B	B	B	A	A	A	A	B	A	B	B	B	B	A	A	B
L2B.40	2B	71.312	RAC875_c66695_560, [wsnp_Ra_c14267_22357509], (Tdurum_contig9214_279), (BobWhite_c7050_564), [BS00009060_51], [BobWhite_c7050_792]:{BS00010988_51, Excalibur_c91034_141, RAC875_c37639_94, GENE-0862_110, RAC875_c19225_523, Kukri_c44368_240}:{wsnp_Ex_c18686_27560445, BS00010098_51}:Ku_c3479_1035, [RAC875_c26697_589], [BobWhite_c9690_94], [Excalibur_c2157_173], [Excalibur_c37753_655], [Tdurum_contig2…	B	A	A	A	A	B	A	A	A	B	A	A	A	A	A	B	A	A	A	A	A	B	A	A	A	A	B	B	B	B	B	B	B	A	A	A	A	B	A	B	B	B	B	A	A	B
L2B.41	2B	71.8069	{BS00063236_51, IAAV283}:Excalibur_c42146_266, (BS00070104_51), (Excalibur_c42146_338), (BS00081189_51), (wsnp_Ex_c34419_42734849)	B	A	A	A	A	B	A	A	A	B	A	A	A	A	A	B	A	B	A	A	A	B	A	A	A	-	B	B	B	B	B	B	B	A	A	A	A	B	A	B	B	B	B	A	A	B
L2B.42	2B	72.3045	{IACX8947}	B	A	A	A	A	B	A	A	A	B	A	A	A	A	A	B	A	B	A	A	A	B	A	A	A	A	B	B	B	B	B	B	B	A	A	A	A	B	A	B	B	B	B	A	A	B
L2B.43	2B	72.7995	Excalibur_c62415_223, (BobWhite_c5261_252), [GENE-0095_82]:{Excalibur_c16679_215}:Kukri_c12117_134, (IACX8298), (RAC875_c65882_668), (Kukri_c21087_79), (GENE-1355_265), (Kukri_c25702_948), (BS00080318_51), (BS00084417_51), (Excalibur_c224_1383), (BS00009864_51), (Excalibur_c10441_984), (BS00079941_51):{BobWhite_c31708_99, Excalibur_c9752_73}:wsnp_BG605258B_Ta_2_7, wsnp_BG605258B_Ta_2_1, Excalibur…	B	A	A	A	A	B	A	A	A	B	A	A	A	A	A	B	A	B	A	A	A	B	A	A	A	A	B	B	B	B	B	B	B	A	A	A	A	B	A	B	B	B	B	A	A	B
L2B.44	2B	73.8152	{BobWhite_c33464_133, RAC875_c22463_494, Excalibur_c30729_207}	B	A	A	A	A	B	A	A	A	B	A	A	A	A	A	B	A	B	A	A	A	B	A	A	A	A	B	B	B	B	B	B	B	A	A	A	A	B	A	B	B	B	B	A	A	B
L2B.45	2B	74.3101	{RAC875_c37540_583, RAC875_c37540_565, Kukri_c96357_134, wsnp_Ku_c26323_36285601, IACX8386}	B	A	A	A	A	B	A	A	A	B	A	A	A	A	A	B	A	B	A	A	A	B	A	A	A	A	B	B	B	B	B	B	B	A	A	A	A	B	A	B	B	B	B	A	A	B
L2B.46	2B	74.7969	{RAC875_c18063_497, RAC875_c18063_665, RAC875_rep_c110690_104}:{RAC875_c18063_771}	B	A	A	A	A	B	A	A	A	B	A	A	A	A	A	B	A	B	A	A	B	B	A	A	A	A	B	B	B	B	B	B	B	A	A	A	A	B	A	B	B	B	B	A	A	B
L2B.47	2B	77.4651	Ex_c52711_584:{Kukri_c657_1139}	B	A	A	A	A	B	A	A	A	B	A	A	A	A	A	B	A	B	A	A	B	B	A	A	A	A	B	B	B	B	B	B	B	A	A	A	A	B	A	B	B	B	B	B	B	B
L2B.48	2B	78.4529	{RFL_Contig2751_1562, Tdurum_contig52350_636, Kukri_c11099_1033, wsnp_Ex_c3695_6740063}:Kukri_c10869_1591, (BobWhite_rep_c64068_241), (Kukri_c10869_489), (Excalibur_c56550_71), (Kukri_c10869_1366), (RAC875_c16727_1826), (RAC875_rep_c116263_97), (Excalibur_c56550_425):{BobWhite_c17943_633}	B	A	A	A	A	B	A	A	A	B	A	A	A	A	A	B	A	B	A	A	B	B	A	A	A	A	B	B	B	B	B	B	B	A	A	A	A	B	A	A	B	B	B	B	B	B
L2B.49	2B	82.3177	{BobWhite_c21827_104, Excalibur_rep_c83640_791}:{BobWhite_c7274_197, Tdurum_contig52627_496, GENE-1294_120, Excalibur_c910_946, Excalibur_rep_c107890_89, GENE-1056_55}:{Tdurum_contig14482_423, wsnp_Ex_c34303_42642389}:Tdurum_contig10048_447, (BobWhite_c7274_333):BobWhite_c24069_257:{Kukri_c79633_169, Excalibur_c16329_1216, Excalibur_c26527_330}:{IAAV1535}:Tdurum_contig52627_726, (Tdurum_contig100…	B	A	A	A	A	B	A	A	A	B	A	A	A	A	A	B	A	B	A	A	B	B	A	B	A	B	B	B	B	B	B	B	B	A	A	A	A	B	A	A	B	B	B	B	B	B
L2B.50	2B	82.7987	CAP11_c1820_244, [RAC875_c16993_196], [RAC875_c16993_444], [RAC875_c21269_1225], [wsnp_Ex_c5193_9204522], [Kukri_rep_c73434_68], (RAC875_c20771_70), [tplb0043n06_1748], [RAC875_c7735_338], [BobWhite_c39769_102], [Jagger_c10188_98], (Tdurum_contig10295_374), [RAC875_rep_c95862_97], (Kukri_c27944_107), [BobWhite_c928_311], [BS00097147_51], [BobWhite_c12911_649], [RAC875_c31214_58]:{BobWhite_c12911_…	B	A	A	A	A	B	A	A	A	B	A	A	A	A	A	B	A	B	A	A	B	B	A	B	A	B	B	B	B	B	B	B	B	B	A	A	A	B	A	A	B	B	B	B	B	B
L2B.51	2B	83.291	{BS00022919_51}:Ex_c66300_924, (BS00100118_51), (wsnp_Ex_c2066_3877373):{Tdurum_contig42064_2318, wsnp_Ex_c707_1391630, wsnp_Ex_c29008_38081173, BS00098042_51, Excalibur_c12675_1789, Tdurum_contig62993_316, BobWhite_c62684_270, Excalibur_c33525_279, wsnp_Ex_c12675_20144479, Tdurum_contig92425_1868}	B	A	A	A	A	B	A	A	A	B	A	A	A	A	A	B	A	B	A	A	B	B	A	B	A	B	B	B	B	B	B	B	B	B	A	A	A	B	A	A	B	B	B	B	B	B
L2B.52	2B	84.8411	BS00066148_51, [IAAV8570], [wsnp_Ex_c31064_39902843], (Excalibur_c73791_215), [wsnp_Ex_c16074_24502385], [BS00026037_51], [RAC875_c17798_66]:Kukri_c52900_280, [IAAV8570], [wsnp_Ex_c31064_39902843], [Ra_c105904_187], [wsnp_Ex_c16074_24502385], [BS00026037_51], [RAC875_c17798_66], (RAC875_c319_1776):{BS00106606_51}:{Excalibur_c94383_157}:{Excalibur_c47996_509, Excalibur_c8919_2133, Excalibur_c8919_…	B	A	A	B	B	B	A	A	A	B	B	A	A	A	A	B	A	B	A	A	B	B	A	B	A	B	B	B	B	B	B	B	B	B	A	A	A	B	A	A	B	B	B	B	B	B
L2B.53	2B	85.3267	RAC875_c3259_276, [GENE-0676_649], [Excalibur_c25043_1221], [Excalibur_c7366_1926], [Kukri_c16621_417], [Jagger_c2989_134]:Kukri_c19290_596, [GENE-0676_649], [Excalibur_c2311_1563], [wsnp_Ex_rep_c70525_69448648], [CAP12_c449_277], [RAC875_c19042_2102], [Excalibur_c25043_1221], [Excalibur_c7366_1926], [Kukri_c8494_77], [GENE-0676_715], [Excalibur_rep_c105614_172], [Kukri_c16621_417], [Excalibur_c6…	B	A	A	B	B	B	A	A	A	B	B	A	A	A	A	B	A	B	A	A	B	B	A	B	A	B	B	B	B	B	B	B	B	B	A	A	A	B	A	A	B	B	B	B	B	B
L2B.54	2B	86.4083	{Excalibur_c25781_232, RAC875_rep_c69643_488, BS00020869_51}	B	A	A	B	B	B	A	A	A	B	B	A	A	A	A	B	A	B	A	A	B	B	A	B	A	B	B	A	B	B	B	B	B	B	A	A	-	A	A	A	B	B	B	B	B	B
L2B.55	2B	107.037	{tplb0060e06_691}:Kukri_c35516_93:{BobWhite_c1105_299}:{Excalibur_c3004_250}	B	B	A	B	B	B	B	B	B	B	B	B	A	A	A	B	B	B	B	A	B	B	B	B	B	B	B	B	B	B	B	B	B	B	A	B	A	B	A	A	B	B	B	B	B	B
L2D.1	2D	0	Excalibur_c33135_332, Tdurum_contig49928_424, Kukri_c30439_2407, D_contig15948_318, (BS00023099_51), (D_contig79877_194), (BS00108448_51), (BobWhite_c11022_78), (BS00108451_51), (Excalibur_c3524_1032), (BS00049582_51):{Kukri_c23564_79}:{BobWhite_c15035_469}:{BS00067208_51, BS00030721_51}	B	A	B	B	B	B	B	B	A	B	B	A	B	B	B	B	B	B	B	B	B	A	B	A	B	B	B	B	B	B	B	B	B	A	A	B	A	A	A	B	B	B	A	A	A	A
L2D.2	2D	7.2659	{Kukri_c47664_191}:{RAC875_c22368_641}:{RAC875_c48703_189}:RAC875_c16897_367, [BS00022234_51], [BS00086387_51], [wsnp_Ex_c1408_2704613], (BS00004040_51), [Excalibur_c1408_236]:Kukri_c29358_277, (Excalibur_c35611_446), [BS00022234_51], (BS00049514_51), (D_contig39379_541), (Excalibur_rep_c101288_130), [BS00086387_51], [wsnp_Ex_c1408_2704613], [Excalibur_c1408_236]	B	A	B	B	B	B	B	B	A	B	B	A	B	B	A	B	B	B	B	B	B	B	A	B	B	B	B	B	A	A	B	B	B	A	A	B	A	A	A	B	B	B	A	A	A	A
L2D.3	2D	8.85094	BS00067046_51, (D_contig27429_284), [wsnp_JD_rep_c63957_40798083], (wsnp_Ex_c14779_22892053):Kukri_rep_c106786_230, (Kukri_rep_c113120_104), [wsnp_JD_rep_c63957_40798083], (wsnp_JD_rep_c63957_40798121):{Kukri_c51992_290}	B	A	B	B	B	B	B	B	A	B	B	A	B	B	B	B	B	B	B	B	B	B	A	B	B	B	B	B	A	A	B	B	B	A	A	B	A	A	A	B	B	B	A	A	A	A
L2D.4	2D	82.3133	BS00079440_51, [BS00083080_51], [BS00067584_51]:RAC875_c38724_323, [BS00083080_51], [BS00067584_51]:{Excalibur_c2127_863}	A	B	B	A	A	A	B	B	B	A	A	A	A	A	B	A	B	A	B	B	B	A	A	B	B	B	B	B	A	A	B	B	B	A	A	B	A	B	A	B	A	A	A	B	B	A
L2D.5	2D	122.147	Kukri_c21044_1231, TA003012-1666, GENE-1000_186, [RAC875_c3257_729], [Ex_c8179_1452], [IAAV2142], [RAC875_c13774_161], [Kukri_c25716_284], [RAC875_rep_c70010_692], [BobWhite_c3871_210], (BS00009998_51), (RAC875_c13390_1096), [RAC875_rep_c77617_239], [Excalibur_c96_619], [TA003012-1303], (TA004133-0887), [RAC875_c21514_77], [Kukri_c2387_1665], [RAC875_c18309_605], (GENE-1908_884), [Excalibur_rep_c…	A	A	B	A	A	B	A	A	B	B	A	A	A	A	A	A	B	B	A	B	A	A	B	A	B	B	B	B	A	A	A	A	A	A	B	B	B	B	B	B	A	A	B	B	B	A
L2D.6	2D	122.505	wsnp_JD_c19101_17343310, CAP11_c5658_270, RAC875_c110838_499, tplb0062d15_1382, GENE-0684_1033, Kukri_c34647_218, Excalibur_c5482_1264, RAC875_c110838_690, Kukri_rep_c72959_145, Kukri_c38510_111, BobWhite_c27617_294, Excalibur_c74714_108, BobWhite_c31108_66, Excalibur_rep_c104444_206, BobWhite_c3871_903, RAC875_rep_c72115_351, RAC875_c14797_658, RAC875_c21305_118, BS00064740_51, D_F5MV3MU01EQX37_…	A	A	B	A	A	B	A	A	B	B	A	A	A	A	A	A	B	B	A	B	A	A	B	A	B	B	B	B	A	A	A	A	A	A	B	B	B	B	B	B	A	A	B	B	B	A
L2D.7	2D	122.747	{Excalibur_c65341_321, wsnp_Ra_c3057_5773026, TA005645-0521}:RAC875_c76186_510, [JD_c19101_46], [Kukri_c51540_490], (CAP11_c5888_216), [RFL_Contig487_2874], [BS00023133_51], [BobWhite_c12090_117], [RFL_Contig3172_444], [Excalibur_c1027_927], (tplb0021f10_469)	A	A	B	A	A	B	A	A	B	B	A	A	A	A	A	A	B	B	A	B	A	A	B	A	B	B	B	B	A	A	A	A	A	A	B	B	B	B	B	B	A	A	B	B	B	A
L2D.8	2D	165.9	{Excalibur_c25043_618, Excalibur_c28885_363}:RAC875_c10626_2089:{RAC875_c29056_261, tplb0049b24_1152, BS00098312_51, RAC875_c29056_299}	B	A	A	B	B	A	B	B	B	B	B	A	A	A	A	A	B	A	B	A	B	A	B	A	A	B	B	B	A	A	A	A	A	A	A	B	A	B	A	B	B	A	B	B	B	A
L2D.9	2D	166.142	Kukri_c92104_87, [RAC875_c999_612], (Excalibur_c95720_329), [Excalibur_c9619_1136], [RAC875_c67940_296], [Excalibur_c48871_1330], [RFL_Contig4583_1909], [Excalibur_c2311_2260], [D_GDEEGVY02GXWQ0_77]:{Excalibur_c10461_520, RFL_Contig4790_646, Excalibur_c1999_1298, Excalibur_s114439_212}:{BS00068386_51}:{wsnp_RFL_Contig3286_3338919, tplb0025e12_437, IAAV8475, BS00022925_51}:{RAC875_c3166_379}:{Kukr…	B	A	A	B	B	A	B	B	B	B	B	A	A	A	A	A	B	A	B	A	B	A	B	A	A	B	B	B	A	A	A	A	A	A	A	B	A	B	A	B	B	A	B	B	B	A
L2D.10	2D	166.638	{RAC875_c24364_307}	B	A	A	B	B	A	B	B	B	B	B	A	A	A	A	A	B	A	B	A	B	A	B	A	A	B	B	B	A	A	A	A	A	A	A	B	A	A	A	B	B	A	B	B	B	A
L2D.11	2D	167.31	{wsnp_Ku_c8746_14803911}:Kukri_c365_345, (Kukri_c1947_70), (IACX7581):{Excalibur_c1999_1451, BobWhite_c5756_633}:Excalibur_c12971_253, (Excalibur_c1999_1130), (wsnp_RFL_Contig2324_1803878):{RAC875_c68649_457}	B	A	A	B	B	A	B	B	B	B	B	A	A	A	A	A	B	A	B	A	B	A	B	A	A	B	B	A	A	A	A	A	A	A	A	B	A	A	A	B	B	A	B	B	B	A
L2D.12	2D	183.978	BS00064055_51:{TA004902-0755}:{Excalibur_c88238_109}:{Kukri_c43821_342}	B	A	A	B	B	A	A	A	A	B	B	A	A	A	A	A	A	A	A	A	B	A	A	A	A	B	B	A	A	A	A	A	A	A	A	A	A	A	A	A	B	A	B	B	B	A
L2D.13	2D	184.986	{Excalibur_c6937_146}:{Tdurum_contig30201_63}	B	A	A	B	B	A	A	A	A	B	B	A	A	A	A	A	A	A	A	A	B	A	A	A	A	B	B	B	A	A	A	A	A	A	A	A	A	B	A	A	B	A	B	B	B	A
L2D.14	2D	186.86	{Tdurum_contig92425_1574}	B	A	A	A	A	A	A	A	A	B	A	A	A	A	A	A	A	A	A	A	B	A	A	A	A	-	B	B	A	A	A	A	A	A	A	A	A	B	A	A	B	A	B	B	B	A
L3A.1	3A	0	Kukri_c35024_116, (RAC875_c51781_238):Kukri_c64588_274, (Excalibur_c34889_526), (BS00027516_51), (Excalibur_c18826_452):{RAC875_c67770_822}:RAC875_c46403_233, Kukri_c41361_186, CAP12_c5648_139, GENE-1743_224, Tdurum_contig76679_307, (BS00092728_51), (Excalibur_c42951_136):{BS00062673_51}:{IACX9278, Tdurum_contig83209_316}:{Excalibur_c11079_101}	A	A	B	B	B	A	A	A	A	B	B	B	A	A	A	A	A	B	A	B	B	B	A	A	B	A	B	A	B	B	A	A	A	A	B	B	B	B	B	A	B	A	A	B	B	B
L3A.2	3A	0.74625	Kukri_c11417_700:wsnp_Ra_c2339_4506620, Kukri_c1568_889, BS00084348_51, (RAC875_c36922_829):{BS00110638_51, BS00065443_51}:{Kukri_c1568_942}	B	A	B	B	B	A	A	A	A	B	B	B	A	A	A	A	A	B	A	B	B	B	A	A	B	A	B	A	B	B	A	A	A	A	B	B	B	B	B	A	B	A	A	B	B	B
L3A.3	3A	3.4145	{BobWhite_c22778_271, Kukri_c15388_731}:{Kukri_c15388_692}:RAC875_c77648_367, BS00093975_51, Kukri_c15388_1205, RAC875_c76367_523, BobWhite_c5461_338, (BS00022798_51), (BS00048489_51)	B	A	B	B	B	A	A	A	A	B	B	B	A	A	A	A	A	B	A	B	B	B	A	A	B	A	B	A	B	B	A	A	A	A	B	B	B	B	B	A	B	A	A	B	B	B
L3A.4	3A	3.90128	Excalibur_c64596_82	B	A	B	B	B	A	A	A	A	B	B	B	A	A	A	A	A	B	A	B	B	B	A	A	B	A	B	A	B	B	A	A	A	A	B	B	B	B	B	A	B	A	A	B	B	B
L3A.5	3A	4.38521	{Excalibur_c62042_175}:RAC875_rep_c111243_125, (BobWhite_c2570_682), (Kukri_rep_c84820_251)	B	A	B	B	B	A	A	A	A	B	B	B	A	A	A	A	A	B	A	B	B	B	A	A	B	A	B	A	B	B	A	A	A	A	B	B	B	B	B	A	B	B	A	B	B	B
L3A.6	3A	7.64468	IAAV4780	B	A	B	B	B	A	A	A	A	B	B	B	A	A	A	A	A	B	A	B	B	B	A	A	B	A	B	A	B	B	A	A	A	A	B	A	B	B	B	A	A	B	A	B	B	B
L3A.7	3A	8.12861	Kukri_rep_c75764_60, BobWhite_c25996_190, (Kukri_c49280_230), (Ra_c9347_163), (Kukri_c17099_871), (wsnp_CAP11_rep_c4157_1965583), (IACX2831)	B	A	B	B	B	A	A	A	A	A	B	B	A	A	A	A	A	B	A	B	B	B	A	A	B	A	B	A	B	B	A	A	A	A	B	A	B	B	B	A	A	B	A	B	B	B
L3A.8	3A	8.62618	wsnp_JD_c2722_3653988, Tdurum_contig52302_92, (Tdurum_contig52302_649), (Excalibur_c24613_302):{wsnp_Ra_c9738_16174002, wsnp_Ex_c4548_8166555, wsnp_Ra_c9738_16173810, IAAV1328, Excalibur_c4548_2505, Excalibur_c4548_2697}	B	A	B	B	B	A	A	A	A	A	B	B	A	A	A	A	A	B	A	B	B	B	A	A	B	A	B	A	B	B	A	A	A	A	A	A	B	B	B	A	A	B	A	B	B	B
L3A.9	3A	9.12385	{BS00090225_51, wsnp_Ex_c8409_14170476}	B	A	B	B	B	A	-	A	A	A	B	A	A	A	A	A	A	B	A	B	B	B	A	A	B	A	B	A	B	B	A	A	A	A	A	A	B	B	B	A	A	B	A	B	B	B
L3A.10	3A	9.61889	{CAP8_c665_409, CAP8_c665_242}	B	A	B	B	B	A	A	A	A	A	B	A	A	A	A	A	A	B	A	B	B	B	A	A	B	A	A	A	B	B	A	A	A	A	A	A	B	B	B	A	A	B	A	B	B	B
L3A.11	3A	10.5835	{BS00049032_51}:BS00057445_51	B	A	B	B	B	A	A	A	A	A	B	A	A	A	A	A	A	B	A	B	B	B	A	A	B	A	A	A	B	B	A	A	A	A	A	A	B	B	B	A	A	B	A	B	B	B
L3A.12	3A	22.5697	RAC875_c16583_1259, (Excalibur_c55759_282)	B	B	B	B	B	A	A	A	A	A	B	A	A	A	A	A	A	A	A	B	A	B	A	A	B	A	A	A	B	B	A	A	A	A	A	A	B	B	B	A	A	B	A	B	B	A
L3A.13	3A	26.2148	BS00065382_51, IAAV5729, BobWhite_c29419_116, Kukri_c80974_619, BS00065956_51, RAC875_c47976_291, (BS00048757_51):Excalibur_c25239_283	B	B	B	B	B	A	A	A	A	A	B	A	A	A	A	A	B	A	A	B	A	B	A	A	B	A	A	A	B	B	A	A	A	A	A	A	B	B	B	B	A	B	A	B	B	A
L3A.14	3A	29.4565	RAC875_rep_c77148_311, Kukri_c28917_96, (BS00065468_51), (RAC875_c2464_274), (Excalibur_c24123_165), (IAAV2646), (BS00021694_51), (BS00007502_51), (BS00032524_51), (Excalibur_c10079_1585), (BobWhite_c11298_512), (Tdurum_contig86206_149), (BS00094366_51)	B	B	A	B	B	A	A	A	A	A	B	A	A	A	A	A	B	A	A	B	A	B	A	A	B	B	A	A	B	B	A	A	A	A	A	A	B	B	B	B	A	B	A	B	B	A
L3A.15	3A	29.9398	RAC875_c50864_1921, BS00065932_51, wsnp_Ex_c57322_59083238, wsnp_Ex_c57322_59084809, (wsnp_Ex_c57322_59084950), (TA003281-2379), (RAC875_c55313_89), (BS00013584_51):{Excalibur_c24123_1597}:{Tdurum_contig25520_363, RAC875_c6445_275, Excalibur_c42978_149}	B	B	A	B	B	A	A	A	A	A	B	A	A	A	A	A	B	A	A	B	A	B	A	A	B	B	A	A	B	B	A	A	A	A	A	A	B	A	B	B	A	B	A	B	B	A
L3A.16	3A	30.4294	{Excalibur_rep_c102974_175, IAAV6676, wsnp_Ku_c11052_18135847, BS00034334_51, BS00022516_51, Excalibur_s113043_59}	B	B	A	B	B	A	A	A	A	A	B	A	A	A	A	A	B	A	A	B	A	B	A	A	B	B	A	A	B	B	A	A	A	A	A	A	B	A	B	B	A	B	A	B	B	A
L3A.17	3A	32.531	{BobWhite_c34866_232, RAC875_c10430_672}:{wsnp_Ku_c40218_48484410}	B	B	A	B	B	A	A	A	A	A	B	A	A	A	A	A	B	B	A	B	A	B	A	A	B	B	A	A	B	B	B	B	B	A	A	A	B	A	B	B	A	B	A	B	B	A
L3A.18	3A	33.0199	Excalibur_rep_c116073_259, Excalibur_c5352_1854, [IAAV9068], [wsnp_BF292295A_Ta_2_1], [Ku_c103671_362], (wsnp_Ex_c15036_23203474):{RAC875_c66892_58}:RAC875_c5252_1529:wsnp_Ex_c10272_16842803, (RFL_Contig4403_1034):Tdurum_contig44029_144, (RFL_Contig1170_1827), (CAP12_c700_173), (Excalibur_rep_c68583_689), (Tdurum_contig44029_66), (Tdurum_contig44029_621), (CAP8_c359_95), (Tdurum_contig44029_158):…	B	B	A	B	B	A	A	A	A	A	B	A	A	A	A	A	B	B	A	B	A	B	A	A	B	B	A	A	B	B	B	B	B	A	A	A	B	B	B	B	A	B	A	B	B	A
L3A.19	3A	33.5174	BS00031903_51, wsnp_Ex_rep_c69577_68526990, (BS00110452_51), (BS00091769_51), (BS00090405_51), (IACX5968):Excalibur_c19671_139, [BobWhite_c9468_478], [wsnp_Ex_c2148_4035913], [wsnp_Ra_c7280_12576178], [wsnp_Ex_c32003_40728918], [RFL_Contig1798_1606], [BobWhite_c48560_103], [Kukri_rep_c112061_617], [Kukri_rep_c110312_376], [TA002508-0190], [Tdurum_contig59782_86], [TA004174-0504], [IAAV5821], [wsn…	B	B	A	B	B	A	A	A	A	A	B	A	A	A	A	A	B	B	A	B	A	B	A	A	B	B	A	A	B	B	B	B	B	A	A	A	B	B	B	B	A	B	A	B	B	A
L3A.20	3A	33.9799	IAAV2383, Excalibur_rep_c67269_496, wsnp_Ex_c9510_15761235, BS00110405_51, IAAV8924, Ku_c14313_1194, BS00037537_51, wsnp_Ex_c18637_27508578, IAAV242, Tdurum_contig11121_834, wsnp_Ex_c29742_38738725, RFL_Contig4921_2420, Tdurum_contig11121_739, wsnp_Ku_c3286_6111360, [Excalibur_c18089_1116], [BS00101401_51], [GENE-3343_183], [IAAV1334], (Ra_c38505_544), [RAC875_c67309_634], [BobWhite_c43681_334], …	B	B	A	B	B	A	A	A	A	A	B	A	A	A	B	A	B	B	A	B	A	B	A	A	B	B	A	A	B	B	B	B	B	A	A	A	B	B	B	B	A	B	A	B	B	A
L3A.21	3A	41.8981	{BS00074617_51, wsnp_Ra_rep_c69692_67234463}	B	A	A	B	B	A	B	B	A	B	B	A	B	B	B	A	B	B	B	B	A	B	A	A	A	B	A	A	A	A	B	B	B	A	A	B	B	B	B	B	A	B	A	B	B	A
L3A.22	3A	43.3753	Excalibur_rep_c105978_544, BS00021909_51, (wsnp_Ku_c38911_47455674), [wsnp_Ku_c38911_47455924], [RAC875_c67998_96]:Excalibur_c21252_245, [wsnp_Ku_c38911_47455924], [RAC875_c67998_96]:Kukri_c35426_507	B	B	A	B	B	A	B	B	A	B	B	A	B	B	B	A	B	B	B	B	A	B	A	A	A	B	A	A	A	A	B	B	B	A	A	B	B	B	B	B	A	B	A	B	B	A
L3A.23	3A	44.92	Excalibur_c46600_919, (Excalibur_c24402_471), (Excalibur_c39002_242):{wsnp_BF292596A_Ta_1_3, BobWhite_c71_391}	B	B	A	B	B	A	B	B	A	B	B	A	B	B	B	A	B	B	B	B	A	B	A	A	A	A	A	A	A	A	B	B	B	A	A	B	A	B	A	B	A	B	A	B	B	A
L3A.24	3A	45.3992	{Excalibur_c39508_88}	B	B	A	B	B	A	B	B	A	B	B	A	B	B	B	A	B	B	B	B	A	B	A	A	A	A	A	A	A	A	B	B	B	A	A	B	A	B	A	B	A	A	A	B	B	A
L3A.25	3A	48.0451	{RAC875_c31572_251}:RAC875_rep_c81701_424, wsnp_Ex_c14202_22144844, wsnp_Ex_rep_c69314_68244502, Ku_c19456_645, IAAV8407, IAAV8170, [CAP11_c3472_60], (wsnp_Ku_c55137_59154077), [wsnp_Ex_c14202_22145805]	B	B	A	B	B	A	B	B	A	B	B	A	B	B	B	A	B	B	B	B	A	B	A	A	A	A	A	A	A	A	B	B	B	A	A	B	A	B	A	B	A	-	A	B	B	A
L3A.26	3A	48.5247	{Excalibur_c17655_467, BS00081688_51, GENE-1981_131}:BobWhite_c17879_519, [CAP11_c3472_60]:RAC875_c14054_87, [CAP11_c3472_60], (wsnp_CAP8_c1007_643393), [wsnp_Ex_c14202_22145805]:{wsnp_Ku_c19456_28944589}	B	B	A	B	B	A	B	B	A	B	B	A	B	B	B	A	B	B	B	B	A	B	A	A	A	A	A	A	A	A	B	B	B	A	A	B	A	B	A	A	A	A	A	B	B	A
L3A.27	3A	51.1704	Kukri_c18420_705, [Tdurum_contig44880_420], [Tdurum_contig11473_847], [Tdurum_contig8584_354], [wsnp_BQ167580A_Ta_1_1]:{TA003179-0872}:BS00018474_51, Kukri_c25064_120, IACX17944, Excalibur_c15953_394, [GENE-1549_110], (BobWhite_c801_862), [Tdurum_contig44880_420], [Tdurum_contig11473_847], [Tdurum_contig8584_354], [wsnp_BQ167580A_Ta_1_1], (Excalibur_rep_c109712_59):{RAC875_c38647_290}:Tdurum_cont…	B	B	A	B	B	A	B	B	A	B	B	A	B	B	B	A	B	B	B	B	A	B	A	A	A	A	A	A	A	A	B	B	B	A	A	B	A	B	A	A	A	A	A	B	B	A
L3A.28	3A	51.6465	{Kukri_c8601_1193}:Excalibur_c39808_453, RAC875_c15003_377, [BS00081610_51], [BS00023337_51], [wsnp_CAP11_rep_c4226_1995152], (Kukri_c8465_54), (wsnp_Ex_c27317_36522052), [BobWhite_c38444_238], (BS00022908_51), [Kukri_c12079_204]:Kukri_c8601_817, (Tdurum_contig45539_226):BS00009337_51, [BS00081610_51], [BS00023337_51], [wsnp_CAP11_rep_c4226_1995152], [BobWhite_c38444_238], [Kukri_c12079_204]:IAAV…	B	B	A	B	B	A	B	B	A	B	B	A	B	B	B	A	B	A	B	B	A	B	A	A	A	A	A	A	A	A	B	B	B	A	A	B	A	B	A	A	A	A	A	B	B	A
L3A.29	3A	54.3176	{Excalibur_c49743_97, Excalibur_rep_c110501_525}	B	B	A	B	B	A	B	B	A	B	B	A	B	B	B	A	A	A	B	B	A	B	B	A	A	A	A	A	A	A	B	B	B	A	A	B	A	B	A	A	A	A	A	B	B	A
L3A.30	3A	54.7849	{RAC875_rep_c90531_283}	B	B	A	B	B	A	B	B	A	B	B	A	B	B	B	A	A	A	B	A	A	B	B	A	A	A	A	A	A	A	B	B	B	A	A	B	A	B	A	A	A	A	A	B	B	A
L3A.31	3A	59.2207	{BS00091887_51, IACX6065, BS00003935_51}	B	B	A	B	B	A	B	B	A	B	B	A	B	B	B	A	A	A	B	A	A	B	B	A	A	A	A	A	A	A	A	A	A	A	B	B	A	B	A	A	A	A	A	B	B	A
L3A.32	3A	68.9615	{IAAV1134}	A	B	A	A	A	B	B	B	A	B	A	A	B	B	B	A	A	A	B	A	A	B	B	A	A	A	B	A	A	A	A	A	A	A	A	B	A	B	A	A	A	A	B	B	B	A
L3A.33	3A	69.9387	{Kukri_c60633_257}:{Kukri_rep_c89509_83}:Kukri_rep_c107195_111, Excalibur_rep_c110278_62, (BS00022424_51)	A	B	A	A	A	B	B	B	A	B	A	A	B	B	B	A	A	A	B	A	A	B	B	A	A	A	B	A	A	A	A	A	A	A	A	B	A	B	A	A	A	A	B	B	B	A
L3A.34	3A	75.252	Tdurum_contig15928_135	A	B	A	A	A	B	A	A	A	B	A	A	B	B	B	A	A	A	A	A	A	B	B	A	B	A	B	A	A	A	A	A	A	A	A	B	A	B	A	A	A	A	B	B	B	A
L3A.35	3A	77.323	GENE-1833_70	A	B	A	A	A	B	A	A	A	B	A	A	B	B	B	A	A	A	A	A	B	B	B	A	B	A	B	A	A	A	A	A	A	A	A	B	A	B	A	A	A	A	B	B	B	A
L3A.36	3A	78.862	{Tdurum_contig42495_389}	A	B	A	A	A	B	A	A	A	B	A	A	B	B	B	A	A	A	A	A	B	B	B	A	B	A	B	A	A	A	A	A	A	A	A	B	A	B	A	B	A	A	B	A	A	A
L3A.37	3A	79.8613	{wsnp_Ex_c9377_15572157}	A	B	A	A	A	B	A	A	A	B	A	A	B	B	B	A	A	B	A	A	B	B	B	A	B	A	B	A	A	A	A	A	A	A	A	B	A	B	A	B	A	A	B	A	A	A
L3A.38	3A	82.5208	BS00087534_51:{BS00093889_51, RAC875_c24982_202, CAP8_c3568_256}:{CAP11_c254_112}:GENE-3665_61, [BobWhite_c12428_371], [wsnp_Ex_c10630_17338753]:Tdurum_contig34075_98, wsnp_Ra_c4373_7946257, wsnp_BE604885A_Ta_2_1, (BS00023028_51), (wsnp_BE604885A_Ta_2_2), (wsnp_Ex_c10630_17338703), (Kukri_c30244_619):BS00041742_51, (BS00009649_51), (BS00076751_51), [BobWhite_c12428_371], [wsnp_Ex_c10630_17338753]…	A	B	A	A	A	B	A	A	A	B	A	A	B	B	A	A	A	B	A	A	B	B	B	A	B	A	B	A	A	A	A	A	A	A	A	B	A	B	A	B	A	A	B	A	A	A
L3A.39	3A	84.6023	Excalibur_c7717_1170	A	B	A	A	A	B	A	A	A	B	A	A	A	A	A	A	A	B	A	B	B	A	B	A	B	A	B	A	A	A	A	A	A	A	A	B	A	B	A	B	A	A	B	A	A	A
L3A.40	3A	86.6839	RAC875_c20689_270:IAAV3851	B	B	A	A	A	B	A	A	A	B	A	A	A	A	A	A	A	B	A	B	B	A	B	A	B	B	B	A	A	A	A	A	A	A	A	B	A	B	A	B	A	A	B	A	A	A
L3A.41	3A	89.3404	RFL_Contig5153_958, (wsnp_Ku_c46762_53407442)	B	B	A	A	A	B	A	A	A	B	A	A	A	A	A	A	A	B	A	B	B	A	B	B	B	B	B	A	A	A	A	A	A	B	A	B	A	B	A	B	A	A	B	A	A	A
L3A.42	3A	90.8738	wsnp_JD_c7528_8610786, wsnp_Ex_c361_707953, wsnp_Ra_c29624_38979654, Excalibur_c93179_123, wsnp_Ex_c25082_34346512, Kukri_c47887_111, IAAV9044, BS00068508_51, [JD_c7528_325], [BobWhite_c10098_535], (Kukri_c47887_183), [wsnp_Ex_rep_c104141_88935451], (wsnp_Ex_c55096_57733894), [RAC875_rep_c106170_204], [RAC875_c3084_415], [wsnp_Ex_c361_708712], [BS00029569_51]:IAAV5507, RAC875_c61934_186, wsnp_Ex_…	B	B	A	B	B	B	A	A	A	B	B	A	A	A	A	A	A	B	A	B	B	A	B	B	B	B	B	A	A	A	A	A	A	B	A	B	A	B	A	B	A	A	B	A	A	A
L3A.43	3A	92.4113	Excalibur_c3556_520, GENE-1934_501, (RAC875_c35074_486), (Kukri_c51666_401), (RAC875_c35074_452), [wsnp_Ku_c217_430915], [wsnp_Ex_c19309_28242774], (RAC875_c68056_81):wsnp_Ra_c5454_9660102, [wsnp_Ku_c217_430915], [wsnp_Ex_c19309_28242774]:wsnp_Ra_c5454_9660204, (wsnp_Ex_c19309_28243712)	B	B	A	B	B	B	A	A	A	B	B	A	A	A	A	A	A	B	A	A	B	A	B	B	B	B	B	A	B	B	A	A	A	B	A	B	A	B	A	B	A	A	B	A	A	A
L3A.44	3A	92.8901	Kukri_s117946_404	B	B	A	B	B	B	A	A	A	B	B	A	A	A	A	A	A	B	A	A	B	A	B	B	B	B	B	A	B	B	A	A	A	B	A	B	A	B	A	B	A	A	B	A	A	A
L3A.45	3A	95.8591	wsnp_Ex_c45877_51548342, (RAC875_c65573_410):{RAC875_c53037_181, wsnp_Ku_c35632_44814164}:{BobWhite_c11000_935}	B	B	A	B	B	B	A	A	A	B	B	A	A	A	A	A	A	B	A	B	B	B	B	B	B	B	B	A	B	B	A	A	A	B	A	B	A	B	A	B	A	A	B	A	A	A
L3B.1	3B	0	{BS00024603_51}:{Excalibur_rep_c104237_78, RFL_Contig3626_491}:{GENE-3869_1488}	A	A	B	B	B	A	B	B	A	A	B	A	A	A	A	A	B	B	B	B	A	B	B	B	A	A	A	B	B	B	B	B	B	A	A	B	A	B	A	B	B	A	B	B	B	B
L3B.2	3B	0.24944	wsnp_Ex_rep_c66331_64502558, [RAC875_c3956_275], [Tdurum_contig14251_431], [RAC875_c43163_263], [BS00058861_51], [BS00091751_51], [RFL_Contig3626_521], [Kukri_c89383_69], [RFL_Contig3008_1370], [wsnp_Ku_c6602_11531957], [BobWhite_c7454_363], [BobWhite_c7454_492], [wsnp_Ku_c12698_20441325], [BS00111294_51], [RAC875_rep_c111781_179], [RAC875_c30348_182]:IAAV1708, [BobWhite_c2453_340], [BobWhite_c17…	A	A	B	B	B	A	B	B	A	A	B	A	A	A	A	A	B	B	B	B	A	B	B	B	A	A	A	B	B	B	B	B	B	A	A	B	A	B	A	B	B	B	B	B	B	B
L3B.3	3B	0.746994	{Excalibur_c37751_221}:BS00010849_51, tplb0043c20_1046, (CAP7_c455_467), [Tdurum_contig17943_547], (Excalibur_c30566_1251), (RAC875_c4389_1344), [RAC875_c4389_1412], (GENE-1851_76), [Excalibur_c37751_354], [Tdurum_contig79629_538]:RAC875_c8459_1291, [Tdurum_contig17943_547], [RAC875_c4389_1412], [Tdurum_contig79629_538], (Excalibur_c7321_741):{Excalibur_c30368_56}	A	A	B	B	B	A	B	B	A	A	B	A	A	A	A	A	B	B	B	B	A	B	B	B	A	A	A	B	B	B	B	B	B	A	A	B	A	B	A	B	A	B	B	B	B	B
L3B.4	3B	1.24456	{Jagger_c342_119}	A	A	A	B	B	A	B	B	A	A	B	A	A	A	A	A	B	B	B	B	A	B	B	B	A	A	A	B	B	B	B	B	B	A	A	B	A	B	A	B	A	B	B	B	B	B
L3B.5	3B	1.72016	Kukri_rep_c107316_393, Excalibur_c50808_326, JD_c6012_1567, IAAV6442, Excalibur_rep_c104532_80, Ku_c35453_498, TA003677-1077, (GENE-1579_18), [BS00063245_51], (BS00018764_51), (BS00088683_51), [wsnp_Ku_c663_1368085], [wsnp_Ex_c3005_5548573], (BS00064177_51), [Ku_c663_1896], [BS00022387_51], (IAAV4792):Kukri_rep_c101341_425, [BS00022387_51], (Excalibur_rep_c104498_168):wsnp_Ra_c18153_27161629, [BS…	A	A	A	B	B	A	B	B	A	A	B	A	A	A	A	A	B	B	B	B	A	B	B	B	A	A	A	B	B	B	B	B	B	A	A	B	A	B	A	B	A	B	B	B	B	B
L3B.6	3B	6.74432	{wsnp_CAP11_c232_211960}	A	A	A	B	B	A	B	B	A	A	B	A	A	A	A	A	B	B	B	B	A	B	B	B	A	A	A	B	A	A	B	B	B	A	A	B	A	B	A	B	A	B	B	B	B	B
L3B.7	3B	7.26069	{Tdurum_contig11297_571}	A	A	A	B	B	A	-	B	A	A	B	A	A	A	A	A	B	-	B	B	A	B	B	A	A	A	A	B	A	A	B	B	B	A	A	B	A	B	A	B	A	B	B	B	-	B
L3B.8	3B	8.41785	{Kukri_c13830_487}:RFL_Contig5043_785, BS00011596_51:{Tdurum_contig43252_1762, Kukri_rep_c75764_261}:{Tdurum_contig43252_1407}:{Ex_c36373_407}	A	A	A	B	B	A	B	B	A	A	B	A	A	A	A	B	B	B	B	B	A	B	B	B	A	A	A	B	A	A	B	B	B	A	A	B	A	B	A	B	A	B	B	B	B	B
L3B.9	3B	8.8069	{BobWhite_c28090_175, GENE-4824_212, Tdurum_contig22897_107}	A	A	A	B	B	A	B	B	A	A	B	A	A	A	A	B	B	B	B	B	A	B	B	B	A	A	A	B	A	A	B	B	B	A	A	B	A	B	A	B	A	B	B	B	B	B
L3B.10	3B	36.0862	{BobWhite_c34987_301}:RAC875_c5799_224, BS00065934_51, (Excalibur_c24391_321), (RAC875_c5799_170)	B	A	A	A	A	A	B	B	B	A	A	A	A	A	A	A	B	B	B	A	A	A	B	B	A	A	A	B	A	A	B	B	B	A	A	B	B	B	B	B	A	A	B	B	B	B
L3B.11	3B	39.1459	Excalibur_c79902_439, (BobWhite_c22370_352)	B	A	A	A	A	A	B	B	B	A	A	B	B	B	A	A	B	B	B	A	A	A	B	B	A	A	A	B	A	A	B	B	B	A	A	B	B	B	B	B	A	A	B	B	B	B
L3B.12	3B	39.6252	{CAP8_c8651_206, BS00056257_51, BS00056258_51, RAC875_c56182_263, wsnp_Ex_c18883_27772081}:{BS00087825_51}	B	A	A	A	A	A	B	B	B	A	A	B	B	B	A	A	B	B	B	A	A	A	B	B	A	A	A	B	A	A	B	B	B	A	A	B	B	B	B	B	A	A	B	B	B	B
L3B.13	3B	40.6382	RFL_Contig29_1062	B	A	A	A	A	A	B	B	B	A	A	B	B	B	A	A	B	B	B	A	A	A	B	B	A	A	A	B	A	A	B	B	B	A	A	B	B	B	B	B	A	A	B	B	B	B
L3B.14	3B	41.6379	{wsnp_Ex_c47078_52393295, BS00022242_51}	B	A	A	A	A	A	B	B	B	A	A	B	B	B	A	A	B	B	B	A	A	A	B	B	A	A	A	B	A	A	B	B	B	A	A	B	B	B	B	B	A	A	B	B	B	B
L3B.15	3B	44.8923	{GENE-1332_96}	B	A	A	A	A	B	B	B	B	A	A	B	B	B	A	A	A	B	B	A	A	A	B	B	A	A	A	A	A	A	B	B	B	A	A	B	B	B	B	B	B	A	B	A	A	B
L3B.16	3B	45.8941	{Tdurum_contig67690_183}	B	A	A	A	A	B	B	B	B	A	A	B	B	B	A	A	A	B	B	A	A	B	B	B	A	A	A	A	A	A	B	B	B	A	A	B	B	B	B	B	B	A	A	A	A	B
L3B.17	3B	46.389	{Kukri_c33486_128}:Tdurum_contig13263_643, Tdurum_contig13263_355, [RAC875_c35310_770], [RAC875_c20041_976], [IAAV6689], [wsnp_JD_c828_1226159], [wsnp_Ex_c6805_11743678], [Kukri_c66923_217], [BS00075108_51], (BS00022072_51), [wsnp_Ex_rep_c66896_65307566], [Kukri_c32046_493], [Excalibur_c7706_1936], [wsnp_Ku_c33335_42844680], [wsnp_Ku_c33335_42844594], [IACX2048], [BS00011570_51], [IAAV7872], [Exc…	B	A	A	A	A	B	B	B	B	A	A	B	B	B	A	A	A	B	B	A	A	B	B	B	A	A	A	A	A	A	B	B	B	A	A	B	B	B	B	B	B	A	A	A	A	B
L3B.18	3B	46.8879	BS00011042_51, BS00010795_51, wsnp_Ex_c14147_22077948, IAAV993, BS00090227_51, IACX5844, [Tdurum_contig43263_243], [BS00037469_51], [RFL_Contig738_557], [TA002188-0143], [BS00066149_51], [CAP8_c8016_120], (wsnp_Ra_c32055_41111615), (wsnp_Ex_c54357_57265797), (RAC875_c81076_317), (wsnp_Ex_c4888_8714379), [BS00086717_51], (BS00010881_51), [BS00023074_51]:{Ra_c32055_981}:GENE-1534_132, [wsnp_Ex_c109…	B	A	A	A	A	B	B	B	B	A	A	B	B	B	A	A	A	B	B	A	A	B	B	B	A	A	A	A	A	A	B	B	B	A	A	B	B	B	B	B	B	A	A	A	A	B
L3B.19	3B	47.3828	Tdurum_contig416_931, Excalibur_rep_c67686_205, wsnp_CAP8_c6899_3227098, Excalibur_c52772_1592, [wsnp_Ku_c210_413608], [RAC875_c45182_152]:{Ra_c1049_455}:BS00063531_51, [wsnp_Ku_c210_413608], [RAC875_c45182_152]:wsnp_Ex_c20652_29734133, [RAC875_c45182_152]	B	A	A	A	A	B	B	B	B	A	A	B	B	B	A	A	A	B	B	A	A	B	B	B	A	A	A	A	A	A	B	B	B	A	A	A	B	B	B	B	B	A	A	A	A	B
L3B.20	3B	48.3972	{BS00040143_51}	B	A	A	A	A	B	B	B	B	A	A	B	B	B	A	A	A	B	B	A	A	B	B	B	A	A	A	A	A	A	B	B	B	A	A	A	B	B	B	B	B	A	A	A	A	B
L3B.21	3B	48.8922	{BS00078127_51}:RAC875_c11254_79, wsnp_Ex_c29631_38640100, [Excalibur_c44713_137], [BS00089954_51], [BobWhite_c5095_634], [BS00049008_51], [GENE-1805_65], [BS00043664_51], [BS00062734_51], [IACX3190], [Excalibur_rep_c101410_789], [BS00060073_51], [Kukri_c13269_1094], [BS00034257_51], (BobWhite_rep_c50457_813), [BS00066467_51], [BS00022051_51], [RAC875_c9415_1229], [BS00066060_51], (Excalibur_c535…	B	A	A	A	A	A	B	B	B	A	A	B	B	B	A	A	A	B	B	A	A	B	B	B	A	A	A	A	A	A	B	B	B	A	A	A	B	B	B	B	B	A	A	A	A	B
L3B.22	3B	49.3872	{JD_c49225_324}:Ku_c47769_302	B	A	A	A	A	A	B	B	B	A	A	B	B	B	A	A	A	B	B	A	A	B	B	B	A	A	A	A	A	A	B	B	B	A	A	A	B	A	B	B	B	A	A	A	A	B
L3B.23	3B	50.4003	Tdurum_contig50075_151, Excalibur_c6325_949, Excalibur_c15332_1305, [tplb0024c09_1335], [wsnp_Ex_c3096_5708642], (Tdurum_contig48224_272), [Tdurum_contig49477_187], [wsnp_Ku_rep_c72821_72480395], [Excalibur_c3096_1699], [wsnp_Ex_c12887_20427158], [CAP7_c3667_77], [RAC875_c775_1135], [BS00087278_51], (Tdurum_contig49477_548), [BS00005265_51], [wsnp_Ex_c7756_13218814], [Excalibur_c57658_54], [wsnp_…	B	A	A	A	A	A	B	B	B	A	A	B	B	B	B	A	A	B	B	A	A	B	B	B	A	A	A	A	A	A	B	B	B	A	A	A	B	A	B	B	B	A	A	A	A	B
L3B.24	3B	51.4134	RAC875_rep_c77684_470, (BS00010083_51), [BS00068816_51], [wsnp_JD_c5643_6802088], [BS00068817_51], (BS00066718_51), (RAC875_c28912_306), [RAC875_c10595_473], [wsnp_JD_c5643_6802211]:IACX7741, Tdurum_contig44013_164, (wsnp_Ex_c2609_4852360), (Kukri_rep_c107323_210), (RAC875_s108395_60), (BobWhite_c32864_250), (BobWhite_c12281_752), (CAP7_c10624_88):Excalibur_c48047_90, BobWhite_c6974_329, (wsnp_JD…	B	B	A	A	A	A	B	B	B	A	A	B	B	B	B	A	A	B	B	A	A	B	B	B	A	A	A	A	A	A	B	B	B	A	A	A	B	A	B	B	B	A	A	A	A	B
L3B.25	3B	51.8795	{BobWhite_c14365_59}	B	B	A	A	A	A	B	B	B	A	A	B	B	B	B	A	A	B	B	A	A	B	B	B	A	A	A	A	A	A	B	B	B	A	A	A	B	A	B	B	B	A	A	A	A	B
L3B.26	3B	58.4027	BobWhite_c24364_73	B	B	A	A	A	A	B	B	B	A	A	B	A	A	B	A	A	B	B	B	A	B	B	B	A	A	A	A	A	A	A	A	A	A	A	A	B	A	B	B	B	A	A	A	A	B
L3B.27	3B	58.8688	BobWhite_c2937_1426:{wsnp_Ex_c3040_5615597, BobWhite_c22794_470}:{wsnp_RFL_Contig204_1272643}:TA002089-1495, (Excalibur_c12735_380), (GENE-1511_622), (RAC875_c22641_993), (Ku_c1575_338), (RAC875_c35720_229), (RAC875_c35720_456):Ku_c172_840, wsnp_Ex_c37115_44930934, (BS00093892_51):{Ra_c29672_532}:BS00093891_51, BS00031402_51, IAAV3519, (Excalibur_c37115_306):{BS00064258_51}:{Kukri_rep_c72702_220,…	B	B	A	A	A	A	B	B	B	A	A	B	A	A	B	A	A	B	B	B	A	B	B	A	A	A	A	A	A	A	A	A	A	A	A	A	B	A	B	B	B	A	A	A	A	B
L3B.28	3B	59.8845	CAP12_c2348_133, [RAC875_c15109_510], (wsnp_Ex_rep_c68193_66971396), (BobWhite_c55606_116), [Jagger_c522_55]:RAC875_c403_2194, wsnp_Ex_c52557_56115459, [RAC875_c15109_510], (wsnp_Ex_c25573_34834321), [Jagger_c522_55]:Ku_c13676_1074, [RAC875_c15109_510], [Jagger_c522_55]	B	B	A	A	A	A	B	B	B	A	A	B	A	A	B	A	A	B	B	B	A	A	B	A	A	A	A	A	A	A	A	A	A	A	A	A	B	A	B	B	B	A	A	A	A	B
L3B.29	3B	60.3795	Kukri_c34806_112, (BS00072993_51), (Ku_c71255_408), (wsnp_Ex_rep_c101457_86818160), (BS00072994_51):{wsnp_Ex_c19778_28779907, Excalibur_rep_c111619_724, Tdurum_contig93431_485}	B	B	A	A	A	B	B	B	B	A	A	B	A	A	B	A	A	B	B	B	A	A	B	A	A	A	A	A	A	A	A	A	A	A	A	A	B	A	B	B	B	A	A	A	A	B
L3B.30	3B	60.872	{BS00040742_51, Ra_c35_3184, wsnp_Ex_c57007_58898157, RFL_Contig679_784}	B	B	A	A	A	B	B	B	B	A	A	B	A	A	B	A	A	B	B	A	A	A	B	A	A	A	A	A	A	A	A	A	A	A	A	A	B	A	B	B	B	A	A	A	A	B
L3B.31	3B	62.4198	{wsnp_JD_c4413_5541190}:wsnp_Ex_c8208_13870372, CAP12_c3551_85	B	B	A	A	A	B	B	B	B	A	A	B	A	A	B	A	A	B	B	A	A	A	B	A	A	A	A	A	A	A	B	B	B	A	A	A	B	A	B	B	B	A	A	A	A	B
L3B.32	3B	63.4276	{BobWhite_c23052_196, Tdurum_contig61601_159}:{BS00085434_51, BS00105878_51}:{Kukri_c66862_96}:BobWhite_c35398_181:Kukri_rep_c93484_422, (GENE-4927_846), (BS00059416_51), (Kukri_rep_c93484_262), (GENE-2105_409):{Tdurum_contig61601_385}:Excalibur_c5309_286, (RAC875_c5427_447):{BS00041837_51, Ku_c24974_674, Excalibur_c50230_107}:{BS00077967_51}	B	B	A	A	A	B	B	B	B	A	A	B	A	A	B	A	A	B	B	A	A	A	B	A	A	A	A	A	A	A	B	B	B	A	A	A	A	A	A	B	B	A	A	A	A	B
L3B.33	3B	64.3425	{wsnp_Ex_c700_1379957}	B	B	A	A	A	B	B	B	B	A	A	B	A	A	B	A	A	B	B	A	A	A	B	A	B	B	A	A	A	A	B	B	B	A	A	A	A	A	A	B	B	A	A	A	A	B
L3B.34	3B	88.6922	wsnp_CAP7_c5097_2266314, (BS00021992_51):{Excalibur_c50953_96, Kukri_c24007_83}	A	B	A	B	B	B	B	B	B	A	B	B	B	B	B	A	B	B	B	A	B	B	B	B	B	B	A	A	A	A	B	B	B	A	B	A	A	A	A	A	B	A	B	B	B	B
L3B.35	3B	89.0741	TA002877-1220, (BS00067355_51)	A	B	A	B	B	B	B	B	B	A	B	B	B	B	B	A	B	B	B	A	B	B	B	B	B	B	A	B	A	A	B	B	B	A	B	A	A	A	A	A	B	A	B	B	B	B
L3B.36	3B	93.5706	BS00023017_51, [BS00070210_51], (BS00110943_51), [BS00070211_51]:Excalibur_c72450_483, [BS00070210_51], [BS00070211_51], (BS00024883_51)	A	B	A	B	B	B	B	B	B	A	B	B	B	B	B	A	B	B	B	A	B	B	B	B	B	B	A	B	A	A	B	B	B	A	B	A	A	A	A	A	B	B	B	B	B	B
L3B.37	3B	93.9796	{IAAV1677}	A	B	A	B	B	B	B	B	B	A	B	B	B	B	B	A	B	B	B	A	B	B	B	B	B	B	A	B	A	A	B	B	B	A	B	A	A	A	A	A	B	B	B	B	B	B
L3B.38	3B	110.36	TA002155-1120, [RAC875_c68392_137]:BS00067324_51, (RAC875_c35672_205), (Kukri_c23955_144), (Kukri_c22748_211):BS00068372_51, [RAC875_c68392_137], (Kukri_c5499_530):RAC875_c35672_336, Excalibur_rep_c95926_405, (Tdurum_contig27910_121), [RAC875_c68392_137], (RAC875_c35672_136), (RAC875_c35672_73), (RAC875_c68392_200), (IAAV4641):{BS00086093_51}:{RAC875_c23148_680, Kukri_c65481_121}:{Excalibur_rep_c…	A	B	A	A	A	B	B	B	B	A	A	B	A	A	B	A	B	B	B	A	A	B	B	B	B	B	A	B	A	A	B	B	B	A	B	B	B	A	B	A	A	B	B	B	B	B
L3B.39	3B	111.267	{Kukri_rep_c110158_202, Kukri_c58054_59}:wsnp_JD_rep_c50820_34666611, RAC875_rep_c72670_558, RAC875_rep_c72275_185, (Excalibur_rep_c103408_632), (wsnp_Ra_rep_c72670_70836439), (Excalibur_rep_c103408_230)	A	B	A	A	A	B	B	B	B	A	A	B	A	A	B	A	A	B	B	A	A	B	B	B	B	B	A	B	A	A	B	B	B	A	B	B	B	A	B	A	A	B	B	B	B	B
L3B.40	3B	120.04	{BobWhite_c11000_806, RAC875_c2106_882, BS00104177_51}:Kukri_rep_c110544_52, Kukri_rep_c110544_248, (Excalibur_c52023_321), (Excalibur_c20309_539), (Kukri_rep_c110544_497)	A	B	A	A	A	A	B	B	B	B	A	A	A	A	B	A	A	B	B	A	A	B	B	B	B	B	A	B	A	A	A	A	A	A	B	B	B	A	B	A	A	B	A	B	B	B
L3B.41	3B	120.509	{Tdurum_contig10458_460, RAC875_c32864_205, wsnp_Ex_c16569_25082760}	A	B	A	A	A	A	B	B	B	B	A	A	A	A	B	A	A	B	B	A	A	B	B	B	B	B	A	B	A	A	A	A	A	A	B	B	B	A	B	A	A	B	A	B	B	B
L3B.42	3B	120.761	{Kukri_rep_c92293_249}:{GENE-4458_709}:{RAC875_c66953_100, GENE-4458_691, Kukri_c7860_911}:Kukri_c42669_583	A	B	A	A	A	A	-	B	B	B	A	A	A	A	B	A	A	B	B	A	A	B	B	B	B	B	A	B	A	A	A	A	A	A	B	B	B	A	B	A	A	B	A	B	B	B
L3D.1	3D	0	{BobWhite_rep_c49330_217, wsnp_Ex_c7780_13254349, RAC875_s113853_61, CAP12_c3789_177}	B	A	B	B	B	B	B	B	A	B	B	B	B	B	B	-	B	B	B	B	B	B	B	B	A	B	B	B	B	B	B	B	B	A	B	B	A	B	A	B	B	B	B	B	B	B
L3D.2	3D	47.3782	{BobWhite_c36118_246}	B	A	B	A	A	-	A	A	A	-	A	B	-	A	A	A	A	A	A	A	B	A	B	A	A	A	-	A	A	A	B	B	B	A	B	A	A	B	A	A	A	B	A	A	A	B
L3D.3	3D	51.4263	{CAP7_c2121_239}:BobWhite_c3902_210, CAP8_c7793_186, [D_contig59199_227], (TA003056-1187), [BobWhite_c3111_636], [BS00076298_51], [BobWhite_c609_414], [IAAV2980], [Kukri_c50527_241], [IAAV6808], [IAAV5732], [BS00067117_51]:{Excalibur_rep_c69004_1653}:Excalibur_c11301_305, [BobWhite_c18256_809], [D_contig59199_227], (Kukri_rep_c101018_395), [Kukri_c88294_60], [Excalibur_c952_224], [tplb0050o09_895…	B	A	B	A	A	B	A	A	A	B	A	B	B	B	B	A	A	A	A	A	B	A	B	A	A	B	B	A	A	A	B	B	B	A	B	A	A	B	A	A	A	B	A	A	A	B
L3D.4	3D	145.285	{Kukri_rep_c106948_103}	A	B	A	A	A	A	A	A	B	A	A	A	A	A	A	A	A	A	A	A	A	A	A	A	B	B	A	B	A	A	A	A	A	A	A	B	A	A	A	A	A	A	A	A	A	A
L3D.5	3D	166.745	{BS00021919_51, D_GBF1XID01ETBRB_172}:BobWhite_c29014_241, [IACX5824]:Kukri_c2289_635, BS00021850_51, Excalibur_c13336_670, (BobWhite_c29014_449), [IACX5824]	A	A	A	A	A	A	A	A	B	B	A	A	B	B	A	B	A	A	A	B	A	B	A	A	A	B	A	B	A	A	A	A	A	A	A	B	A	B	A	A	A	A	A	A	A	A
L3D.6	3D	170.393	{TA003570-0548}	A	A	A	A	A	A	A	A	B	A	A	A	A	A	A	B	A	A	A	B	A	A	A	A	B	B	A	B	A	A	A	A	A	A	A	B	A	B	A	A	A	A	A	A	A	A
L3D.7	3D	172.204	{BS00000660_51}:{Excalibur_c4803_830}:BS00024419_51, TA006354-0937, Excalibur_c3821_893, (D_GBF1XID01AKUNX_151), [wsnp_Ku_c2249_4335279], (CAP8_rep_c9749_292), [Excalibur_c17654_1090], [RAC875_c5222_290], (wsnp_Ex_c13629_21411429), (Excalibur_c51976_119), (Ra_c10378_1677), (RFL_Contig148_359):IAAV7013, [wsnp_Ku_c2249_4335279], [Excalibur_c17654_1090], [Kukri_c16352_687], [BS00017789_51], [RAC875_…	A	B	A	A	A	A	A	A	B	A	A	A	A	A	A	B	A	A	A	B	A	A	A	A	B	B	A	B	A	A	A	A	A	A	A	B	A	B	A	A	A	A	A	A	A	A
L4A.1	4A	0	wsnp_JD_c64_103934, (BS00021716_51):{BS00106545_51}	A	B	A	B	B	A	B	B	B	A	B	A	B	B	B	B	A	A	B	A	A	B	B	A	A	B	A	B	A	A	A	A	A	B	A	A	A	A	A	B	B	B	B	B	B	A
L4A.2	4A	6.60459	Ex_c864_653:{BS00043286_51, Tdurum_contig21233_82}	A	B	A	B	B	A	A	A	B	A	B	A	B	B	B	B	A	A	A	A	A	B	A	A	A	A	A	B	A	A	A	A	A	B	A	A	A	B	A	B	B	B	B	B	B	A
L4A.3	4A	9.57296	{BS00022177_51}:BS00092244_51	A	B	A	B	B	B	A	A	B	A	B	A	B	B	B	B	A	A	A	A	A	B	A	A	A	A	A	B	A	A	A	A	A	B	A	A	A	B	A	B	B	B	B	B	B	A
L4A.4	4A	14.0478	Ex_c7626_392, [Ra_c74035_586]:Ex_c7626_444, (Ku_c7594_1179), [Ra_c74035_586]:{wsnp_Ex_c28429_37553452}:{IACX3391, Kukri_c53787_620}:IAAV8202, (IAAV855), (BS00017267_51):{Ex_c883_2618}	B	B	A	B	B	B	A	A	B	A	B	A	B	B	B	B	A	A	A	A	A	B	A	A	B	A	A	B	A	A	A	A	A	B	A	A	A	B	A	A	B	B	B	B	B	A
L4A.5	4A	15.5762	{wsnp_Ex_c22913_32130617}	B	B	A	B	B	B	A	A	B	A	B	A	B	B	B	B	A	A	A	A	A	B	A	A	B	A	A	B	B	B	A	A	A	B	A	A	A	B	A	A	B	B	B	B	B	A
L4A.6	4A	16.3244	{Ex_c7227_53}	B	B	A	B	B	B	A	A	A	A	B	A	B	B	B	B	A	A	A	A	A	B	A	A	B	A	A	B	B	B	A	A	A	B	A	A	A	B	A	A	B	B	B	B	B	A
L4A.7	4A	17.0486	{RAC875_c16405_84}	B	B	A	B	B	B	A	A	A	A	B	A	B	B	B	B	A	A	A	A	A	B	A	A	B	A	A	B	B	B	A	A	A	B	A	A	A	B	A	A	A	B	B	B	B	A
L4A.8	4A	23.5668	wsnp_Ex_c20386_29451037, BS00011060_51, wsnp_Ex_c54453_57331510, (Kukri_c22231_87):{BobWhite_c5633_59, IAAV3697, BobWhite_rep_c66057_98}	B	B	A	B	B	B	A	A	A	A	B	A	B	B	B	B	B	A	A	B	A	B	A	A	B	A	A	B	B	B	B	B	B	B	A	A	B	B	B	A	A	B	B	B	B	A
L4A.9	4A	24.5505	{TA001426-0323, BobWhite_c7260_197}:{wsnp_Ex_c1520_2906995}:BS00004170_51, (BS00009970_51), (wsnp_JD_c5499_6647799), (BS00068244_51), (wsnp_JD_c13364_13377722), (BS00022125_51), (RAC875_c9318_401), (IAAV4922)	B	B	A	B	B	B	A	A	A	A	B	A	B	B	B	B	B	A	A	B	A	B	A	A	A	A	A	B	B	B	B	B	B	B	A	A	B	B	B	A	A	B	B	B	B	A
L4A.10	4A	25.5609	{wsnp_Ex_c36701_44603531, Kukri_c4559_278}	B	B	A	B	B	B	A	A	B	A	B	A	B	B	B	B	B	A	A	B	A	B	A	A	A	B	A	B	B	B	B	B	B	B	A	A	B	B	B	A	A	B	B	B	B	A
L4A.11	4A	26.5686	{Ra_c9438_685, Kukri_c46421_168}	B	B	A	B	B	B	A	A	B	A	B	A	B	B	B	B	B	A	A	B	A	B	A	A	A	B	A	B	B	B	B	B	B	B	A	A	A	B	A	A	A	B	B	B	B	A
L4A.12	4A	28.1159	{wsnp_Ku_c14515_22860258}:RAC875_rep_c69241_454, (TA004056-0809), (RAC875_c38663_2179), (wsnp_Ku_c61953_63254478), (GENE-2768_150), (wsnp_Ex_c12818_20334933), (RAC875_c59416_158), (wsnp_Ex_c6044_10590220)	B	B	A	B	B	B	A	A	B	A	B	A	B	B	B	B	B	A	A	B	A	B	A	A	A	B	A	B	B	B	B	B	B	B	A	A	A	B	A	A	A	B	B	B	B	A
L4A.13	4A	28.6055	{wsnp_BE497618A_Ta_1_1}:Tdurum_contig34920_104, (wsnp_Ex_rep_c69890_68851948), (TA001684-0426), (RFL_Contig1320_726):{wsnp_JD_c14769_14413046}	B	B	A	B	B	B	A	A	B	A	B	A	B	B	B	B	B	A	A	B	A	B	A	A	A	B	A	B	B	B	B	B	B	B	A	A	A	B	A	A	A	B	B	B	B	A
L4A.14	4A	29.6421	Kukri_c6978_499	B	B	A	B	B	B	A	A	B	A	B	A	B	B	B	B	B	A	A	B	A	B	A	A	A	B	A	B	A	A	B	B	B	B	A	A	A	B	A	A	A	B	B	B	B	A
L4A.15	4A	30.1577	RAC875_c21571_172, Ra_c37920_342, Kukri_c23469_1598, TA001512-0387, tplb0051b16_1324, (Kukri_c23469_1194), (RAC875_c37611_302), (BS00075739_51), (BS00109736_51), (TA001512-0668), (BobWhite_rep_c65013_174), (wsnp_Ex_c24443_33687802), (wsnp_Ex_c2884_5319215), (wsnp_Ex_c24443_33688268), (wsnp_Ex_c24443_33688235), (Excalibur_c37564_1228), (BS00109722_51), (IAAV6309), (BS00044898_51), (Kukri_c48199_10…	B	B	A	B	B	B	A	A	B	A	B	A	B	B	B	B	B	A	A	B	A	B	A	A	A	B	A	B	A	A	B	B	B	B	A	A	A	B	A	A	A	B	B	B	B	A
L4A.16	4A	31.1708	{IAAV1476}	B	B	A	B	B	B	A	A	B	A	B	A	B	B	B	B	B	A	A	B	A	B	A	A	A	B	A	B	A	A	B	B	B	B	A	A	A	B	A	A	A	B	B	B	B	A
L4A.17	4A	31.6628	wsnp_Ex_rep_c67054_65517671, Kukri_rep_c69389_1215	B	B	A	B	B	B	A	A	B	A	B	A	B	B	B	B	B	A	A	B	A	B	A	A	A	B	A	B	A	A	B	B	B	B	A	A	A	B	A	A	A	B	B	B	B	A
L4A.18	4A	32.7701	{RAC875_c1022_3059}	B	B	A	B	B	B	A	A	B	A	B	A	B	B	B	B	B	A	A	B	A	B	A	A	A	B	A	B	A	A	B	B	B	B	A	A	A	B	A	A	A	B	B	B	B	A
L4A.19	4A	35.5461	wsnp_RFL_Contig3138_3094305, (BS00107766_51), (BS00107097_51):{BS00002054_51, BS00107069_51, BobWhite_rep_c49931_364}:BS00023031_51, (BobWhite_c20909_243), [Kukri_c2706_1424], [BS00092859_51]:IAAV1775, [Kukri_c2706_1424], (BobWhite_c9660_938), (GENE-2267_428), (BS00003866_51), [BS00092859_51]:{Ra_c1082_1100}:{Excalibur_c58393_329, wsnp_Ex_c539_1072859}:{Excalibur_c21616_254}:{wsnp_Ku_c1205_239892…	B	B	A	B	B	B	A	A	B	A	B	A	A	A	B	B	B	A	A	A	A	B	A	A	A	B	A	B	A	A	B	B	B	B	A	A	A	B	A	A	A	B	B	B	B	A
L4A.20	4A	36.5333	{BS00021701_51}:{BS00068243_51, BobWhite_c19919_516}	B	B	A	B	B	B	A	A	B	A	B	A	A	A	B	B	B	A	A	A	A	B	A	A	A	B	A	B	A	A	B	B	B	B	A	A	A	B	A	A	A	B	B	A	A	A
L4A.21	4A	40.3981	RAC875_c18090_752	B	B	A	B	B	B	A	A	B	A	B	A	A	A	B	A	B	A	A	A	A	B	A	A	A	A	A	B	A	A	B	B	B	B	A	A	A	B	A	B	A	B	A	A	A	A
L4A.22	4A	40.869	{wsnp_Ex_c16175_24619793}:{IAAV3132, Excalibur_c40202_114, Excalibur_c8658_335, Tdurum_contig14947_611, IAAV3480, Kukri_c19216_123}:{RAC875_c19919_724, Ku_c46953_153, wsnp_Ex_c11684_18805687, Ra_c22675_581}	B	B	A	B	B	B	A	A	B	A	B	A	A	A	B	A	B	A	A	A	A	B	A	A	A	A	A	B	A	A	B	B	B	B	A	A	A	B	A	B	A	B	A	A	A	A
L4A.23	4A	42.3991	{RAC875_c25124_182}	B	B	A	B	B	B	B	B	B	A	B	A	A	A	B	A	B	A	B	A	A	B	A	A	A	A	A	B	A	A	B	B	B	B	A	A	A	B	A	B	A	B	A	A	A	A
L4A.24	4A	43.3986	wsnp_Ex_c24474_33721784, (wsnp_Ku_c3237_6024936)	B	B	A	B	B	B	B	B	B	A	B	A	A	A	B	A	B	A	B	A	A	B	A	A	A	A	A	B	A	A	B	B	B	B	A	A	A	B	A	B	A	B	A	A	A	A
L4A.25	4A	47.2429	{RFL_Contig2911_1312}:{IAAV7104, RFL_Contig3679_315, Kukri_c10181_65, wsnp_Ku_c8059_13763683}:{Tdurum_contig98808_554}	B	B	A	B	B	B	A	A	B	A	B	A	A	A	B	A	B	A	A	A	A	B	A	A	A	A	A	B	A	A	B	B	B	B	A	A	A	B	A	B	A	B	A	A	A	A
L4A.26	4A	47.6729	{BS00064563_51}	B	B	A	B	B	B	A	A	B	A	B	A	A	A	B	A	B	A	A	A	A	B	A	A	A	A	A	B	A	A	B	B	B	B	A	A	A	B	A	B	A	A	A	A	A	A
L4A.27	4A	49.7697	{BS00108849_51}	B	B	A	B	B	B	A	A	B	A	B	A	A	A	B	A	B	A	-	A	A	B	A	A	A	A	A	B	A	A	B	B	B	B	A	A	A	B	A	B	A	A	A	A	A	A
L4A.28	4A	51.2567	{wsnp_Ex_c41074_47987860, RAC875_c20429_903}	B	B	A	B	B	B	A	A	B	A	B	A	A	A	B	A	B	A	A	A	A	B	A	A	A	A	A	B	A	A	B	B	B	B	A	A	A	B	A	B	A	B	A	A	A	A
L4A.29	4A	53.5511	Kukri_c63460_739	B	B	A	B	B	B	A	A	B	A	B	A	A	A	B	A	B	A	A	A	A	B	A	A	A	A	B	B	A	A	B	B	B	B	A	A	A	B	A	B	B	B	A	A	A	A
L4A.30	4A	57.0184	{Tdurum_contig22511_355}:{Excalibur_c25699_113}	B	B	A	B	B	B	A	A	B	A	B	A	A	A	B	A	B	A	A	A	A	B	A	B	A	A	B	B	A	A	B	B	B	B	A	A	A	B	A	A	B	B	A	A	A	A
L4A.31	4A	58.5474	{Excalibur_rep_c74900_73}	B	B	A	B	B	B	A	A	B	A	B	A	A	A	B	A	B	A	A	A	A	B	A	B	A	A	B	B	A	A	B	B	B	B	A	A	A	B	A	A	B	B	B	A	A	A
L4A.32	4A	60.1348	{RAC875_c88582_131}:{Kukri_c20012_1425, wsnp_Ex_c41313_48161689}:RFL_Contig4336_184, (Kukri_c20012_1362)	B	B	A	B	B	B	A	A	B	A	B	B	A	A	B	A	B	A	A	A	A	B	B	B	A	A	B	B	A	A	B	B	B	B	A	A	A	B	A	A	B	B	B	A	A	A
L4A.33	4A	61.2062	{BS00070327_51, Tdurum_contig93527_486}:{GENE-2307_140}:{BS00062122_51}:{Kukri_c49828_316}:{RAC875_c220_1354, Kukri_c56014_275}:RAC875_rep_c108054_95, [BS00066809_51], [Kukri_c3948_209], [Excalibur_c53103_113], (RAC875_c917_442), [BS00101512_51], (Excalibur_c4370_1221), [Excalibur_c4370_1451], [Excalibur_c7034_692], [CAP8_rep_c3781_99], (wsnp_Ex_c26740_35969367), [wsnp_JD_c27162_22206547]:{BS0007…	B	B	B	B	B	B	A	A	B	A	B	B	A	A	B	A	B	A	A	A	A	B	B	B	A	A	B	B	A	A	B	B	B	B	A	A	A	B	A	A	B	B	B	A	A	A
L4A.34	4A	64.4557	{RAC875_c40654_206}:CAP7_c2073_142, (BS00022395_51):{D_GDEEGVY02HXD2T_88}	B	B	B	B	B	B	A	A	A	A	B	A	A	A	B	A	B	A	A	A	A	B	B	B	A	A	B	B	A	A	B	B	B	B	A	A	A	B	A	A	B	B	B	A	A	A
L4A.35	4A	65.0529	{Ku_c24957_677}	B	B	B	B	B	B	A	A	A	A	B	A	A	A	B	A	B	A	A	A	A	B	B	B	A	A	B	B	A	A	B	B	B	B	A	A	A	B	A	A	B	A	B	A	A	A
L4A.36	4A	74.0638	{BS00039641_51}	B	B	B	B	B	A	A	A	A	A	B	A	A	A	B	A	A	A	A	A	A	A	A	B	A	B	B	A	A	A	B	B	B	B	A	A	A	B	A	A	B	A	A	A	A	A
L4A.37	4A	74.5478	{BS00080927_51}	B	B	B	B	B	A	A	A	A	A	B	A	A	A	B	A	A	A	A	A	A	A	A	B	A	B	A	A	A	A	B	B	B	B	A	A	A	B	A	A	B	A	A	A	A	A
L4A.38	4A	76.1248	BS00099982_51, BobWhite_s66966_118, wsnp_Ex_c4331_7808746, Kukri_c61301_213, [Kukri_c27648_350], [BS00084703_51], [BS00091567_51], [BS00091561_51], [BS00000577_51], [Tdurum_contig93100_149], [Tdurum_contig93100_77]:{Tdurum_contig7992_605}:Excalibur_c11302_186, (Ra_c60252_1208), (Tdurum_contig7992_173), (wsnp_Ex_c1246_2393978), (BS00064523_51):GENE-0689_776, [BS00076344_51], (GENE-0689_658):{Excal…	B	B	B	B	B	A	A	A	A	A	B	A	A	A	B	A	A	A	A	A	A	A	A	B	A	B	A	A	A	A	B	B	B	B	A	A	A	B	A	A	B	A	A	A	A	A
L4A.39	4A	76.5525	BS00011583_51, BobWhite_c8680_918, Tdurum_contig93100_712, RAC875_rep_c108642_357, (IACX8322), [BS00084703_51], [BS00091561_51], (BS00067724_51), (Kukri_c48194_641), [Tdurum_contig93100_149], [Tdurum_contig93100_77], (Kukri_c18346_556):BobWhite_rep_c49916_403:{Ex_c1246_1162, Kukri_c13761_379, Kukri_rep_c68523_1036}:Jagger_c504_109, (Excalibur_c63353_204):GENE-0689_30, BobWhite_c10583_352, (RAC875…	B	B	B	B	B	A	A	A	A	A	B	A	A	A	B	A	A	A	A	A	A	A	A	B	A	B	A	A	A	A	B	B	B	B	A	A	A	B	A	A	B	A	A	A	A	A
L4A.40	4A	77.5681	{BS00045454_51, RFL_Contig3424_766}:{GENE-0689_791}:BS00022880_51, Kukri_c25115_740	B	B	B	B	B	A	A	A	A	A	B	A	A	A	B	A	A	A	A	B	A	A	A	B	A	B	B	A	A	A	B	B	B	B	A	A	A	B	A	A	B	A	A	A	A	A
L4A.41	4A	78.5846	wsnp_Ku_c20783_30448706, BobWhite_c11327_185, BobWhite_c14280_245, Kukri_c20783_367, [Tdurum_contig10482_110], [Tdurum_contig45738_670], (Tdurum_contig47783_676), [BS00070687_51], [BS00093289_51], (BS00039811_51), (BobWhite_c20322_153), (BobWhite_c20306_111):Excalibur_c19736_828	B	B	B	B	B	A	A	A	A	A	B	A	A	A	B	A	A	A	A	B	A	A	A	B	A	B	B	A	A	A	B	B	B	A	A	A	A	B	A	A	B	A	A	A	A	B
L4A.42	4A	79.4601	RAC875_c19534_68:BS00090274_51, [Tdurum_contig10482_110], (Tdurum_contig47783_895), [Tdurum_contig45738_670], [BS00070687_51], [BS00093289_51], (BobWhite_c11327_248), (Tdurum_contig13048_450):{BS00084042_51}:RAC875_c28585_156, Excalibur_c24664_1308, (Kukri_c976_439), (BobWhite_c25234_418), (Excalibur_c33542_113), (Tdurum_contig10672_117), (BS00023164_51), (BS00110021_51), (BS00108169_51):{BS00065…	B	B	B	B	B	A	A	A	A	A	B	A	A	A	B	A	A	A	A	B	A	A	A	B	A	B	B	A	A	A	B	B	B	A	A	A	A	A	A	A	B	A	A	A	A	B
L4A.43	4A	81.0108	BobWhite_c14495_230:{RAC875_rep_c113128_598}:{Tdurum_contig54973_1510, Excalibur_c2023_345}	B	B	B	B	B	A	A	A	A	A	B	A	A	A	B	A	A	A	A	B	A	A	A	B	A	B	B	A	A	A	A	A	A	A	A	A	A	A	A	A	B	A	A	A	A	B
L4A.44	4A	81.5111	BobWhite_c3259_96	B	B	B	B	B	A	A	A	A	A	B	A	A	A	B	A	A	A	A	B	A	A	A	B	A	B	B	B	A	A	A	A	A	A	A	A	A	A	A	A	B	A	A	A	A	B
L4A.45	4A	81.6767	{wsnp_Ku_c7102_12271493, GENE-4592_471}	B	B	B	B	B	A	A	A	A	A	B	A	A	A	B	A	A	A	A	B	A	A	A	B	A	B	B	B	A	A	A	A	A	A	A	A	A	A	A	A	B	A	A	A	A	B
L4A.46	4A	82.1785	BS00064140_51, (Kukri_c13972_795), [wsnp_Ex_c22830_32035900], (Tdurum_contig42694_1251):{Excalibur_c2827_107}:Tdurum_contig15260_591, wsnp_Ex_c7280_12498193, RFL_Contig2531_987, [wsnp_Ex_c22830_32035900], [RFL_Contig2531_2094]:RFL_Contig2531_969, [Kukri_c375_264]:{Excalibur_rep_c112003_621}:Kukri_c25463_545, [wsnp_Ex_c22830_32035900]:BobWhite_c47168_598, [wsnp_Ex_c22830_32035900], [RFL_Contig2531…	B	B	B	B	B	A	A	A	A	A	B	A	A	A	B	A	A	A	A	B	A	A	A	B	A	B	B	B	A	A	A	A	A	A	A	A	A	A	A	A	B	A	A	A	A	B
L4A.47	4A	82.6797	{Tdurum_contig46583_1457, Tdurum_contig46583_958, Tdurum_contig46583_1378}:BobWhite_c18267_473, Kukri_c37227_579, Excalibur_c46904_84, Excalibur_c1717_76, (BobWhite_c20531_248), (Tdurum_contig46583_2203), [Tdurum_contig47476_528], (RAC875_rep_c77127_256), [RAC875_c82470_174], (RAC875_c37592_348), (RAC875_rep_c71684_51), (BS00084514_51), (Excalibur_c50999_269), [Tdurum_contig47476_441], (Kukri_c21…	A	B	B	B	B	A	A	A	A	A	B	A	A	A	B	A	A	A	A	B	A	A	A	B	A	B	B	B	A	A	A	A	A	A	A	A	A	A	A	A	B	A	A	A	A	B
L4A.48	4A	82.9385	Excalibur_c13953_179, [wsnp_JD_c152_245708], [wsnp_Ex_c13953_21832185], [wsnp_Ex_c13953_21831752], [RAC875_c63420_397], [Tdurum_contig47476_528], [RAC875_c82470_174], [RAC875_c11237_357], [GENE-4923_84], (Tdurum_contig42638_531), [Tdurum_contig47476_441], [BobWhite_c18267_296], [Excalibur_rep_c101421_80], [RAC875_c4965_1523], (BS00065137_51), [Excalibur_rep_c69170_425], (Kukri_c6091_327), [RAC875…	A	B	B	B	B	A	A	A	A	A	B	A	A	A	B	A	A	A	A	B	A	A	A	B	A	B	B	B	A	A	A	A	A	A	A	A	A	A	A	A	B	A	A	A	A	B
L4A.49	4A	83.4373	{BobWhite_c855_444}:{Kukri_c1488_1122}:{BobWhite_c27280_349, GENE-4895_249}:Tdurum_contig47143_1173, (Excalibur_c21395_291), (Kukri_c1620_779), (Kukri_c1911_120), (IAAV4618), (Kukri_c29808_437), (BobWhite_c15215_550), (Tdurum_contig75811_1462), (GENE-4895_66):{RAC875_s119811_166}:{BS00074806_51}	A	B	B	B	B	A	A	A	A	A	B	A	A	A	B	A	A	A	A	B	A	A	A	B	A	B	B	B	A	A	A	A	A	A	A	A	A	A	A	A	B	A	A	A	A	B
L4A.50	4A	84.4503	Tdurum_contig75584_1118, Kukri_c3866_1768, RFL_Contig3621_1226, [Tdurum_contig31218_279], (RFL_Contig3621_1295), [RFL_Contig3621_947], [wsnp_Ku_c9746_16265584], [RAC875_c55173_65], [Tdurum_contig63050_181], [wsnp_Ex_c5072_9006666], (Tdurum_contig9530_69), [Tdurum_contig31218_344], (Ra_c3624_533):{Tdurum_contig54776_1489}:{RAC875_c16610_470}:{Tdurum_contig14123_802}:RFL_Contig3621_596, [Tdurum_con…	A	B	B	B	B	A	A	A	A	A	B	A	A	A	B	A	A	A	A	B	A	A	A	B	A	B	B	B	A	A	A	A	A	A	A	A	A	A	A	A	B	A	A	A	A	B
L4A.51	4A	84.9427	Tdurum_contig12802_331, [Tdurum_contig80287_71]:{wsnp_Ex_c7489_12810235}:{Kukri_rep_c102971_140, BobWhite_c11918_807, BS00087276_51, BS00087277_51, Kukri_c3866_718, Tdurum_contig54776_1396, wsnp_Ex_c10955_17794520, wsnp_Ex_c5072_9006966, wsnp_Ex_rep_c67099_65575038, Excalibur_c780_508, wsnp_Ex_c8976_14963826, wsnp_Ku_c9746_16265756}:{RAC875_rep_c107984_318}:wsnp_Ra_c4400_7986499, Excalibur_rep_c1…	A	B	B	B	B	A	A	A	A	A	B	A	A	A	B	A	A	A	A	B	A	A	A	B	A	B	B	B	A	A	A	A	A	A	A	A	A	A	A	A	B	A	A	A	A	B
L4A.52	4A	85.6999	{RAC875_c39551_656}	A	B	B	B	B	A	A	A	A	A	B	A	A	A	B	A	A	A	A	B	A	A	A	B	A	B	B	B	A	A	A	A	A	A	A	A	A	A	A	A	B	A	A	A	A	B
L4B.1	4B	0	{GENE-3126_21}	B	B	B	A	A	B	A	A	B	B	A	B	A	A	B	A	A	A	A	B	B	A	B	A	B	A	B	A	B	B	A	A	A	B	B	A	A	A	A	A	B	B	A	B	B	A
L4B.2	4B	0.201492	{BS00040127_51}	B	B	B	A	A	B	A	A	B	B	A	B	A	A	B	A	A	A	A	B	B	A	B	A	A	A	B	A	B	B	A	A	A	B	B	A	A	A	A	A	B	B	A	B	B	A
L4B.3	4B	11.5424	{Kukri_rep_c112779_183, BobWhite_c46938_314, Excalibur_c55463_232, GENE-3521_378, Kukri_rep_c104277_1326}:{BS00106142_51}	B	B	B	A	A	A	A	A	B	B	A	B	A	A	A	A	A	A	A	B	B	A	B	A	A	A	A	B	B	B	B	B	B	B	B	A	A	A	A	A	A	A	A	B	B	A
L4B.4	4B	11.9837	{BS00060041_51}:{BobWhite_c1656_186, Excalibur_c64208_101, Tdurum_contig46867_658}:{Tdurum_contig49608_1185}	B	B	B	A	A	A	A	A	B	B	A	B	A	A	A	A	B	A	A	B	B	A	B	A	A	A	A	B	B	B	B	B	B	B	B	A	A	A	A	A	A	A	A	B	B	A
L4B.5	4B	14.0859	wsnp_BF483640B_Ta_2_2, (Kukri_c8386_767)	B	B	B	A	A	A	A	A	B	B	A	B	A	A	A	A	B	A	A	B	B	A	B	A	A	A	A	B	B	B	B	B	B	B	B	A	A	A	A	A	A	A	A	B	B	A
L4B.6	4B	15.0906	Kukri_c26488_139, RAC875_c24098_141, (wsnp_Ex_c13357_21054802):{Tdurum_contig29961_68, Tdurum_contig10322_1908, Excalibur_c64418_447}	B	B	A	A	A	A	A	A	B	B	A	B	A	A	A	A	B	A	A	B	B	A	B	A	A	A	A	B	B	B	B	B	B	B	B	A	A	A	A	A	A	A	A	B	B	A
L4B.7	4B	17.1756	{Tdurum_contig52569_829}:Excalibur_c61749_474, (wsnp_Ex_c10347_16946522), (wsnp_Ku_c7180_12403155), (BS00037094_51), (tplb0045c06_1675), (Tdurum_contig93710_409)	B	B	A	A	A	A	A	A	B	B	A	B	A	A	A	A	B	A	A	A	B	A	B	A	A	A	A	B	B	B	B	B	B	B	B	A	A	A	A	A	A	A	A	B	B	A
L4B.8	4B	19.2696	{RFL_Contig2277_1446, Tdurum_contig47622_234, RFL_Contig2277_1527}	B	B	A	A	A	A	A	A	B	B	A	B	A	A	A	A	B	A	A	A	B	A	B	A	A	A	A	B	B	B	B	B	B	B	B	A	A	A	A	A	A	A	A	B	B	A
L4B.9	4B	19.7377	Kukri_rep_c106598_114, (Kukri_rep_c106598_51):tplb0060n12_565:{Tdurum_contig76213_958, tplb0024a16_411, Tdurum_contig82942_681}:Tdurum_contig76213_1156, Excalibur_c7377_445, (Kukri_c10445_225)	B	B	A	A	A	A	A	A	B	B	A	B	A	A	A	A	B	A	A	A	B	A	B	A	A	A	A	B	B	B	B	B	B	B	B	A	A	A	A	A	A	A	A	B	B	A
L4B.10	4B	24.6346	{Kukri_c34633_69}:BS00022534_51, wsnp_Ex_c7362_12622736, (RAC875_c6749_954):IAAV3758, (Excalibur_rep_c68588_1196), (Kukri_c52413_282)	B	B	A	A	A	A	A	A	B	B	A	B	A	A	A	A	B	B	A	A	B	A	B	B	A	A	A	B	B	B	B	B	B	B	B	A	A	A	A	A	A	A	A	B	B	A
L4B.11	4B	30.2003	GENE-3024_59, (CAP7_c1893_424):{GENE-3024_71, Excalibur_rep_c113261_400}	B	A	A	A	A	A	A	A	B	B	A	B	A	A	A	A	B	B	A	A	B	A	B	B	A	A	A	B	B	B	B	B	B	B	B	A	A	A	A	A	A	A	A	B	B	A
L4B.12	4B	30.6734	{Ku_c27617_684}	B	A	A	A	A	A	A	A	B	B	A	B	A	A	A	A	B	B	A	A	B	A	B	B	A	A	A	B	B	B	B	B	B	B	B	A	A	A	A	A	A	A	A	B	B	A
L4B.13	4B	31.1612	Tdurum_contig33737_277, wsnp_Ex_c9440_15657149, Ra_c26080_461:{RAC875_c19303_228}	B	A	A	A	A	A	A	A	B	B	A	B	A	A	A	A	B	B	A	A	B	A	B	B	A	A	A	B	B	B	B	B	B	B	B	A	A	A	A	B	A	A	A	B	B	A
L4B.14	4B	33.6406	{Excalibur_c100336_106, Tdurum_contig29989_132}:BS00040305_51, [IAAV3868], [BS00067786_51], [GENE-2660_184], [Tdurum_contig93168_52], [wsnp_BE499456B_Ta_1_1], [Tdurum_contig62310_490], [Tdurum_contig62016_241], [Tdurum_contig42211_1897], [BS00022988_51], [BS00075631_51], [IAAV4163], [BS00007684_51], [IAAV585], [Tdurum_contig42211_1634], [GENE-2913_148], [GENE-2660_237]:Tdurum_contig81797_369, [Td…	A	A	A	A	A	A	A	A	B	B	A	A	A	A	A	A	B	B	A	A	B	A	B	B	A	A	A	B	A	A	B	B	B	B	B	A	A	A	A	B	A	A	A	B	B	A
L4B.15	4B	34.8197	Tdurum_contig37811_134, (wsnp_Ex_c25373_34639805), (Jagger_c1432_289), (Tdurum_contig69405_332):{wsnp_Ra_c10536_17322563}:Excalibur_c42450_727, Kukri_c94033_432, Ku_c33858_325, wsnp_Ex_c32540_41180493, Ex_c32540_659, [Ra_c27465_564], (Ra_c27465_569), [wsnp_Ku_c13052_20918857], (Kukri_rep_c112556_53), [BS00020575_51], [IAAV5117], [TA003248-0911], (RAC875_c6865_349), (Excalibur_c23433_474), [BS0009…	A	A	A	A	A	A	A	A	B	B	A	A	A	A	A	A	B	B	A	A	B	A	B	B	A	A	A	B	A	A	B	B	B	B	B	A	A	A	A	B	A	A	A	B	B	A
L4B.16	4B	35.3113	{Tdurum_contig54559_211}:wsnp_Ra_c18498_27571740, Excalibur_c32467_676, (Kukri_c322_1394):wsnp_Ex_c40815_47789152, wsnp_JD_c2488_3379427, Kukri_c15910_159, [BobWhite_c17044_155], (Kukri_c32064_629), [Excalibur_c5769_798], [IAAV4665], [wsnp_Ex_c5769_10136788], [Kukri_c89906_197], [Kukri_c2526_1375], [RAC875_c5087_310], [BS00077411_51], [wsnp_Ku_rep_c104382_90867406], [IAAV3421], [Tdurum_contig4755…	A	A	A	A	A	A	A	A	B	B	A	A	A	A	A	A	B	B	A	A	B	A	B	B	A	A	A	B	A	A	B	B	B	B	B	A	A	A	A	B	A	A	A	B	B	A
L4B.17	4B	36.327	RAC875_c18195_718, [wsnp_CAP12_rep_c4278_1949802], (Ex_c57212_719), [BS00069115_51], [Kukri_c27107_760], [BS00069989_51], [BS00058659_51], [wsnp_Ex_c22740_31947788], [IACX9010], [BobWhite_c17457_89], [BS00072206_51], [BS00074787_51], [IAAV2228], [wsnp_Ku_c31283_41033384], (wsnp_Ex_c42895_49355806), [Excalibur_c82684_66], (BS00037442_51), [RAC875_c54853_88], [CAP8_c3273_136]:{wsnp_Ex_c19319_282537…	A	A	A	A	A	A	A	A	B	B	A	A	A	A	A	A	B	B	A	A	B	A	B	B	A	A	A	B	B	B	B	B	B	B	B	A	A	A	A	B	A	A	A	B	B	A
L4B.18	4B	36.8219	RAC875_rep_c73988_307, [wsnp_Ex_c13849_21698240], (wsnp_CAP11_c575_392117), (RAC875_c39226_131), [Excalibur_c27948_1073]:RAC875_c2456_849, [wsnp_Ex_c13849_21698240], [Excalibur_c27948_1073]	A	A	A	A	A	A	A	A	B	B	A	A	A	A	A	A	B	B	A	A	B	A	B	B	A	A	A	A	B	B	B	B	B	B	B	A	A	A	A	B	A	A	A	B	B	A
L4B.19	4B	37.3196	{Jagger_c6334_114}:RAC875_c6992_396, Kukri_c1784_129, (Excalibur_c320_431), (wsnp_Ex_c16825_25387841):GENE-2719_49, BobWhite_c17220_314, Excalibur_c710_1554, wsnp_Ex_c23638_32875196, [RAC875_c56040_263], [D_contig70241_426], [BS00064041_51], (BobWhite_c22580_115), [BS00048794_51], [Kukri_c36207_91], [BS00037020_51]:Excalibur_rep_c68725_178, [RAC875_c56040_263], [D_contig70241_426], [BS00064041_51…	A	A	A	A	A	A	A	A	B	B	A	B	A	A	A	A	B	B	A	A	B	A	B	B	A	A	A	A	B	B	B	B	B	B	B	A	A	A	A	B	A	A	A	B	B	A
L4B.20	4B	37.812	RAC875_c23291_66, Kukri_c64668_958, Ra_c106922_266, Tdurum_contig93771_555, RAC875_c1357_860, IACX938, RAC875_c14085_1709, [Tdurum_contig10137_89], [Tdurum_contig29112_483], [Kukri_c20125_281], (wsnp_Ex_c48922_53681502), [IACX2314], (Excalibur_c29282_597), [Ra_c106922_334], [Ra_c106922_296], (BobWhite_c2646_141):{BS00022646_51}:Ra_c106922_1879, Ku_c101046_1063, [Tdurum_contig10137_89], [Tdurum_co…	A	A	A	A	A	A	A	A	B	B	A	B	A	A	A	B	B	B	A	A	B	A	B	B	A	A	A	A	B	B	B	B	B	B	B	A	A	A	A	B	A	A	A	B	B	A
L4B.21	4B	39.3593	IAAV5323, (wsnp_Ra_c1146_2307483)	A	A	A	A	A	A	A	A	B	B	A	B	A	A	A	B	B	B	A	A	B	A	B	B	A	A	A	A	B	B	B	B	B	B	B	A	A	A	A	B	A	A	A	B	B	A
L4B.22	4B	40.3696	{JD_c11606_1380}	A	A	A	A	A	A	A	A	B	B	A	B	A	A	A	B	B	B	A	A	B	A	B	B	A	A	A	A	B	B	B	B	B	B	B	A	B	A	B	B	A	A	A	B	B	A
L4B.23	4B	40.8594	Kukri_c32958_390, RAC875_c1918_101, Tdurum_contig50783_67, (Excalibur_c1706_1413), (BS00102481_51), (Tdurum_contig50783_285), (Kukri_c28022_54), (Tdurum_contig48366_1324), (Kukri_c7241_322), (BS00081335_51)	A	A	A	A	A	A	A	A	B	B	A	B	A	A	A	B	B	B	A	A	B	A	B	B	A	A	A	A	B	B	B	B	B	B	B	A	B	A	B	B	A	A	A	B	B	A
L4B.24	4B	42.382	{tplb0027f12_503}	A	A	A	A	A	B	A	A	B	B	A	B	A	A	A	B	B	B	A	A	B	A	B	B	A	A	A	A	B	B	B	B	B	B	B	A	B	A	B	B	A	A	A	B	B	A
L4B.25	4B	43.924	CAP12_c4704_232, (Tdurum_contig46788_529)	A	A	A	A	A	B	A	A	B	B	A	B	A	A	B	B	B	B	A	A	B	A	B	B	A	A	A	A	B	B	B	B	B	B	B	A	B	A	B	B	A	A	A	B	B	A
L4B.26	4B	44.913	Tdurum_contig8152_243, (Tdurum_contig59914_323)	A	A	A	A	A	A	A	A	B	B	A	B	A	A	B	B	B	B	A	A	B	A	B	B	A	A	A	A	B	B	B	B	B	B	B	A	B	A	B	B	A	A	A	B	B	A
L4B.27	4B	45.4081	{Tdurum_contig50861_106, wsnp_Ex_c5187_9195120, Tdurum_contig60051_169, Tdurum_contig50861_532, Tdurum_contig60051_838}	A	A	A	A	A	A	A	A	B	B	A	B	A	A	B	B	B	B	A	A	B	A	B	B	A	A	A	A	B	B	B	B	B	B	B	A	B	A	B	B	A	A	A	B	B	A
L4B.28	4B	45.9057	Tdurum_contig62286_271, IAAV2725:RAC875_c24515_602	A	A	A	A	A	A	A	A	B	B	A	B	A	A	B	B	B	B	A	A	B	A	B	B	A	A	A	A	B	B	B	B	B	B	B	A	B	A	B	B	A	A	A	B	B	A
L4B.29	4B	46.3777	{Excalibur_c9901_251}:BobWhite_c8115_648	A	A	A	A	A	A	A	A	B	B	A	B	A	A	B	B	B	B	A	A	B	A	B	B	A	A	A	A	B	B	B	B	B	B	B	A	B	A	B	B	B	A	A	B	B	A
L4B.30	4B	52.1979	Excalibur_c12937_64, (Kukri_rep_c78644_408):BS00094252_51, BS00064278_51, Ku_c12557_1183, BS00073084_51, RAC875_c45353_450, wsnp_Ex_c15490_23776560, wsnp_CAP12_c4769_2174195, wsnp_Ku_c10515_17368422, wsnp_Ex_c6381_11093111, Ku_c4260_441, tplb0024i19_322, wsnp_CAP7_c599_312057, Kukri_c19909_434, BobWhite_c27801_429, Kukri_c19909_1097, BS00022055_51, tplb0024i19_791, [Kukri_c4260_1139], (Kukri_c115…	B	A	A	A	A	A	A	A	B	B	A	B	A	A	B	B	A	B	A	A	B	A	B	B	A	A	A	A	B	B	B	B	B	B	B	A	B	A	B	B	B	A	A	A	A	A
L4B.31	4B	53.1792	{BS00068539_51}:{BS00040517_51}	B	A	A	A	A	A	A	A	B	B	A	B	A	A	B	B	A	B	A	A	B	A	B	A	A	A	B	A	B	B	B	B	B	B	B	A	B	A	B	B	B	A	A	A	A	A
L4B.32	4B	55.2753	{Excalibur_c57603_523}:GENE-2278_444, (Kukri_c21787_283), (BS00022366_51), (BS00066783_51), (BS00023024_51), (wsnp_Ex_c4148_7495656), (wsnp_Ex_c4148_7494801):{TA001751-0886}:{BS00104279_51}:{Kukri_c26905_392}	B	A	A	A	A	A	A	A	B	B	A	B	A	A	B	B	A	B	A	A	B	A	B	A	A	B	B	A	B	B	B	B	B	B	B	A	B	A	B	B	B	A	A	A	A	A
L4B.33	4B	56.2781	{IAAV7394}	B	B	A	A	A	A	A	A	B	B	A	B	A	A	B	B	A	B	A	A	B	A	B	A	A	B	B	A	B	B	B	B	B	B	B	A	B	A	B	B	B	A	A	A	A	A
L4B.34	4B	57.8263	{IACX7540}	B	B	A	A	A	A	A	A	B	B	A	B	A	A	B	B	A	B	A	A	B	A	B	A	A	B	B	B	B	B	B	B	B	A	B	A	B	A	B	B	B	A	A	A	A	B
L4B.35	4B	58.3188	{JD_c15782_595}	B	B	A	A	A	A	A	A	B	B	A	B	A	A	B	B	A	B	A	A	B	A	B	A	A	B	B	B	B	B	B	B	B	A	B	A	B	A	B	B	B	A	A	A	A	B
L4B.36	4B	58.8164	BS00100738_51, Tdurum_contig81113_395, (Tdurum_contig81113_401):{BS00022080_51}:{Excalibur_c20411_127}	B	B	A	A	A	A	A	A	B	B	A	B	A	A	B	B	A	B	A	A	B	A	B	A	A	B	B	B	B	B	B	B	B	A	B	A	B	A	B	B	B	A	A	A	A	B
L4B.37	4B	59.3106	{RAC875_c17026_714, BS00034147_51}:{BS00034148_51, wsnp_BE638137B_Ta_2_2}	B	B	A	A	A	A	A	A	A	B	A	B	A	A	B	B	A	B	A	A	B	A	B	A	A	B	B	B	B	B	B	B	B	A	B	A	B	A	B	B	B	A	A	A	A	B
L4B.38	4B	60.4611	{Tdurum_contig12204_1131}:BS00067942_51, (Tdurum_contig12204_1182)	B	B	A	A	A	A	A	A	A	B	A	B	A	A	B	B	A	B	A	A	B	A	B	A	A	B	B	B	B	B	B	B	B	A	B	A	B	A	B	B	B	A	A	A	A	B
L4B.39	4B	64.8375	Ku_c2885_1286, Ku_c2885_1189, (Ku_c9134_255):{Ku_c2885_1277}	B	B	A	A	A	A	A	A	A	B	A	B	A	A	B	B	A	B	A	A	B	A	B	A	A	B	B	B	B	B	B	B	B	B	B	A	A	A	A	A	B	A	A	A	A	B
L4D.1	4D	0	IAAV1674	A	B	A	A	A	A	B	B	B	A	A	A	B	B	B	B	B	A	B	A	A	A	A	A	B	A	B	A	A	A	B	B	B	A	B	B	B	A	B	A	A	B	B	B	B	B
L4D.2	4D	2.91825	{BS00099053_51}:{Ex_c16174_681}	A	B	A	A	A	A	B	B	B	A	A	A	B	B	B	B	B	A	B	A	A	A	A	A	B	A	B	A	A	A	B	B	B	A	B	B	B	A	B	A	A	B	B	B	B	B
L4D.3	4D	14.967	Tdurum_contig46368_632	A	B	A	A	A	A	B	B	B	A	A	B	B	B	B	B	B	A	B	A	B	A	A	A	B	A	B	A	A	A	B	B	B	B	B	B	B	B	B	B	A	B	B	B	B	B
L4D.4	4D	24.2304	{Kukri_rep_c68594_530}	A	B	A	A	A	A	B	B	A	A	A	B	A	A	A	B	B	A	B	A	B	A	B	B	B	A	B	A	A	A	B	B	B	A	B	B	B	B	B	B	A	B	B	B	B	A
L4D.5	4D	32.7933	wsnp_Ex_rep_c107564_91144523:{RAC875_rep_c105718_304, RAC875_rep_c105718_672, RAC875_rep_c105718_585}	A	B	A	A	A	B	B	B	A	B	A	A	A	A	A	A	B	A	B	B	B	A	B	B	B	A	A	A	B	B	B	B	B	A	B	A	B	B	B	B	A	B	B	B	B	A
L4D.6	4D	37.1953	{Kukri_c7520_548, Ra_c36344_2320}:{BS00094770_51, Excalibur_c43752_142}	A	B	A	A	A	B	B	B	A	B	A	A	A	A	A	A	B	A	B	B	B	A	B	B	B	A	A	A	B	B	B	B	B	A	B	A	A	B	A	B	A	B	B	B	B	A
L4D.7	4D	39.5252	{wsnp_BF145459D_Ta_2_1}	A	B	A	A	A	B	B	B	A	B	A	A	A	A	A	A	B	A	B	B	B	A	B	A	B	A	A	A	B	B	A	A	A	A	B	A	B	B	B	B	A	B	B	B	B	A
L5A.1	5A	0	GENE-3572_70, (RAC875_rep_c114788_238), (Tdurum_contig42421_526), (RFL_Contig3370_343):{Tdurum_contig47762_1140, BobWhite_c12016_88}	B	B	B	B	B	B	A	A	A	B	B	B	A	A	B	A	A	B	A	B	B	B	A	A	B	A	A	B	A	A	B	B	B	A	B	B	B	A	B	B	A	B	B	B	B	B
L5A.2	5A	0.225424	RAC875_c1503_642, [BS00099534_51], (BS00001525_51), [wsnp_Ex_c3620_6612294]:wsnp_JD_c2128_2930150, [BS00099534_51], (Excalibur_c22465_625), [wsnp_Ex_c3620_6612294]:wsnp_Ex_c3620_6612231, [BS00099534_51], (BobWhite_c23992_300)	B	B	B	B	B	B	A	A	A	B	B	B	A	A	B	A	A	B	A	B	B	B	A	A	B	A	B	B	A	A	B	B	B	A	B	B	B	A	B	B	A	B	B	B	B	B
L5A.3	5A	4.53648	{BS00003643_51}:TA001188-1298, [TA003745-0632]:RAC875_c68530_59, [TA003745-0632]	B	A	B	B	B	B	A	A	A	B	B	B	A	A	B	A	A	B	A	A	B	B	A	A	B	A	B	B	A	A	B	B	B	A	A	B	B	A	B	B	A	A	B	B	B	B
L5A.4	5A	27.0941	RFL_Contig3352_463, (Excalibur_c11992_168)	B	A	A	B	B	B	B	B	A	A	B	B	A	A	B	A	A	B	B	A	B	A	A	A	A	B	B	B	A	A	B	B	B	B	A	B	A	A	A	B	A	A	B	B	B	B
L5A.5	5A	27.5011	wsnp_Ex_c9842_16228523, (BS00100185_51), (BS00079189_51)	B	A	A	B	B	B	B	B	A	A	B	B	A	A	B	A	A	B	B	A	B	A	A	A	A	B	B	B	A	A	B	B	B	B	A	B	A	A	A	B	A	A	B	B	B	B
L5A.6	5A	27.9961	{IAAV7519}:{wsnp_Ex_rep_c67179_65674582}	B	A	A	B	B	B	B	B	A	A	B	B	A	A	B	A	A	B	B	A	B	A	A	A	A	B	B	B	A	A	B	B	B	B	A	B	A	A	A	B	A	A	B	B	B	B
L5A.7	5A	28.9979	{BobWhite_c25941_205}	B	A	A	B	B	B	B	B	A	A	B	B	A	A	A	A	A	B	B	A	B	A	A	A	A	B	B	B	A	A	B	B	B	B	A	B	A	A	A	B	A	A	B	B	B	B
L5A.8	5A	32.2544	Ra_c7322_2294, [Kukri_c8835_112], (wsnp_Ex_c19134_28056012):BS00099700_51, Ku_c7910_1651, (BS00099701_51), [Kukri_c8835_112], (Kukri_c8835_579), (wsnp_Ex_c4211_7606269):{wsnp_Ex_c31830_40573624}	B	A	A	B	B	B	B	B	A	A	B	B	A	A	A	A	A	B	B	B	B	A	A	A	A	B	B	B	A	A	B	B	B	B	A	B	A	A	A	B	A	A	B	B	B	A
L5A.9	5A	32.7382	Kukri_c18952_1383:Excalibur_c13536_202, (Excalibur_rep_c72561_141)	B	A	A	B	B	B	B	B	A	A	B	B	A	A	A	A	A	B	B	B	B	A	A	A	A	B	B	B	A	A	B	B	B	B	A	B	A	A	A	B	A	A	B	B	B	A
L5A.10	5A	36.5764	Ku_c102710_1055:Ra_c69221_1167, wsnp_Ex_c28827_37918346, wsnp_JD_rep_c61843_39601402, (BS00031177_51), (wsnp_Ra_rep_c69221_66574260), (wsnp_Ra_rep_c69221_66574148)	B	A	A	B	B	B	B	B	B	A	B	B	A	A	A	A	A	B	B	B	B	A	A	A	A	B	B	B	A	A	B	B	B	B	A	B	A	A	A	B	B	A	A	A	A	A
L5A.11	5A	38.6515	Tdurum_contig10128_593, Excalibur_c15838_535, tplb0041f20_300, Excalibur_c9836_408, Tdurum_contig10128_1532, [Kukri_rep_c107435_940], [BobWhite_c5564_86], [wsnp_Ex_c2718_5038582], [wsnp_Ex_c10231_16783750], [BS00029347_51], (BS00041219_51), [Ra_c24707_827], [wsnp_Ra_c11420_18529863], [BobWhite_c5917_529], [BS00046773_51], [BS00046772_51], [BS00021660_51], [BS00077990_51], [RAC875_c15192_51], [wsn…	B	A	A	A	A	B	B	B	B	A	A	B	A	A	A	A	A	B	B	B	B	A	A	A	A	B	B	B	A	A	B	B	B	B	A	B	A	A	A	B	B	A	A	A	A	A
L5A.12	5A	39.6642	Excalibur_c60370_688, wsnp_Ex_rep_c103811_88676355, BS00063075_51, Kukri_c9247_1252, wsnp_Ra_c18755_27856508, BS00056248_51, TA001494-0485, wsnp_Ra_c4187_7642735, [BS00067776_51], [CAP7_rep_c5181_342], [Ra_c5198_843], (BS00078076_51), (RAC875_rep_c88106_68), (Excalibur_rep_c103629_346), (BS00040623_51), [BS00036839_51], [Tdurum_contig61258_264], [wsnp_Ra_c18755_27856621], [RAC875_c12507_531], [GE…	B	A	A	A	A	B	B	B	B	A	A	B	A	A	A	A	A	B	B	B	B	A	A	A	A	B	B	B	A	A	B	B	B	B	A	B	A	A	A	B	B	A	A	A	A	A
L5A.13	5A	40.1592	wsnp_Ku_c5071_9049540, TA003225-1427, TA004446-0339, RAC875_c13_1458, wsnp_Ra_c13_24911, wsnp_Ex_c4666_8349206, RAC875_c13_2330, [Ra_c33743_472], [Tdurum_contig45240_1309], [wsnp_Ra_c13_24540], [RAC875_rep_c106700_77], [RAC875_c13_1965], [BS00063822_51], [IAAV2080], [BS00066127_51], [Excalibur_c53930_53], (BS00062427_51), [RAC875_c13_2258], [BS00070903_51], [Ku_c21587_754], [wsnp_Ku_c5071_9050628…	B	A	A	A	A	B	B	B	B	A	A	B	A	A	A	A	A	B	B	B	B	A	A	A	A	B	B	B	A	A	B	B	B	B	A	B	A	A	A	B	B	A	A	A	A	A
L5A.14	5A	40.6567	Excalibur_c7180_862, wsnp_Ex_rep_c101757_87065032, [BobWhite_c4336_127], [Ra_c33743_472], [wsnp_Ex_rep_c101757_87065169], [BS00066127_51], (RAC875_c100918_453), [Excalibur_c53930_53], [BS00070903_51], [wsnp_Ku_c5071_9050628], [BS00063823_51], [BS00022500_51], [BS00021939_51]:Kukri_c5501_1515, Kukri_c36747_195, wsnp_Ex_rep_c101757_87064771, BS00110139_51, Excalibur_c38185_633, [BobWhite_c4336_127]…	B	A	A	A	A	B	B	B	B	A	A	B	A	A	A	A	A	B	B	B	B	A	A	A	A	B	B	B	A	A	B	B	B	B	A	B	A	A	A	B	B	A	A	A	A	A
L5A.15	5A	41.1543	{BS00022003_51}:{BS00022110_51}:BobWhite_c8202_245, (Tdurum_contig48766_257):BobWhite_c14705_487, (wsnp_Ex_c43578_49857984), (wsnp_Ex_rep_c68441_67261679), (BS00005311_51), (Tdurum_contig102312_245), (BS00043474_51)	B	A	A	A	A	B	B	B	B	A	A	B	A	A	A	A	A	B	B	B	B	A	A	A	A	B	B	B	A	A	B	B	B	B	A	B	A	A	A	B	B	A	A	A	A	A
L5A.16	5A	41.6519	BS00089968_51, wsnp_BE443187A_Ta_2_3, wsnp_BE443187A_Ta_2_2, wsnp_Ex_c7830_13323473, BS00089967_51, Kukri_c2781_719, Kukri_c8949_906, [BS00067453_51], [BS00077533_51], [Tdurum_contig81510_198], [BS00073404_51], [BS00076221_51], (Tdurum_contig12967_831), [wsnp_BE497820A_Ta_2_2], [BS00040916_51]:GENE-3167_70, [BS00067453_51], [BS00077533_51], [Tdurum_contig81510_198], [BS00073404_51], [BS00076221_5…	B	A	A	A	A	B	B	B	B	A	A	B	A	A	A	A	A	B	B	B	B	A	A	A	A	B	B	B	A	A	B	B	B	B	A	B	A	A	A	B	B	A	A	A	A	A
L5A.17	5A	42.1414	{BS00083507_51}:Tdurum_contig43874_1129, (Excalibur_c24638_380), (BS00058591_51)	B	A	A	A	A	B	B	B	B	A	A	B	A	A	A	A	A	B	B	B	B	A	A	A	A	B	B	B	A	A	B	B	B	B	A	B	A	A	A	B	B	A	A	A	A	A
L5A.18	5A	44.243	{wsnp_Ex_c19647_28632894}:Ku_c6319_201, Ex_c14898_287, BS00065389_51, (wsnp_Ku_c6319_11093041), (Ku_c24324_850):BS00064242_51	B	B	A	A	A	B	B	B	B	A	A	B	A	A	A	A	A	B	B	B	B	A	A	A	A	B	B	B	A	A	B	B	B	B	A	B	A	A	A	B	A	A	A	A	A	A
L5A.19	5A	44.7326	{Ex_c19057_965}	B	B	A	A	A	B	B	B	B	A	A	B	A	A	A	A	A	B	B	B	B	A	A	B	A	B	B	B	A	A	B	B	B	B	A	B	A	A	A	B	A	A	A	A	A	A
L5A.20	5A	45.2301	tplb0057m23_716	B	B	A	A	A	B	B	B	B	A	A	B	A	A	A	A	A	B	B	B	B	A	A	B	A	B	B	B	A	A	B	B	B	B	A	B	A	A	A	B	A	A	A	A	A	A
L5A.21	5A	45.7251	{RAC875_c1219_1258, wsnp_Ku_c23772_33711538, BS00022191_51, wsnp_Ex_c39592_46849607}:{wsnp_BE443745A_Ta_2_1}	B	B	A	A	A	B	B	B	B	A	A	B	A	A	A	A	A	B	B	B	B	A	A	B	A	B	B	B	A	A	B	B	B	B	A	B	A	A	A	B	A	A	A	A	A	A
L5A.22	5A	46.7381	IACX8002, (BS00023407_51):{wsnp_Ku_c35386_44598937}:Kukri_c14275_674, [wsnp_Ku_c14275_22535693], [wsnp_Ex_c7383_12654806], [BS00107192_51], [BS00100107_51], [BobWhite_rep_c61813_322], [wsnp_Ku_c14275_22535576]:{RAC875_c35993_308, Kukri_rep_c77459_316, Tdurum_contig49187_356}:RAC875_c3925_1043, GENE-3471_298, BobWhite_c2905_590, RAC875_c99519_227, Tdurum_contig43844_1266, wsnp_Ex_c94356_82888150, …	B	B	A	A	A	B	B	B	B	A	A	B	A	A	A	A	A	B	B	B	B	A	A	B	A	B	B	B	A	A	B	B	B	B	A	B	A	A	A	B	A	A	B	A	A	A
L5A.23	5A	47.7484	Excalibur_rep_c111546_167, [Excalibur_c1208_72], (IAAV5294), [wsnp_Ku_c15816_24541162], [Ra_c700_1024], [Kukri_c31411_690], [Ra_c700_2210], [JD_c20036_865]:{wsnp_Ex_rep_c69475_68416668}:Ra_c700_3506, [Excalibur_c1208_72], [wsnp_Ku_c15816_24541162], [Ra_c700_1024], [Kukri_c31411_690], [Ra_c700_2210], [JD_c20036_865]	B	B	A	A	A	B	B	B	B	A	A	B	A	A	A	A	A	B	B	B	B	A	A	B	A	B	B	B	A	A	B	B	B	B	A	B	A	A	A	B	A	A	B	A	A	A
L5A.24	5A	48.7614	GENE-3573_962, [Kukri_rep_c72046_78], [BS00000244_51], [Ex_c104539_35], [wsnp_Ex_rep_c104539_89224552], [wsnp_Ex_c5626_9897389], [wsnp_Ku_rep_c97730_86360387], [Excalibur_rep_c69868_123], [RAC875_c30711_301], [RAC875_c30711_544]:wsnp_Ex_c49211_53875575, BS00011318_51, Jagger_c550_91, wsnp_Ex_c49211_53875600, [Kukri_rep_c72046_78], [BS00000244_51], [Ex_c104539_35], [wsnp_Ex_rep_c104539_89224552], …	B	B	A	A	A	B	B	B	B	A	A	B	A	A	A	A	A	B	B	B	B	A	A	B	A	B	B	B	A	A	B	B	B	B	A	B	A	A	A	B	A	A	B	B	B	A
L5A.25	5A	49.2511	BS00022818_51, [BS00094388_51], [Jagger_c7747_323], [RAC875_c8544_646], [RAC875_c25072_389]:Excalibur_c12332_161, [BS00094388_51], [Jagger_c7747_323], [RAC875_c8544_646], (BS00023076_51), [RAC875_c25072_389]	B	B	A	A	A	B	B	B	B	A	A	B	A	A	A	A	A	B	B	B	B	A	A	B	A	B	A	B	A	A	B	B	B	B	A	B	A	A	A	B	A	A	B	B	B	A
L5A.26	5A	50.8012	{wsnp_Ex_c4026_7281501, BS00023029_51, BS00066143_51, BobWhite_c2715_411, Excalibur_c9846_1720, BobWhite_c19155_246}:{BS00061387_51}	B	B	A	A	A	B	B	B	B	A	A	B	A	A	A	A	A	B	B	B	B	A	A	B	B	B	A	B	A	A	B	B	B	B	A	B	A	A	A	B	A	A	B	B	B	A
L5A.27	5A	51.2403	tplb0060m15_257, [wsnp_CAP11_c1740_947838], [Excalibur_c39303_144], [BS00021805_51], (Tdurum_contig17712_200), [wsnp_Ku_c3397_6300446], (Tdurum_contig17712_115), [wsnp_Ex_c19519_28487099], [wsnp_Ex_c7487_12808011]:Kukri_c14889_1086, GENE-3318_556, (Kukri_c75754_239), (BS00072156_51), (Kukri_c14889_116), (GENE-3189_377), (BS00098207_51), (Kukri_s112978_54), (BS00072155_51), (BS00068178_51):{BS0002…	A	B	A	A	A	B	B	B	B	A	A	B	A	A	A	A	A	B	B	B	B	A	A	B	B	B	A	B	A	A	B	B	B	B	A	B	A	A	A	B	A	A	B	B	B	A
L5A.28	5A	63.4953	wsnp_Ex_c18941_27840933, (wsnp_Ex_c18941_27841286):wsnp_RFL_Contig3939_4369467	A	A	A	A	A	B	B	B	B	A	A	B	B	B	B	A	B	A	B	A	B	A	A	B	B	B	A	B	A	A	A	A	A	B	A	A	A	A	A	B	A	A	B	A	A	A
L5A.29	5A	63.94	{BobWhite_c14291_666, Kukri_c24211_1034, BS00110075_51, BS00021669_51, BS00029413_51, BS00029412_51, BS00022457_51, BS00011235_51, RAC875_c16303_1991, BS00021678_51}:{wsnp_Ra_c17216_26044790, Excalibur_c52167_355}:{BobWhite_c5795_92}	A	A	A	A	A	B	B	B	B	A	A	B	B	B	B	A	B	A	B	A	B	A	A	B	B	B	A	B	A	A	A	A	A	B	A	A	A	A	A	B	A	A	B	A	A	A
L5A.30	5A	66.0128	{IAAV2328}:{BobWhite_c9117_593}	A	A	A	A	A	B	B	B	B	A	A	B	B	B	B	A	B	A	B	A	B	A	A	B	A	B	A	B	A	A	A	A	A	B	A	A	A	A	A	B	A	A	B	A	A	A
L5A.31	5A	70.4975	{RAC875_rep_c107228_92, Excalibur_c8030_2139, Tdurum_contig60421_74}	A	A	A	A	A	B	B	B	B	A	A	B	B	B	B	B	B	A	B	A	B	A	A	B	A	B	A	B	A	A	A	A	A	B	A	A	A	A	A	B	A	A	A	A	A	A
L5A.32	5A	71.4932	Kukri_c60913_155, (Ex_c472_2724), (wsnp_Ra_c29586_38941556), (wsnp_Ex_c472_935980), (Ku_c915_507), (wsnp_Ra_c29586_38941694)	A	A	A	A	A	B	B	B	B	A	A	B	B	B	B	B	B	A	B	A	B	B	A	B	A	B	A	B	A	A	A	A	A	B	A	A	A	A	A	B	A	A	A	A	A	A
L5A.33	5A	71.9882	{RAC875_rep_c112205_166, Kukri_c28080_887}	A	A	A	A	A	B	B	B	B	A	A	B	B	B	B	B	B	A	B	A	B	B	A	B	A	B	A	B	A	A	A	A	A	B	A	A	A	A	A	B	A	A	A	A	A	A
L5A.34	5A	72.4858	wsnp_Ex_rep_c69647_68598463, wsnp_Ex_c15342_23592740, IAAV2473, RAC875_c3046_1764, wsnp_Ex_c17523_26244256, BS00009369_51, wsnp_Ex_c27046_36265198, Excalibur_c79344_151, BS00022069_51, (wsnp_Ex_rep_c69647_68598487), [BS00029871_51], [RFL_Contig3739_2135], [Ku_c13370_656], [Ex_c27046_1362], [Ex_c27046_3425], [BS00074876_51], [Tdurum_contig64587_107], [Tdurum_contig82190_124], [BS00044408_51], (wsn…	A	A	A	A	A	B	B	B	B	A	A	B	B	B	B	B	B	A	B	A	B	B	A	B	A	B	A	B	A	A	A	A	A	B	A	A	A	A	A	B	A	A	A	A	A	A
L5A.35	5A	72.9833	{Excalibur_c3743_1624}:{Ra_c14657_678}:Ra_c7619_526, [BS00097986_51], (BS00006196_51), [IAAV1650], (Excalibur_rep_c111129_125), [IACX9023], [Excalibur_rep_c103747_193], (RAC875_c3838_1378), [RAC875_c5850_287], (RAC875_c11404_610), [IACX10100]:Ra_c3838_1644, [BS00011360_51], (IAAV3043), [Ra_c3838_861], [BS00097986_51], [Tdurum_contig55097_601], [IAAV1650], [Ex_c24587_139], [IACX9023], [Excalibur_r…	A	A	A	A	A	B	B	B	B	A	A	B	B	B	B	B	B	A	B	A	B	B	A	A	A	B	A	B	A	A	A	A	A	B	A	A	A	A	A	B	A	A	A	A	A	A
L5A.36	5A	73.4809	Vrn-A1:wsnp_Ku_c6977_12078791, Excalibur_c24051_1028, RAC875_rep_c109969_119, wsnp_Ku_c6977_12078885, Excalibur_c24051_502, BS00066447_51, (wsnp_Ex_c44164_50292954), (wsnp_RFL_Contig2265_1693968), (wsnp_Ex_c2185_4094843), (Excalibur_c31769_793), (GENE-2794_70), (wsnp_Ex_c18754_27630557), (wsnp_Ex_c17476_26190830):Kukri_c6669_145, [wsnp_Ex_c54193_57155537], [IAAV3365], [Excalibur_c23354_306], [wsn…	A	A	A	A	A	B	B	B	B	A	A	B	B	B	B	B	B	A	B	A	B	B	A	A	A	B	B	B	A	A	A	A	A	B	A	A	A	A	A	B	A	A	A	A	A	A
L5A.37	5A	73.9758	{wsnp_Ex_c8424_14192191}:{Tdurum_contig10843_745}:BS00041063_51	A	A	A	A	A	B	B	B	B	A	A	B	B	B	B	B	B	A	B	A	B	B	A	A	A	B	B	B	A	A	A	A	A	B	A	A	A	A	A	B	A	A	A	A	A	A
L5A.38	5A	74.9864	{wsnp_Ra_c3966_7286546, Ra_c3966_2205}:wsnp_Ex_c5978_10478584, (Ku_c12469_837), (Ku_c12469_983)	A	A	A	A	A	B	B	B	B	A	A	B	B	B	B	B	B	A	B	A	B	B	A	A	A	B	B	B	A	A	A	A	A	B	A	A	A	A	A	B	A	A	A	A	A	A
L5A.39	5A	76.52	{IAAV4799, wsnp_Ex_c23787_33024604}	A	A	A	A	A	B	B	B	B	A	A	B	B	B	B	B	B	A	B	A	B	B	A	B	A	B	B	B	A	A	A	A	A	B	A	A	A	A	A	B	A	A	A	A	A	A
L5A.40	5A	79.7587	BS00032146_51, Excalibur_c57920_54, (BS00010882_51), [BS00067150_51], [Tdurum_contig53340_953], [wsnp_Ku_c42416_50159250], [RAC875_c8231_1578], [BS00022753_51], [wsnp_CAP11_c1506_840938], [BS00022754_51], [GENE-0620_95], [wsnp_Ku_c42416_50159402]:RAC875_c40928_60:Excalibur_c92705_94, [BS00067150_51], [Tdurum_contig53340_953], (CAP7_c5006_150), [wsnp_Ku_c42416_50159250], [RAC875_c8231_1578], [BS00…	A	A	A	A	A	B	B	B	B	A	A	B	B	B	B	B	B	A	B	A	B	B	B	B	A	B	B	B	A	A	A	A	A	A	A	A	B	A	B	B	A	A	A	A	A	A
L5A.41	5A	81.8287	wsnp_Ex_c1880_3545329, (BS00104432_51):wsnp_CD454152A_Ta_2_1	A	A	A	A	A	B	B	B	B	A	A	B	B	B	B	B	B	A	B	A	B	B	B	B	A	B	B	B	A	A	A	A	A	A	A	A	B	A	B	B	A	A	A	A	A	A
L5A.42	5A	86.9442	{BS00028356_51}	A	A	A	A	A	B	B	B	B	A	A	B	B	B	B	B	B	A	B	A	B	B	B	B	B	B	B	B	A	A	B	B	B	A	A	A	B	A	B	A	A	A	A	A	A	A
L5A.43	5A	91.4148	{BS00022378_51, BS00003088_51}	A	A	A	A	A	B	B	B	B	A	A	B	B	B	B	B	B	A	B	B	B	B	B	B	B	B	B	B	B	B	B	B	B	A	A	A	B	A	B	A	A	A	A	A	A	A
L5A.44	5A	91.8903	{BS00076948_51}	A	A	A	A	A	B	B	B	B	A	A	B	B	B	B	B	B	A	B	B	B	B	B	B	B	B	B	B	B	B	B	B	B	A	A	A	B	A	B	A	A	A	A	A	A	A
L5A.45	5A	92.9033	BS00064336_51, (wsnp_Ra_c11532_18688426):BobWhite_c17045_186, D_contig26179_372:{GENE-2725_244, IAAV669}	A	A	B	A	A	B	B	B	B	A	A	B	B	B	B	B	B	A	B	B	B	B	B	B	B	B	B	B	B	B	B	B	B	A	A	A	B	A	B	A	A	A	A	A	A	A
L5A.46	5A	93.909	{BS00082219_51}	A	A	B	A	A	B	B	B	B	A	A	B	B	B	B	B	B	A	B	B	B	B	B	B	B	B	B	B	B	B	B	B	B	A	A	A	B	A	B	A	A	A	A	A	A	A
L5A.47	5A	96.0006	{Excalibur_c104037_107, RAC875_c24767_132}:{RFL_Contig840_961}	A	A	B	A	A	B	B	B	B	A	A	B	B	B	B	B	B	A	B	B	B	B	B	B	B	B	B	B	B	B	B	B	B	A	A	A	B	A	B	A	A	A	A	A	A	A
L5A.48	5A	98.088	Excalibur_c1954_930, (BobWhite_c8906_83):{wsnp_Ex_c26968_36188964}:BobWhite_rep_c50013_65, (Tdurum_contig42962_2138):{Tdurum_contig17262_105}:BobWhite_rep_c57286_122	A	A	B	A	A	A	B	B	B	A	A	B	B	B	B	B	B	A	B	B	B	B	B	A	B	B	B	A	B	B	B	B	B	A	A	A	B	A	B	A	A	A	B	A	A	A
L5A.49	5A	99.6343	{BS00029462_51, BobWhite_c6966_236}	A	A	-	A	A	A	-	-	B	A	A	A	-	-	B	B	B	A	-	-	B	-	B	A	-	-	-	A	B	B	B	B	B	A	A	A	B	A	B	A	B	A	-	A	A	A
L5A.50	5A	100.636	{Kukri_rep_c101800_175, wsnp_Ex_rep_c101323_86702413, Kukri_rep_c101800_131}:BobWhite_c1763_558, (BS00021969_51), (wsnp_Ex_c3136_5798236), (CAP7_c9530_138):wsnp_Ex_rep_c101323_86702546:{wsnp_Ex_c2505_4679749}	A	A	B	A	A	A	B	B	B	A	A	A	B	B	B	B	B	A	B	B	B	B	B	A	B	B	B	A	B	B	B	B	B	A	A	A	B	A	B	A	B	A	B	B	B	A
L5A.51	5A	104.493	wsnp_Ra_c34269_43004949:Ku_c10756_1197:{RAC875_c61559_435, wsnp_Ku_rep_c72362_72059764}:TA003210-1094, wsnp_Ku_c38543_47157828	A	A	B	A	A	A	B	B	B	B	A	A	B	B	B	A	A	A	B	B	B	B	A	A	B	B	B	A	B	B	B	B	B	A	A	A	B	A	B	A	B	A	B	B	B	A
L5A.52	5A	106.256	Tdurum_contig17216_310, (Tdurum_contig8348_831)	A	A	B	A	A	A	B	B	B	B	A	A	B	B	B	A	A	A	B	B	B	B	A	A	B	B	A	A	B	B	B	B	B	A	B	A	B	A	B	A	B	A	A	B	B	A
L5A.53	5A	113.104	wsnp_Ex_c20899_30011827:RAC875_c48885_107, RAC875_c48885_142, wsnp_Ex_c2171_4072995, Ex_c2171_2600, [wsnp_Ex_c2171_4073721], (BS00083847_51), [BobWhite_c11539_336], [wsnp_Ex_c2171_4072774], (BS00083846_51), (Excalibur_c5398_695), [wsnp_Ex_c2171_4074003], [Ku_c13693_992], [GENE-2673_1010]:{IACX7457}:{wsnp_JD_c493_749195}:GENE-2673_1789, [wsnp_Ex_c2171_4073721], [BobWhite_c11539_336], (Kukri_rep_c1…	A	A	B	B	B	A	A	A	B	B	B	A	B	B	B	A	A	A	A	B	B	B	A	A	B	B	A	A	B	B	B	B	B	A	B	A	B	B	B	A	B	A	B	B	B	B
L5A.54	5A	113.318	{BobWhite_c47401_491}:{BS00000006_51}	A	A	B	B	B	A	A	A	B	B	B	A	B	B	B	A	A	A	A	B	B	B	A	A	B	B	A	A	B	B	B	B	B	A	B	A	B	B	B	A	B	A	B	B	B	B
L5B.1	5B	0	Ku_c10387_272, [RAC875_c7582_680]:BS00034658_51, [RAC875_c7582_680]:{RAC875_c39430_181}:{BS00066144_51}	B	B	B	B	B	A	A	A	A	B	B	B	A	A	B	B	A	A	A	B	B	B	A	B	A	B	B	B	B	B	B	B	B	A	A	A	B	A	B	B	A	A	B	A	A	A
L5B.2	5B	1.26578	RAC875_c39204_91:{BobWhite_rep_c63710_181}:Excalibur_c47452_183, [GENE-3324_338], (Kukri_c6784_718), (wsnp_Ku_c439_913400):BobWhite_c4838_58, [GENE-3324_338]:{BS00091518_51, BS00091519_51}	B	B	B	B	B	A	B	B	A	B	B	B	A	A	B	B	A	A	B	B	B	B	A	B	A	B	B	B	B	B	B	B	B	A	A	A	B	A	B	B	A	A	B	A	A	A
L5B.3	5B	5.75674	{BS00009810_51}:BS00107529_51, [Tdurum_contig14130_315], [Tdurum_contig14130_245], [wsnp_Ex_c831_1625061], [BS00067550_51], [wsnp_Ex_c607_1204908]:{Kukri_c67129_155}:wsnp_Ex_c607_1204733, [Tdurum_contig14130_315], [Tdurum_contig14130_245], [wsnp_Ex_c831_1625061], [BS00067550_51], [wsnp_Ex_c607_1204908]:RFL_Contig4911_357, (BS00022525_51), (BS00083715_51)	B	A	B	B	B	A	B	B	B	B	B	B	A	A	B	B	A	A	B	B	B	B	B	B	A	B	B	B	B	B	B	B	B	A	A	A	B	A	B	B	A	A	B	A	A	A
L5B.4	5B	6.20276	{wsnp_Ex_c33932_42333941, Excalibur_rep_c102143_58, Excalibur_rep_c110121_63, Kukri_c37061_649, BS00063476_51, wsnp_Ex_rep_c68504_67334656, wsnp_Ku_rep_c103274_90057407}	B	A	B	B	B	A	B	B	B	B	B	B	A	A	B	B	A	A	B	B	B	B	B	B	A	B	B	B	B	B	B	B	B	A	A	A	B	A	B	B	A	A	B	A	A	A
L5B.5	5B	13.4519	{Tdurum_contig92396_469}:Kukri_c23694_370, RAC875_c22387_117, (GENE-3207_134), (BS00065543_51), (Excalibur_c11605_156), (Excalibur_c30273_138):{GENE-3207_610}	B	A	B	B	B	A	B	B	B	B	B	B	B	B	B	B	A	A	B	B	B	B	B	B	A	B	A	B	B	B	B	B	B	A	A	A	B	A	B	B	A	A	B	A	A	A
L5B.6	5B	13.9123	{BS00015136_51, IAAV2346}	B	A	B	B	B	A	B	B	B	B	B	B	B	B	B	A	A	A	B	B	B	B	B	B	A	B	A	B	B	B	B	B	B	A	A	A	B	A	B	B	A	A	B	A	A	A
L5B.7	5B	15.4483	wsnp_Ku_c64203_64579087:Kukri_rep_c109397_59, (TA014612-0744):Excalibur_c3948_1315, Kukri_c2514_583, (Tdurum_contig25432_1020), (BS00067701_51):{Tdurum_contig25432_1377, Tdurum_contig71099_245, wsnp_BF201102B_Ta_2_5, GENE-3622_277, Tdurum_contig25432_1218, Kukri_c2514_490, BobWhite_rep_c50066_63}	B	A	B	B	B	A	B	B	B	B	B	B	B	B	B	A	A	A	B	B	B	B	B	B	A	B	A	B	B	B	B	B	B	A	A	A	B	A	B	B	A	A	B	A	A	A
L5B.8	5B	18.6929	CAP8_c909_312, (Excalibur_c58520_78), [BS00106043_51], (wsnp_CAP8_c1210_739429), (CAP7_c5481_96):CAP7_c9506_174, BS00018917_51, [BS00106043_51]:{BS00049719_51}:{Kukri_rep_c103150_398, wsnp_Ku_c568_1187615}	B	A	B	B	B	A	B	B	B	B	B	B	B	B	B	A	A	A	B	B	B	B	B	B	A	B	A	B	B	B	B	B	B	B	A	A	B	A	B	B	A	A	B	A	A	A
L5B.9	5B	20.7772	RAC875_c47084_378, [Kukri_c74960_427], [BS00033612_51]:{Excalibur_c45323_708}:wsnp_Ex_c8962_14947544, RAC875_c44613_84, (Ex_c8962_467):wsnp_Ex_c29051_38120784, (wsnp_Ku_c35090_44349517), [Kukri_c74960_427], [BS00033612_51], (wsnp_Ku_c35090_44349446)	B	A	A	B	B	A	B	B	B	B	B	B	B	B	B	A	A	A	B	B	B	B	B	B	A	B	A	B	B	B	B	B	B	B	A	B	B	A	B	B	A	A	B	A	A	A
L5B.10	5B	21.7847	Excalibur_rep_c66392_1299, (Excalibur_c14594_182), (IAAV3362), (RAC875_rep_c74170_236), (Excalibur_c23426_103)	B	A	A	B	B	A	B	B	B	B	B	B	B	B	B	A	B	A	B	B	B	B	B	B	A	B	A	B	B	B	B	B	B	B	A	B	B	A	B	B	A	A	B	A	A	A
L5B.11	5B	22.277	{Excalibur_c6010_433}:Kukri_c16387_186, wsnp_Ex_c214_422376, wsnp_Ex_c214_422365, (BS00068592_51)	B	A	A	B	B	A	B	B	B	B	B	B	B	B	B	A	B	A	B	B	B	B	B	B	A	B	A	B	B	B	B	B	B	B	A	B	B	A	B	B	A	A	B	A	A	A
L5B.12	5B	23.2873	BS00023072_51, (IAAV2411), (Tdurum_contig44985_304), (RAC875_c26607_676), (IACX6359), (BS00063769_51)	B	A	A	B	B	A	B	B	B	B	B	B	B	B	B	A	B	A	B	B	B	B	B	B	A	B	A	B	B	B	B	B	B	B	A	B	B	A	B	B	A	A	B	A	A	A
L5B.13	5B	24.8347	RAC875_c2440_755, RAC875_c49044_445, IAAV8607, Ex_c2571_987, BobWhite_c10954_467, wsnp_Ex_c58012_59490259, RAC875_c49044_335, [wsnp_Ex_c1498_2868339], [Tdurum_contig62320_141], (BobWhite_c15585_87), [IACX20330], [wsnp_Ex_rep_c103024_88075650], [wsnp_Ex_rep_c68091_66846454], [GENE-0782_747], [IAAV2507], [BS00074315_51], (wsnp_Ku_c14252_22506286), [Ra_c19837_1031], (BS00065930_51):Excalibur_rep_c69…	B	A	A	B	B	A	B	B	B	B	B	B	B	B	B	A	B	A	B	B	A	A	B	B	A	B	A	B	B	B	B	B	B	B	A	B	B	A	B	B	A	A	B	A	A	A
L5B.14	5B	25.327	{wsnp_JD_c38123_27754848, RAC875_c36684_56}	B	A	A	B	B	A	B	B	B	B	B	B	B	B	B	A	B	A	B	B	A	A	B	B	A	B	A	B	B	B	B	B	B	B	A	B	B	A	B	B	A	A	B	A	A	A
L5B.15	5B	25.8245	wsnp_Ex_c16499_25005415, [BS00110489_51], [Ex_c67244_1229], [wsnp_Ex_rep_c67690_66354563], [Excalibur_c26040_221], (wsnp_Ex_c48257_53217539), [Kukri_c59166_143], [Kukri_c39743_170], (IAAV1427), [IACX4548], [Jagger_c5539_105], [wsnp_Ex_c39535_46808105], (Kukri_c6633_674), (wsnp_JD_c10416_11077664), [BS00092354_51], [Ku_c1278_2277], [Excalibur_rep_c101549_745], [RAC875_c20566_380], [Ra_c3796_1741],…	B	A	A	B	B	A	B	B	A	B	B	B	B	B	B	A	B	A	B	B	A	A	B	B	A	B	A	B	B	B	B	B	B	B	A	B	B	A	B	B	A	A	B	A	A	A
L5B.16	5B	26.3195	wsnp_Ex_c15858_24246431, [wsnp_BE606403B_Ta_2_1], [BS00045447_51], [RFL_Contig398_51], [BS00045446_51], (TA005820-0277), (wsnp_Ex_c15262_23482284):{wsnp_Ex_c12909_20457660}:wsnp_Ex_c12909_20457407, [wsnp_BE606403B_Ta_2_1], [BS00045447_51], [RFL_Contig398_51], [BS00045446_51]:JG_c1889_344, (Excalibur_c15262_2304), [wsnp_BE606403B_Ta_2_1], [BS00045447_51], (BS00065390_51), [BS00045446_51]:BS0006489…	B	A	A	B	B	A	B	B	A	B	B	A	B	B	B	A	B	A	B	B	A	A	B	B	A	B	A	B	B	B	B	B	B	B	A	B	B	A	B	B	A	A	B	A	A	A
L5B.17	5B	27.3325	Tdurum_contig12540_72	B	A	A	B	B	A	B	B	A	B	B	A	B	B	B	A	B	A	B	B	A	A	B	B	A	B	A	B	B	B	B	B	B	B	A	B	B	A	B	B	A	A	A	A	A	A
L5B.18	5B	28.3455	{wsnp_Ku_c14332_22613741, BS00068390_51, BS00009789_51}:{BS00089969_51}:wsnp_Ex_c13440_21171391, wsnp_Ex_rep_c66696_65023462, BS00079914_51, (IACX8091), (wsnp_Ex_c12119_19382820), (Tdurum_contig48658_1022), (wsnp_Ex_rep_c66651_64962429), (IAAV1835), (BS00092953_51), (TA003091-1282), (wsnp_Ex_c12119_19382764), (wsnp_RFL_Contig3811_4130639), (wsnp_Ex_c13440_21170884), (BS00049793_51), (tplb0033f11_…	B	A	A	B	B	A	B	B	A	B	B	A	B	B	B	A	B	A	B	B	A	A	B	B	A	B	A	B	B	B	B	B	B	B	A	B	B	A	B	B	A	A	A	A	A	A
L5B.19	5B	28.8404	wsnp_Ku_c28245_38183393, (Kukri_c57830_63), (BS00063423_51), (Kukri_c22967_1272), (RFL_Contig3192_1291)	B	A	A	B	B	A	B	B	A	B	B	A	B	B	B	B	B	A	B	B	A	A	B	B	A	B	A	B	B	B	B	B	B	B	A	B	B	A	B	B	A	A	A	A	A	A
L5B.20	5B	29.338	{wsnp_Ku_c49907_55670146}:{wsnp_RFL_Contig4565_5399994}:wsnp_Ex_c113235_94249366, RAC875_c44756_381, [RAC875_c25756_279], [wsnp_Ku_c3826_7020810], [BS00064767_51], [BS00028183_51], (wsnp_Ku_c3869_7094615), [BS00108020_51], (Ex_c2735_955), (wsnp_Ex_rep_c75281_72691359):{Tdurum_contig42092_274}:{BobWhite_c2001_586}:{Tdurum_contig42092_348}:BS00108019_51, Ra_c44756_929, [RAC875_c25756_279], [wsnp_Ku…	B	A	A	B	B	A	B	B	A	B	B	A	B	B	B	B	B	A	B	A	A	A	B	B	A	B	A	B	B	B	B	B	B	B	A	B	B	A	B	B	A	A	A	A	A	A
L5B.21	5B	29.8195	{wsnp_Ex_c6548_11355524}	B	A	A	B	B	A	B	B	A	B	B	A	B	B	B	B	B	A	B	A	A	A	B	B	A	B	A	B	B	B	B	B	B	B	A	B	B	A	B	B	A	A	A	A	A	A
L5B.22	5B	33.688	{IAAV7207}	B	A	A	B	B	A	B	B	A	B	B	A	B	B	B	B	B	A	B	A	A	A	B	B	A	B	A	B	B	B	B	B	B	B	A	B	B	A	B	B	A	A	A	A	A	A
L5B.23	5B	34.1694	wsnp_Ex_c16963_25554867, (wsnp_Ex_c16963_25554400), (RAC875_c30829_1711), (wsnp_RFL_Contig2504_2093982):{IAAV6342}:Kukri_c36317_305, wsnp_Ex_rep_c69631_68583202, [wsnp_Ex_rep_c66903_65319487]:Kukri_c24676_79, Excalibur_c65109_60, [Excalibur_c10336_335], (Kukri_c52408_193), [wsnp_Ex_rep_c66903_65319487], [wsnp_Ex_c33455_41940691], [wsnp_Ku_rep_c72211_71920520]:wsnp_Ex_rep_c68023_66768700, [Excalib…	B	A	A	B	B	A	B	B	A	B	B	A	B	B	B	B	B	A	B	A	A	A	B	B	A	B	A	B	B	B	B	B	B	B	A	B	B	A	B	B	A	A	A	A	A	A
L5B.24	5B	34.667	Excalibur_c94356_529, Kukri_c2181_677, (Tdurum_contig10911_117), [IAAV3515], (Excalibur_c25661_1177):{Excalibur_c10902_1264}:IAAV6174, (IAAV2240), (BS00094480_51), [Excalibur_rep_c110067_199], [Kukri_c40046_237], (BobWhite_c27885_197):Excalibur_c54941_571, [wsnp_Ex_c20440_29511162], [Excalibur_rep_c110067_199], [Kukri_c40046_237]:Kukri_c2181_291, wsnp_Ex_c709_1395347, (D_F5XZDLF01ELZ49_220), [IAA…	B	A	A	B	B	A	B	B	A	B	B	A	B	B	B	B	A	A	B	A	A	A	B	B	A	B	A	B	B	B	B	B	B	B	A	B	B	A	B	B	A	A	A	A	A	A
L5B.25	5B	35.1645	{Kukri_rep_c81356_289, RAC875_c28078_871}:RAC875_c2491_916, RAC875_c3925_973, Excalibur_c38625_172, RAC875_c56330_993, (Kukri_c37275_94), (Excalibur_rep_c107257_528), (Kukri_c4927_152), (Kukri_rep_c69727_102):{Tdurum_contig29246_118}:wsnp_CAP12_rep_c8723_3660715, (RAC875_c5704_412), (RAC875_c761_248)	B	A	A	B	B	A	B	B	A	B	B	A	B	B	B	B	A	A	B	A	A	A	B	B	A	B	A	B	B	B	B	B	B	B	A	B	B	A	B	B	A	A	A	A	A	A
L5B.26	5B	35.662	{Tdurum_contig31341_455, TA005387-0575, RAC875_c32768_440, Kukri_rep_c114331_346}:wsnp_Ku_c5472_9710435, (RAC875_rep_c106337_414), (wsnp_Ex_c974_1864971), (RAC875_rep_c116598_137), (wsnp_Ex_c974_1865513), (IAAV8870):GENE-3211_372, (GENE-3211_99):Excalibur_c18558_376:RFL_Contig773_790	B	A	A	B	B	A	B	B	A	B	B	A	B	B	B	B	A	A	B	A	A	A	B	A	A	B	A	B	B	B	B	B	B	B	A	B	B	A	B	B	A	A	A	A	A	A
L5B.27	5B	36.1488	{Ra_c8939_653}:{wsnp_Ex_rep_c102070_87317290}:{BobWhite_c26143_145, wsnp_Ex_c47152_52446529, wsnp_Ku_c29780_39658445}:wsnp_Ex_c50413_54706626, [RAC875_c38511_91], [Kukri_c11815_706]:wsnp_Ex_rep_c66667_64981526, [RAC875_c38511_91], [Kukri_c11815_706]	B	A	A	B	B	A	B	B	A	B	B	A	B	B	B	B	A	A	B	A	A	A	B	A	A	B	A	B	B	B	B	B	B	B	A	B	B	A	B	B	A	A	A	A	A	A
L5B.28	5B	38.8198	{Excalibur_c7239_114}:wsnp_Ex_c54206_57165374, Ku_c37271_957, wsnp_Ra_c26091_35652620, [RAC875_c23775_509], [BS00063299_51], [wsnp_Ex_c16432_24932860], [RFL_Contig4751_1197], [Kukri_c8780_304], (wsnp_Ku_rep_c68797_67943795):BS00010213_51, [RAC875_c23775_509], [BS00063299_51], [wsnp_Ex_c16432_24932860], [RFL_Contig4751_1197], [Kukri_c8780_304]:{BS00011102_51, RAC875_c12552_233}	B	A	A	B	B	A	B	B	A	B	B	A	B	B	B	B	A	A	B	A	A	A	B	A	A	B	A	B	B	B	B	B	B	B	A	B	A	A	A	B	A	A	A	B	B	A
L5B.29	5B	39.2957	wsnp_CAP12_c7952_3403722, BS00068173_51, [wsnp_Ex_c6748_11659366], [Ku_c17792_1123]:{Excalibur_rep_c67473_264}:{GENE-3437_148}:wsnp_Ex_rep_c105478_89891634, Kukri_c62247_248, (GENE-3437_68), (BobWhite_c14323_288), (Jagger_c3991_101):Excalibur_c27820_1129, [wsnp_Ex_c6748_11659366], [Ku_c17792_1123]	B	A	A	B	B	A	B	B	A	B	B	A	B	B	B	B	A	A	B	A	A	A	B	A	A	B	A	B	B	B	B	B	B	B	A	B	A	A	A	B	A	A	A	B	B	A
L5B.30	5B	41.964	wsnp_Ex_c19041_27955460	B	A	A	B	B	B	B	B	A	B	B	A	B	B	B	B	A	A	B	A	A	A	A	A	A	B	A	B	B	B	B	B	B	B	A	B	A	A	A	B	A	A	A	B	B	A
L5B.31	5B	42.9675	{Excalibur_c5594_1051}:Tdurum_contig10240_88, RAC875_c93097_105, BS00069601_51, BS00076833_51, BS00083511_51, [Excalibur_c45471_81], (BS00065352_51), [RFL_Contig487_1286], [BS00010863_51], (RAC875_c89088_79), [Tdurum_contig42109_483], [BS00022520_51], [TA002629-0202]:Ex_c5594_2818:TA012745-0706, [IACX3059], [Excalibur_c45471_81], [RAC875_c44706_164], [BS00010863_51], [Tdurum_contig42109_483], [BS…	B	A	A	B	B	B	B	B	A	B	B	A	B	B	B	B	A	A	B	A	A	A	A	A	A	B	A	B	B	B	B	B	B	B	A	B	B	A	B	B	A	A	A	B	B	A
L5B.32	5B	53.3375	Tdurum_contig12551_233, (wsnp_Ku_c2185_4218722):BobWhite_c47456_121, Excalibur_c35011_203, BS00093591_51, wsnp_Ku_rep_c101212_88410320, IAAV8378, (Excalibur_rep_c68003_954), (Tdurum_contig67535_391)	B	B	A	A	A	B	B	B	A	B	A	A	B	B	B	B	A	A	B	A	A	B	A	A	A	B	A	B	B	B	B	B	B	B	B	B	B	A	B	B	A	A	A	B	B	B
L5B.33	5B	54.3067	{GENE-3619_813}:Kukri_c3541_185, wsnp_Ex_c3834_6971680, BobWhite_rep_c64260_207, Tdurum_contig75960_134, wsnp_Ex_c3834_6972322, wsnp_Ex_c3834_6971470, Tdurum_contig4864_148, wsnp_Ex_c3834_6971529, (Tdurum_contig4864_86), (Kukri_c97623_95), (wsnp_Ex_c3834_6971712), (Tdurum_contig75960_546), (Jagger_c5859_114), (GENE-3619_410), (Kukri_c2346_1102):{IAAV1016}:	B	B	A	A	A	B	B	B	A	B	A	A	B	B	B	B	A	A	B	A	A	B	A	A	A	A	A	B	B	B	B	B	B	B	B	B	B	A	B	B	A	A	A	B	B	B
L5B.34	5B	54.7964	Excalibur_c17055_1451, (Excalibur_c24707_1036), [Kukri_c52_298], (Kukri_rep_c98079_222), [Ku_c11336_499], [IACX7649], [Kukri_c52_1639], [BobWhite_c19443_131], [RAC875_c21299_256]:Kukri_c29267_215, TA003468-0770, TA001786-1535, Kukri_c52_225, [Kukri_c52_298], [Ku_c11336_499], [IACX7649], [Kukri_c52_1639], [BobWhite_c19443_131], [RAC875_c21299_256]	A	B	A	A	A	B	B	B	A	B	A	A	B	B	B	B	A	A	B	A	A	B	A	A	A	A	A	B	B	B	B	B	B	B	B	B	B	A	B	B	A	A	A	B	B	B
L5B.35	5B	56.3467	{IACX9261, BS00010590_51}	A	B	A	A	A	B	B	B	A	B	A	A	B	B	B	B	A	A	B	A	A	B	A	A	A	A	A	B	B	B	B	B	B	B	B	B	B	A	B	B	A	A	A	B	B	B
L5B.36	5B	56.837	{Tdurum_contig28426_334}:{wsnp_Ku_c40334_48581010, Excalibur_rep_c105815_305, Tdurum_contig28426_236}	A	B	A	A	A	B	B	B	A	B	A	A	B	B	B	B	A	A	B	A	A	B	A	A	B	A	A	B	B	B	B	B	B	B	B	B	B	A	B	B	A	A	A	B	B	B
L5B.37	5B	57.8202	{BobWhite_c27244_211, Kukri_c22607_242, Excalibur_rep_c106979_146, Excalibur_rep_c105399_213}	A	B	A	A	A	B	B	B	A	B	A	B	B	B	B	B	A	A	B	A	A	B	A	A	B	A	A	B	B	B	B	B	B	B	B	B	B	A	B	B	A	A	A	B	B	B
L5B.38	5B	61.6754	Excalibur_c81014_100, (Tdurum_contig53072_1935), (BobWhite_rep_c64527_134):BobWhite_c34759_227, (TA003058-0693):Excalibur_c33675_201:{BS00076169_51, BS00082101_51}	A	B	A	A	A	B	B	B	A	B	A	B	B	B	B	B	A	A	B	A	A	B	A	A	B	A	A	A	B	B	B	B	B	B	B	B	B	A	B	B	A	A	A	B	B	B
L5B.39	5B	63.7369	Excalibur_c29304_176, wsnp_Ex_c29304_38355434, [IACX6034], (BS00067744_51), [Ku_c4240_216], [BS00008767_51], [IAAV2296], [Ra_c22730_460]:{BS00062731_51, RAC875_c30011_426}:RAC875_c20785_1219, wsnp_Ex_c1343_2568829, (Kukri_c66357_357), [IACX6034], [Ku_c4240_216], [wsnp_JD_c37023_27225840], (Ra_c6906_2125), [wsnp_JD_c1358_1947464], [wsnp_JD_c1358_1947467], [wsnp_Ex_c210_411604], [Excalibur_c18492_2…	A	B	A	A	A	B	B	B	A	B	A	A	B	B	B	B	A	A	B	A	A	B	A	A	B	A	A	A	B	B	A	A	A	B	B	B	B	A	B	B	A	A	A	B	B	B
L5B.40	5B	65.2704	Vrn-B1:{Excalibur_c5329_1335}:{BS00084096_51, wsnp_Ra_c20970_30293078, RFL_Contig5461_683}:{Ra_c20970_500}:{RAC875_rep_c102342_470}	A	B	A	A	A	B	B	B	A	B	A	A	B	B	B	B	B	A	B	A	A	B	A	A	B	A	A	A	B	B	A	A	A	B	B	B	A	A	A	B	A	A	A	B	B	B
L5B.41	5B	67.3666	{BS00065128_51}	A	B	A	A	A	B	B	B	A	B	A	A	B	B	B	B	B	A	B	A	A	B	A	A	B	A	A	A	A	A	A	A	A	B	B	B	A	A	A	B	A	A	A	B	B	B
L5B.42	5B	67.8563	TA001138-0446, [Kukri_c6176_1400], [TA001138-1003]:RAC875_c27743_249, Excalibur_c11840_1752, Excalibur_c11840_1722, wsnp_Ra_c47696_53184502, [GENE-4085_443], [Excalibur_rep_c88310_1065], [Excalibur_rep_c88310_1394], [BS00021735_51], [Excalibur_rep_c88310_1347], (Kukri_c57327_231):{RAC875_rep_c104919_902, BS00049213_51, wsnp_Ra_c25691_35261662, Excalibur_c4189_124}:RAC875_c20530_1159, RAC875_c4338…	A	B	A	A	A	B	B	B	B	B	A	A	B	B	B	B	B	A	B	A	A	B	A	A	B	A	A	A	A	A	A	A	A	B	B	B	A	A	A	B	A	A	A	B	B	B
L5B.43	5B	68.3513	wsnp_RFL_Contig1845_996931, wsnp_Ex_rep_c110792_93008517, (RAC875_rep_c116126_68), [IACX5390], (wsnp_Ra_c17506_26393195), [BobWhite_rep_c50349_139]:{BS00017233_51, BS00022689_51}:RAC875_c16536_80, [IACX5390], [BobWhite_rep_c50349_139]	A	B	A	A	A	B	B	B	B	B	A	A	B	B	B	B	B	A	B	A	A	B	A	A	B	A	A	A	A	A	A	A	A	B	B	B	A	A	A	B	A	A	A	B	B	B
L5B.44	5B	69.3502	{Tdurum_contig13773_321}:BS00049403_51, (BS00110346_51), (BS00048204_51):RAC875_c86102_243, Kukri_c44654_98:BS00064593_51	A	B	A	A	A	B	B	B	B	B	A	A	B	B	B	B	B	A	B	A	A	B	A	A	B	A	A	A	A	A	A	A	A	B	B	B	A	A	A	B	A	A	A	B	B	B
L5B.45	5B	73.1983	wsnp_Ku_rep_c70662_70289489, [BS00026679_51], [Kukri_c87104_125], [BS00026678_51], (RAC875_c2223_625), [RAC875_c1792_3457], [wsnp_Ex_c11131_18037020], [BS00033487_51], [Tdurum_contig47491_258], [BS00033486_51], (wsnp_Ex_c3019_5578488):{BS00023025_51}:{wsnp_Ex_c12152_19429932, RAC875_c60758_585}:wsnp_Ex_c11131_18036595, Excalibur_c35398_114, wsnp_Ra_c33125_42049841, RAC875_c10323_90, wsnp_Ex_c1215…	A	B	A	A	A	B	B	B	B	B	A	A	B	B	B	B	B	A	B	A	A	B	A	A	B	A	A	A	A	A	A	A	A	B	B	B	A	A	A	B	A	A	A	B	B	B
L5B.46	5B	73.6659	RAC875_rep_c112818_870	A	B	A	A	A	B	B	B	B	B	A	A	B	B	B	B	B	A	B	A	A	B	B	A	B	A	A	A	A	A	A	A	A	B	B	B	A	A	A	B	A	A	A	B	B	B
L5B.47	5B	76.9093	Excalibur_c9868_1206, RAC875_rep_c108082_333, (BS00003655_51), (IACX5792):Tdurum_contig25692_435, [Kukri_c23743_112], (wsnp_Ex_c32872_41456586), [Kukri_rep_c101622_604], [RAC875_c8927_1434], [BS00033768_51], [wsnp_JD_c6562_7716043], (IACX7615), [Kukri_c25613_1347], [tplb0058f13_242], [Tdurum_contig94033_717], [BobWhite_c6017_1096], [Kukri_c45951_367], (BS00037103_51), [Tdurum_contig24416_284], (B…	A	B	A	A	A	B	B	B	B	B	A	A	B	B	B	B	B	A	B	A	A	B	B	A	B	A	A	A	A	A	A	A	A	B	B	B	A	A	A	B	A	A	A	B	B	B
L5B.48	5B	77.3933	{Excalibur_c1830_620}:{Excalibur_c3350_265}:{Tdurum_contig94033_487}:{RAC875_c11671_1921}:Tdurum_contig11399_221, Excalibur_c12395_467, [Kukri_c23743_112], [BS00062786_51], [BobWhite_c4233_180], (Tdurum_contig48335_209), [RAC875_c8927_1434], [BS00033768_51], [wsnp_JD_c6562_7716043], (Tdurum_contig51422_127), [tplb0058f13_242], [Tdurum_contig94033_717], [BobWhite_c6017_1096], [Kukri_c45951_367], […	A	B	A	A	A	B	B	B	B	B	A	A	B	B	B	B	B	A	B	A	A	A	B	A	B	A	A	A	A	A	A	A	A	B	B	B	A	A	A	B	A	A	A	B	B	B
L5B.49	5B	77.8909	Kukri_c24392_115:{wsnp_Ex_c32488_41134388, Kukri_c82145_51, BS00066231_51, Tdurum_contig42069_846, BS00025795_51, RAC875_s111360_122, tplb0045g14_708}	A	B	A	A	A	B	B	B	B	B	A	A	B	B	B	B	B	A	B	A	A	A	B	A	B	A	A	A	A	A	A	A	A	B	B	B	A	A	A	B	A	A	A	B	B	B
L5B.50	5B	78.3776	{wsnp_Ex_c8019_13598142, wsnp_Ex_c21875_31045200}:BobWhite_c39214_164, (wsnp_Ex_c53170_56501500):{BobWhite_c1562_369}	A	B	A	A	A	B	B	B	B	B	A	A	B	B	B	B	B	A	B	A	A	A	B	A	B	A	A	A	A	A	A	A	A	B	B	B	A	A	A	B	A	A	A	B	B	B
L5B.51	5B	81.0369	{Tdurum_contig32091_224}:{Tdurum_contig32091_165}	A	B	A	A	A	B	B	B	B	B	A	A	B	B	B	B	B	A	B	A	A	A	B	A	B	B	A	A	A	A	A	A	A	B	B	B	A	A	A	B	A	A	A	B	B	B
L5B.52	5B	83.6962	wsnp_Ku_c11138_18252461, (Kukri_c4096_220)	A	B	A	A	A	B	B	B	B	B	A	A	B	B	B	B	B	A	B	A	A	A	B	A	B	B	A	A	A	A	A	A	A	B	B	B	A	A	A	B	A	A	A	B	B	B
L5B.53	5B	84.1635	{wsnp_Ku_c8953_15094606}:{Kukri_c4349_639}:wsnp_Ra_c6374_11143280, (RAC875_c31261_367), (BS00012140_51), (Excalibur_c14801_451), (Tdurum_contig45588_730), [Ra_c6374_1984]{Excalibur_c3323_277}:BS00077734_51, [Ra_c6374_1984]	A	B	A	A	A	B	B	B	B	B	A	A	B	B	B	B	B	A	B	A	A	A	B	A	B	B	A	A	A	A	A	A	A	B	B	A	A	A	A	B	A	A	A	B	B	B
L5B.54	5B	88.6588	{BS00039874_51}	A	B	A	A	A	B	B	B	A	B	A	B	B	B	B	B	B	A	B	A	A	A	B	A	A	B	A	A	A	A	A	A	A	B	B	A	A	A	A	B	A	A	A	B	B	B
L5B.55	5B	89.6093	RAC875_c19660_1530, RAC875_c15517_327, [Excalibur_c4699_215], [Excalibur_c17032_261], [Kukri_c27433_1819], [Excalibur_c37910_276], [RAC875_c1148_149], [BobWhite_c38741_108], [BobWhite_c38741_143], [wsnp_Ra_c19660_28866961], [BobWhite_c2694_494]:Excalibur_c4699_147, [Excalibur_c4699_215], (Excalibur_c19275_95), [Excalibur_c17032_261], (JD_c2888_218), (BobWhite_c38741_305), [Kukri_c27433_1819], (Ex…	A	B	A	A	A	B	B	B	A	B	A	B	B	B	B	B	B	A	B	A	A	A	B	A	A	B	A	A	A	A	A	A	A	B	B	A	A	A	A	B	A	A	A	B	B	B
L5B.56	5B	92.857	{IACX751}	A	B	A	A	A	B	B	B	A	B	A	B	B	B	B	B	B	A	B	A	A	A	B	A	A	B	A	A	A	A	B	B	B	B	B	A	A	A	A	B	A	A	A	B	B	B
L5B.57	5B	94.8982	{BS00022438_51, Ku_c1970_1921}:{RAC875_c278_1801}:{Excalibur_c92555_283}	A	B	A	A	A	B	B	B	A	B	A	B	B	B	B	B	B	A	B	A	A	A	B	A	A	B	A	A	A	A	B	B	B	B	B	A	A	A	A	B	A	B	A	B	B	B
L5B.58	5B	97.5427	{Kukri_c1214_1488}:Kukri_c1214_825, (BS00059847_51), (Tdurum_contig97942_51):{Kukri_c1214_2316, JD_c50069_1175, Kukri_c19487_1235, Excalibur_c23452_401, Kukri_c1214_948}:{Kukri_c19487_2034}:Jagger_c8121_167, BobWhite_s66049_223, [Tdurum_contig60165_722], (RAC875_rep_c106982_82):{RAC875_rep_c109540_64}:{BobWhite_c15406_510}:RAC875_c14732_461, [Tdurum_contig60165_722]:BobWhite_c10956_71, wsnp_Ex_c7…	A	B	B	A	A	B	B	B	A	B	A	B	B	B	B	B	B	B	B	A	A	B	B	A	A	B	A	A	A	A	B	B	B	B	B	A	A	A	A	B	B	B	A	B	B	B
L5B.59	5B	101.395	RAC875_rep_c106941_128, (wsnp_Ex_c57209_59016692):Excalibur_c62990_114, (Excalibur_rep_c100012_1145), [Ku_c10913_2542], [Ku_c10913_3034], [Ra_c3287_1461]:RAC875_rep_c106941_417, Kukri_c11742_1512, [Ku_c10913_2542], (Kukri_c7546_3035), [Ku_c10913_3034], [Ra_c3287_1461]:wsnp_Ex_c9362_15546626, Kukri_c50720_397, (BS00077733_51), (Excalibur_c23457_225), (BS00024829_51), (RAC875_c18094_69):{Kukri_c463…	A	B	B	A	A	B	B	B	A	A	A	B	B	B	B	B	B	B	B	A	A	B	B	A	A	B	A	A	B	B	B	B	B	B	B	A	A	A	A	B	B	B	A	B	B	A
L5B.60	5B	102.392	{Ku_c36367_203}	A	B	B	A	A	B	-	B	A	A	A	B	B	B	A	B	B	B	B	A	A	B	B	A	A	B	B	A	B	B	B	B	B	B	B	A	A	A	A	B	B	B	A	B	B	A
L5B.61	5B	103.403	wsnp_Ex_c16100_24532343, [Tdurum_contig28552_211], [Tdurum_contig92922_58]:{wsnp_Ku_c9967_16591591}:wsnp_Ex_c16100_24532224, IACX2594, wsnp_Ex_c176_347707, wsnp_Ex_c24031_33277856, RAC875_rep_c106589_184, (wsnp_Ex_c24031_33277293), [Tdurum_contig28552_211], [Tdurum_contig92922_58], (RAC875_rep_c106589_650), (BobWhite_rep_c49751_629), (Kukri_c5318_380)	A	B	B	A	A	A	B	B	A	A	A	B	B	B	A	B	B	B	B	A	A	B	B	A	A	B	B	A	B	B	B	B	B	B	B	A	A	A	A	B	B	B	A	B	B	A
L5B.62	5B	104.411	{Excalibur_c47234_1012}:{Kukri_c55885_139, Kukri_c46310_84, Kukri_c3734_438, Excalibur_c71602_591}:Excalibur_c86388_413, Kukri_c637_827, Kukri_c55885_110, Kukri_c637_583, Kukri_c637_1679, RAC875_rep_c105927_650, Kukri_c637_974, [Kukri_c637_517], (Kukri_c3734_400), (Excalibur_c96435_216):Excalibur_c71602_420, [Kukri_c637_517], (Kukri_c21384_1758)	A	B	B	A	A	A	B	B	A	A	A	B	B	B	A	B	B	B	B	A	A	B	B	A	A	B	B	A	B	B	B	B	B	B	A	A	A	A	A	B	B	B	A	B	B	A
L5B.63	5B	105.694	RAC875_c37988_243, [wsnp_Ku_c16116_24914991], [Excalibur_c2207_1060]:wsnp_Ra_c4712_8489753, tplb0048o03_953, wsnp_Ex_c2207_4136036, [wsnp_Ku_c16116_24914991], [Excalibur_c2207_1060], (wsnp_Ex_c2207_4135530)	A	B	B	A	A	A	A	A	A	A	A	B	B	B	A	B	B	B	A	A	A	B	B	A	A	B	B	A	B	B	B	B	B	B	A	A	A	A	A	B	B	B	A	B	B	A
L5D.1	5D	0	{BobWhite_c13718_682}:Kukri_c17942_239, [wsnp_Ku_c10877_17896883], [BobWhite_c8945_134], (wsnp_Ku_c44483_51751682), [D_contig79410_237]:wsnp_Ku_c55961_59662821, [wsnp_Ku_c10877_17896883], [D_contig79410_237], [BS00010144_51]:Excalibur_c91745_337, Excalibur_c36048_410, [wsnp_Ku_c10877_17896883], [BobWhite_c8945_134], [D_contig79410_237], (Excalibur_rep_c109856_92), [BS00010144_51], [D_GCE8AKX02J2B…	A	B	A	A	A	B	A	A	B	A	A	A	A	A	A	B	B	A	A	B	B	A	A	A	B	B	B	B	B	B	A	A	A	A	A	B	B	A	B	B	A	B	B	A	A	B
L5D.2	5D	1.83162	{BS00088592_51}:{BobWhite_c16578_171}:Kukri_c1214_474, (Excalibur_c13901_98), (Ra_c2279_730), (BS00022688_51):CAP12_c5949_104, [wsnp_JD_c4438_5567972], [BS00088587_51], [wsnp_JD_c4438_5568170], [Excalibur_c687_886], [Excalibur_c687_961], [Kukri_c5528_603], [CAP7_rep_c12715_390], [BS00105939_51], [BobWhite_c13030_406], [Excalibur_c42190_383], [BobWhite_c4438_162], [Excalibur_c2795_1518], [wsnp_JD_…	A	B	A	A	A	B	A	A	A	A	A	A	A	A	A	B	B	A	A	B	B	A	A	A	B	B	B	B	B	B	A	A	A	A	A	B	B	B	B	B	A	B	B	A	A	B
L5D.3	5D	2.32123	Kukri_c45387_380, (BS00089078_51):{Excalibur_c2618_468, BS00089081_51, D_contig21184_313}:{Ku_c45387_733, IAAV5570}	A	B	A	A	A	B	A	A	A	A	A	A	A	A	A	B	B	A	A	B	B	A	A	A	B	B	B	B	B	B	A	A	A	A	A	B	B	B	B	B	A	B	B	A	A	B
L5D.4	5D	2.81352	Kukri_c28182_129, (BS00025017_51), (Kukri_c5039_2269), [BS00022876_51], [BS00022267_51], [BobWhite_c7604_181], [BS00075368_51], [BS00074353_51], [Tdurum_contig59631_111], [BS00013077_51], [TA005986-0607], (IAAV1320):TA013009-0365, [BS00022876_51], [BS00022267_51], [BobWhite_c7604_181], [BS00075368_51], [BS00074353_51], [Tdurum_contig59631_111], [BS00013077_51]:{RAC875_c3672_705, D_contig61362_644…	A	B	A	A	A	B	A	A	A	A	A	A	A	A	A	B	B	A	A	B	B	A	A	A	B	B	B	B	B	B	A	A	A	A	A	B	B	B	B	B	A	B	B	A	A	B
L5D.5	5D	4.34635	{RAC875_c16419_585}	A	B	A	A	A	B	A	A	A	A	A	A	A	A	A	B	B	A	A	B	B	A	A	A	B	B	B	B	B	B	A	A	A	A	A	A	B	B	B	B	A	B	B	A	A	B
L5D.6	5D	8.2081	{GENE-3006_294, GENE-3006_113, D_contig02804_872}:{tplb0023j07_1091}	A	B	A	A	A	B	A	A	A	A	A	A	A	A	A	B	B	A	A	B	B	A	A	A	B	B	B	B	B	B	B	B	B	A	A	A	B	B	B	B	A	B	B	A	A	B
L5D.7	5D	8.68651	{BobWhite_c33778_146}	A	B	A	A	A	B	A	A	A	A	A	A	A	A	A	B	B	A	A	B	B	B	A	A	B	B	B	B	B	B	B	B	B	A	A	A	B	B	B	B	A	B	B	A	A	B
L5D.8	5D	9.7022	{tplb0031c19_721}	A	B	A	A	A	B	A	A	A	A	A	A	A	A	A	B	B	A	A	A	B	B	A	A	B	B	B	B	B	B	B	B	B	A	A	A	B	B	B	B	A	B	B	A	A	B
L5D.9	5D	9.94402	RAC875_c14078_561, [wsnp_Ex_c11055_17927668], [wsnp_Ex_c11055_17927692], [BS00011762_51], (BS00089109_51):wsnp_Ex_c24145_33394644, [wsnp_Ex_c11055_17927668], (Excalibur_c24145_1643), [wsnp_Ex_c11055_17927692], (BS00012069_51), [Kukri_c21384_1475], [BS00079664_51]:RAC875_c8100_163, RAC875_c8100_245, [wsnp_Ex_c11055_17927668], [wsnp_Ex_c11055_17927692], (wsnp_Ex_c11055_17928283), [Kukri_c21384_1475…	A	B	A	A	A	B	A	A	A	A	A	A	A	A	A	B	B	A	A	A	A	B	A	A	B	B	B	B	B	B	B	B	B	A	A	A	B	B	B	B	A	B	B	A	A	B
L6A.1	6A	0	Tdurum_contig29878_59, [BS00083630_51], [Kukri_c39873_66], [Excalibur_c15851_590]:wsnp_Ku_c39334_47795461, TA005787-0140, [BS00083630_51], [Kukri_c39873_66], [Excalibur_c15851_590], [RAC875_c68978_220], (Tdurum_contig12045_613), (Excalibur_c12085_276), [Tdurum_contig12045_868], (RAC875_c6916_860), (RAC875_c4668_771):{Excalibur_c431_1130}:{RAC875_c841_1329}:{wsnp_Ex_c3405_6252997}:{Tdurum_contig83…	B	B	A	A	A	B	B	B	B	A	A	B	A	A	B	A	A	A	B	A	B	A	A	B	B	A	B	B	B	B	B	B	B	A	B	A	A	B	A	A	B	A	A	B	B	B
L6A.2	6A	1.81593	{BobWhite_c3714_659}	B	B	A	A	A	B	B	B	B	A	A	B	A	A	B	A	A	A	B	B	B	A	A	B	B	A	B	B	B	B	B	B	B	A	B	A	A	B	A	A	B	A	A	B	B	B
L6A.3	6A	4.46704	{BS00082191_51}:{wsnp_Ra_c3996_7334169, Excalibur_c20597_509, BobWhite_c16182_53}:Excalibur_c20597_569, IAAV661, Tdurum_contig63703_1237, (Kukri_c3009_1374), (Tdurum_contig63703_1143), (Kukri_c3009_1702), (RFL_Contig5170_330), (IAAV9150), (Kukri_c6285_190)	B	B	A	A	A	B	B	B	B	A	A	B	A	A	B	A	A	A	B	B	B	A	A	B	B	A	B	B	B	B	B	B	B	A	B	A	A	B	A	A	B	A	A	B	B	B
L6A.4	6A	7.72433	{Kukri_rep_c102263_1262}:BobWhite_c22086_444, Excalibur_rep_c110867_88, (Kukri_c52953_562):wsnp_CAP8_c6680_3136899, Kukri_c93507_110, (CAP7_rep_c5315_221):{CAP11_rep_c5191_192}:Ra_c6065_1145	B	B	A	A	A	B	B	B	B	A	A	B	A	A	B	A	A	A	B	B	B	A	B	B	B	A	B	B	B	B	B	B	B	A	B	A	A	B	A	A	B	A	A	A	A	B
L6A.5	6A	7.72433	{BS00023192_51}:wsnp_Ku_rep_c69659_69084797, [Ra_c4286_1000], [BS00105910_51], [wsnp_Ex_rep_c68165_66935041], [BS00105913_51], [Excalibur_c4202_1326], [wsnp_Ex_rep_c68165_66935014], [BS00030455_51], [wsnp_Ku_c38351_47009610], [wsnp_Ex_rep_c68165_66935148], [wsnp_Ex_c3530_6459643], [Ex_c3530_106], [RAC875_rep_c97032_73], [wsnp_Ex_c3530_6459532], [Kukri_rep_c69659_71]:BS00035057_51, [Ra_c4286_1000]…	B	B	A	A	A	B	B	B	B	A	A	B	B	B	B	A	A	B	B	B	A	A	B	B	B	A	B	B	B	B	B	B	B	A	B	A	A	B	A	A	B	A	A	A	A	B
L6A.6	6A	10.0178	Excalibur_s102388_276, Kukri_c24795_75, [BS00012414_51], [Ex_c2978_643], [BobWhite_c34318_375], (wsnp_Ex_c9779_16145653):Kukri_c38982_165, RAC875_c100513_282, [BS00012414_51], (RAC875_c38876_642), [Ex_c2978_643], [BobWhite_c34318_375], (CAP8_c8944_560), (Excalibur_c18449_1336):{Kukri_c18361_614, RFL_Contig1622_1825, Kukri_c18361_650}:{Kukri_c38982_516}:Excalibur_c2978_667, BS00068515_51, Kukri_c1…	B	B	A	A	A	B	B	B	B	A	A	B	A	A	B	A	A	A	B	B	B	A	B	B	B	A	B	B	B	B	B	B	B	A	B	A	A	B	A	A	B	A	A	A	A	B
L6A.7	6A	13.4769	{Excalibur_c12700_707}:{RAC875_c18020_1393}:{CAP12_c2970_74}:RAC875_s119505_143, [RAC875_c23552_1354], [Excalibur_rep_c105463_330], [RAC875_c23552_811], [Kukri_c18874_1239]:RAC875_c6137_562, (Kukri_c18874_1414), [RAC875_c23552_1354], [Excalibur_rep_c105463_330], [RAC875_c23552_811], [Kukri_c18874_1239]:Kukri_c21443_482	B	B	A	A	A	B	B	B	B	A	A	B	B	B	B	A	A	B	B	B	A	A	B	B	B	A	B	B	B	B	B	B	B	A	B	A	A	B	A	A	B	A	A	A	A	B
L6A.8	6A	14.4776	Excalibur_c5442_1691:Ku_c10377_335:Kukri_c80594_361:{Excalibur_rep_c107577_250}	B	B	A	A	A	B	B	B	B	A	A	B	B	B	B	A	A	B	B	B	A	A	B	B	B	A	B	B	B	B	B	B	B	A	B	A	A	B	A	A	B	A	A	A	A	B
L6A.9	6A	14.9726	CAP8_c1881_215, tplb0060j17_450, (wsnp_CAP11_c1594_882280)	B	B	A	A	A	B	B	B	B	A	A	B	B	B	B	A	B	B	B	B	A	A	B	B	B	A	B	B	B	B	B	B	B	A	B	A	A	B	A	A	B	A	A	A	A	B
L6A.10	6A	15.4625	{Ex_c13223_1847}	B	B	A	A	A	B	B	B	B	A	A	B	B	B	B	A	B	B	B	B	A	A	B	B	B	A	B	B	B	B	B	B	B	A	B	A	A	B	A	A	B	A	A	A	A	B
L6A.11	6A	17.5618	{CAP12_c4447_280}:Excalibur_c98315_309, [Kukri_c37241_513], [Tdurum_contig75595_643], [Excalibur_c8197_381], [BobWhite_c4580_669], [wsnp_Ex_c11621_18716254], [BS00022660_51]:CAP12_c2800_262, Kukri_c24705_248, BS00093145_51, BS00044360_51, wsnp_Ex_c1011_1931797, Jagger_c3477_441, BS00011591_51, (RAC875_c12015_576), [Kukri_c37241_513], [GENE-4235_196], [Tdurum_contig75595_643], [BobWhite_rep_c64999…	B	B	A	A	A	B	B	B	B	A	A	B	B	B	B	A	B	B	B	B	A	A	B	B	B	A	B	B	B	B	B	B	B	A	B	A	A	B	A	A	B	A	A	B	B	B
L6A.12	6A	18.5693	GENE-1388_21, [wsnp_Ex_c1050_2009301], [wsnp_Ex_c1050_2008559], [BS00003861_51]:wsnp_Ex_c1050_2008598, [wsnp_Ex_c1050_2009301], [wsnp_Ex_c1050_2008559], [BS00003861_51]:JD_c12608_191, [wsnp_Ex_c1050_2008559], [BS00003861_51]	B	B	A	A	A	B	B	B	B	A	A	B	B	B	B	A	B	B	B	B	A	A	B	B	B	A	B	B	B	B	B	B	B	A	B	A	A	B	A	A	B	A	A	B	B	B
L6A.13	6A	19.0491	Tdurum_contig15699_236, (Tdurum_contig11414_310), (Tdurum_contig11414_478):{BobWhite_c32377_278}:Tdurum_contig57699_344:RAC875_c99286_60, [RAC875_rep_c113205_124], (BS00093964_51), [RAC875_c30571_189], [Excalibur_c14222_179], [wsnp_JD_c3441_4455541]:Excalibur_c35324_183, BS00110201_51, [RAC875_rep_c113205_124], [RAC875_c30571_189], [Excalibur_c14222_179], [wsnp_JD_c3441_4455541]:Kukri_c38460_366,…	B	B	A	A	A	B	B	B	B	A	A	B	B	B	B	A	B	B	B	B	A	A	B	B	B	A	B	B	B	B	B	B	B	A	B	B	A	B	A	A	B	A	A	B	B	B
L6A.14	6A	22.6129	{Tdurum_contig64407_187, Tdurum_contig64407_219}	B	B	A	A	A	B	B	B	B	A	A	B	B	B	B	A	B	B	B	B	A	A	B	B	B	A	B	B	B	B	B	B	B	A	B	B	A	B	A	A	B	-	A	B	B	B
L6A.15	6A	23.8827	RAC875_c25556_1562, wsnp_Ku_rep_c68790_67934066, [GENE-1530_548]:wsnp_Ex_c31149_39976103, [GENE-1530_548], (GENE-1530_594), (Tdurum_contig9544_2126)	B	B	A	A	A	B	B	B	B	A	A	B	B	B	B	B	B	B	B	B	A	A	B	B	B	A	B	B	B	B	B	B	B	A	B	B	A	B	A	A	B	A	A	B	B	B
L6A.16	6A	25.9715	Ku_c37893_495	B	B	A	A	A	B	B	B	B	A	A	B	B	B	A	B	B	B	B	B	A	A	B	B	B	A	B	B	B	B	B	B	B	A	B	B	A	B	A	A	A	A	A	B	B	B
L6A.17	6A	28.0617	BobWhite_c534_837, [RAC875_c5395_564], [Excalibur_c8399_398], [Excalibur_c8399_516], [Excalibur_c8399_584], [Kukri_c20831_800], [tplb0060o04_767], [Excalibur_c8399_344], [RAC875_c89064_717], [Excalibur_c8399_616]:Tdurum_contig57672_482:Kukri_c17868_516, BobWhite_c62620_150, Excalibur_rep_c94617_226, Tdurum_contig76911_950, Kukri_c20831_840, Jagger_c286_219, CAP7_c1326_220, RAC875_c14048_541, Kukr…	A	B	A	A	A	A	B	B	B	A	A	B	B	B	A	B	B	B	B	B	A	A	B	B	B	B	B	B	B	B	B	B	B	A	B	B	A	B	A	A	A	A	A	B	B	B
L6A.18	6A	29.0692	BS00063990_51, (BobWhite_c31011_102), (Excalibur_c9713_371):wsnp_Ex_c15378_23638822, (wsnp_Ex_c15378_23639387):{Tdurum_contig67686_271, Tdurum_contig67686_1149}:wsnp_BE490604A_Ta_2_1, [Tdurum_contig50698_601]:{Tdurum_contig92819_647}:Jagger_c2853_75, [Tdurum_contig50698_601]	A	B	A	A	A	A	B	B	B	A	A	B	A	A	A	B	B	B	B	B	A	A	B	B	B	B	B	B	B	B	B	B	B	A	B	B	A	B	A	A	A	A	A	B	B	B
L6A.19	6A	29.5534	{BS00070169_51, BS00029282_51, BobWhite_c5782_825}	A	B	B	A	A	A	B	B	B	A	A	B	A	A	A	B	B	B	B	B	A	A	B	B	B	B	B	B	B	B	B	B	B	A	B	B	A	B	A	A	A	A	A	B	B	B
L6A.20	6A	32.2245	wsnp_JD_rep_c65080_41454656, [Kukri_c22149_276], [Kukri_c45898_147], [wsnp_Ex_c22089_31269531], [wsnp_Ex_c14192_22135363], [RAC875_c4632_1681], [BS00090928_51], (wsnp_CAP7_c1839_908093), [Tdurum_contig83190_441], [RAC875_rep_c73318_362], [RFL_Contig1038_942], [BS00021747_51], [wsnp_Ex_c22089_31270950], [RAC875_c31973_225], [wsnp_Ex_rep_c66433_64661643], [BS00021999_51], (RAC875_rep_c107081_918), …	A	B	B	A	A	A	B	B	B	B	A	B	A	A	A	B	B	B	B	B	A	A	B	B	B	B	A	B	B	B	B	B	B	A	B	B	A	B	A	A	A	A	A	B	B	B
L6A.21	6A	32.7112	CAP11_c3827_198, wsnp_CAP11_c2817_1415793, [BS00067619_51], [wsnp_Ex_c55340_57883276], [TA004440-0664], [Excalibur_c44694_414]:{TA004558-1018, RAC875_rep_c114561_587, Kukri_c22893_1651, BS00004377_51, IAAV612, Kukri_c3075_391}:{BS00066438_51}:wsnp_Ex_c22089_31270140, wsnp_Ex_c22089_31270755, RAC875_rep_c81239_73, wsnp_CAP11_rep_c8811_3803397, JD_c8888_741, BS00023847_51, Kukri_rep_c68344_627, Ku_…	A	B	B	A	A	A	B	B	B	B	A	B	A	A	A	B	B	B	B	B	A	A	B	B	B	B	A	B	B	B	B	B	B	A	B	B	A	B	A	B	A	A	A	B	B	B
L6A.22	6A	33.209	BS00066636_51	A	B	B	A	A	A	B	B	B	B	A	B	A	A	A	B	B	B	B	A	A	A	B	B	B	B	A	B	B	B	B	B	B	A	B	B	A	B	A	B	A	A	A	B	B	B
L6A.23	6A	33.6607	{Tdurum_contig30082_197, BS00044311_51}:BobWhite_c8879_142, Kukri_c10711_632, RAC875_rep_c107922_295, BobWhite_c20782_697, RAC875_c25029_554, wsnp_Ra_c61979_62214892, wsnp_Ra_c61979_62215037, tplb0032i10_420, wsnp_Ex_rep_c69627_68580121, Ra_c14408_576, Kukri_c49417_141, wsnp_Ex_c19770_28769193, RAC875_c75884_249, RAC875_c14408_783, wsnp_Ex_c29368_38408543, [wsnp_Ra_c16745_25482384], (BS00034886_5…	A	B	B	A	A	A	B	B	B	B	A	B	A	A	A	B	B	B	B	A	A	A	B	B	B	B	A	B	B	B	B	B	B	A	B	B	A	B	A	B	A	A	B	B	B	B
L6A.24	6A	34.6714	TA004032-0298, [BS00022913_51], [BS00066047_51], [BS00078715_51], [RAC875_c29487_369], [BS00022120_51], [tplb0029n24_475], [wsnp_JD_c533_807568], [Kukri_c30819_246], [wsnp_Ex_c1104_2118684], [Kukri_c38882_391], [BS00072945_51], [wsnp_Ex_c2350_4403690], [wsnp_Ku_c1549_3054996], [tplb0047k12_1370], [IAAV6837], [wsnp_Ex_rep_c105612_89983181], [wsnp_Ku_c3354_6228393], [RAC875_c7804_236], [IAAV7384], …	A	B	B	A	A	A	B	B	B	B	A	B	A	A	A	B	B	B	B	A	A	A	B	B	B	B	A	B	B	B	B	B	B	A	B	B	B	B	B	B	A	A	B	B	B	B
L6A.25	6A	36.1614	Ku_c69999_111	A	B	B	A	A	A	B	B	B	B	A	B	A	A	A	B	B	B	B	A	A	A	B	B	B	B	A	B	B	B	B	B	B	A	B	B	B	B	B	B	A	A	A	B	B	B
L6A.26	6A	38.827	{Excalibur_c32711_504, RAC875_c27018_257}:{Kukri_c29204_358}:BS00012025_51, Kukri_rep_c105296_156, (Tdurum_contig41906_1385), (BS00023020_51), (CAP12_c2701_221)	A	B	B	A	A	A	B	B	B	B	A	B	A	A	A	B	B	B	B	A	A	A	B	B	B	B	A	B	A	A	B	B	B	A	B	B	B	B	B	B	A	A	A	B	B	B
L6A.27	6A	39.3138	{BS00040165_51, BS00040166_51}	A	B	B	A	A	A	B	B	B	B	A	B	A	A	A	B	B	B	B	A	A	A	B	B	B	B	A	B	A	A	B	B	B	A	B	B	B	B	B	B	B	A	A	B	B	B
L6A.28	6A	39.7761	Ku_c3895_2991	A	B	B	A	A	A	B	B	B	B	A	B	A	A	A	A	B	B	B	A	A	A	B	B	B	B	A	B	A	A	B	B	B	A	B	B	B	B	B	B	B	A	A	B	B	B
L6A.29	6A	47.7755	{BS00065152_51, wsnp_BE403154A_Ta_2_9, wsnp_BE403154A_Ta_2_1, BobWhite_c14304_687}:BobWhite_s67148_324, [wsnp_Ku_c25376_35340294], [RAC875_c77113_57], [CAP7_c4283_232], [Tdurum_contig54311_256], [BobWhite_c17385_55]:{wsnp_Ex_c965_1846161}:Tdurum_contig75084_965, Kukri_c20107_74, [wsnp_Ku_c25376_35340294], [RAC875_c77113_57], [CAP7_c4283_232], [Tdurum_contig54311_256], [BobWhite_c17385_55], (wsnp_…	A	B	B	A	A	A	B	B	B	B	A	B	A	A	A	A	B	B	B	A	A	A	B	B	B	B	A	B	A	A	B	B	B	A	B	B	B	B	B	A	B	B	A	B	B	B
L6A.30	6A	48.6898	{RFL_Contig5314_1147}	A	B	B	A	A	A	B	B	B	B	A	B	A	A	A	A	B	B	B	A	A	A	B	B	B	B	A	B	A	A	B	B	B	A	B	B	B	B	B	A	B	B	A	B	B	B
L6A.31	6A	63.6927	Tdurum_contig62188_499:{TA001855-0472}	A	B	A	A	A	A	B	B	B	A	A	B	A	A	B	A	B	B	B	A	A	A	A	B	A	B	A	B	A	A	B	B	B	A	A	B	B	B	B	A	B	B	A	A	A	B
L6A.32	6A	67.3574	{Tdurum_contig92441_354, RFL_Contig5037_560}:Tdurum_contig32258_314, (RAC875_c93959_96):Excalibur_c52196_235:{Excalibur_c29639_65}:{Tdurum_contig13068_208}	A	B	A	A	A	A	B	B	B	A	A	B	A	A	B	A	B	B	B	A	A	A	A	B	A	B	A	B	B	B	B	B	B	A	A	B	B	A	B	A	B	B	B	A	A	B
L6A.33	6A	68.8767	BS00003185_51, (Excalibur_c24825_539)	A	B	A	A	A	A	A	A	B	A	A	B	A	A	B	A	B	B	A	A	A	A	A	B	A	B	A	B	B	B	B	B	B	A	A	B	B	A	B	A	B	B	B	A	A	B
L6A.34	6A	72.1201	{RFL_Contig6053_2072}:Tdurum_contig28802_213, (RFL_Contig6053_3082):wsnp_Ex_c34597_42879693, (wsnp_Ex_c2236_4189774), (wsnp_Ex_c34597_42879718)	A	B	A	A	A	A	A	A	B	A	A	B	A	A	B	A	A	B	A	B	A	A	A	B	A	B	A	B	B	B	B	B	B	A	A	B	B	A	B	A	B	B	B	A	A	B
L6A.35	6A	74.7753	wsnp_Ku_c1318_2624758, (Tdurum_contig51566_427), [Tdurum_contig51566_561], [wsnp_BE489894A_Ta_2_1]:GENE-4028_111, [Tdurum_contig51566_561], [wsnp_BE489894A_Ta_2_1], (BS00029127_51)	A	B	A	A	A	A	A	A	B	A	A	B	A	A	B	A	A	B	A	B	A	A	A	A	A	B	A	B	B	B	A	A	A	A	A	B	B	A	B	A	B	B	B	A	A	B
L6A.36	6A	75.78	RFL_Contig3175_1217, BS00004374_51, [IAAV7861], [BobWhite_c35035_85], [RFL_Contig3175_1250]:{RAC875_c26158_376}:RAC875_c26158_929, [IAAV7861], [BobWhite_c35035_85], [RFL_Contig3175_1250]:{BS00004466_51}	A	B	A	A	A	A	A	A	B	A	A	B	A	A	B	A	A	B	A	B	A	A	A	A	A	B	B	B	B	B	A	A	A	A	A	B	B	A	B	A	B	B	B	A	A	B
L6A.37	6A	76.2561	Excalibur_rep_c69054_795, JD_c6831_221, Excalibur_rep_c98042_438, Excalibur_c20459_1081, wsnp_Ex_c26771_35998816, Excalibur_rep_c67100_1541, [Ra_c1709_839], [BS00094893_51], [Excalibur_c96749_512], [RAC875_c23449_205], (BS00067297_51), (RFL_Contig4069_2628), [Kukri_c16319_58], [wsnp_Ex_c749_1472258]:IAAV5969, wsnp_Ku_c1468_2912654, [Ra_c1709_839], (Excalibur_rep_c90454_251), (Ex_c69054_723), [BS0…	A	B	A	A	A	A	A	A	B	A	A	B	A	A	B	A	A	B	A	B	A	A	B	A	A	B	B	B	B	B	A	A	A	A	A	B	B	A	B	A	B	B	B	A	A	B
L6A.38	6A	80.4587	{Ku_c110290_1118}	A	B	A	A	A	A	A	A	B	A	A	B	A	A	B	A	A	B	A	B	A	A	B	A	A	B	B	B	B	B	A	A	A	A	A	B	B	A	B	A	B	B	B	A	A	B
L6A.39	6A	81.1751	{BS00065028_51}:RFL_Contig5722_537:{Kukri_c9731_578, BS00091909_51}:RAC875_c21938_802, [GENE-1205_484], [Jagger_c1423_102], [wsnp_Ex_c15708_24056750], [Ra_c6429_1217], (RAC875_c16731_2004), [BobWhite_c12261_130], [RAC875_c5625_67], [Excalibur_c43912_389], [RAC875_c6429_132]:RAC875_c14659_1066, Excalibur_c22876_1040, wsnp_Ex_c14156_22088738, RAC875_c6429_88, (tplb0050d17_1401), (Kukri_c32188_60), …	A	B	A	A	A	A	A	A	B	A	A	B	A	A	B	A	A	B	A	B	A	A	B	A	A	B	B	B	B	B	A	A	A	A	A	B	B	A	B	A	B	B	B	A	A	B
L6A.40	6A	81.663	{BS00017018_51}:{BS00091539_51,	A	B	A	A	A	A	A	A	B	A	A	B	A	A	B	A	A	B	A	B	A	A	A	A	A	B	B	B	B	B	A	A	A	A	A	B	B	A	B	A	B	B	B	A	A	B
L6A.41	6A	83.7649	GENE-3862_349, Excalibur_c28200_126, GENE-3863_132, IAAV6895, wsnp_CAP12_c1663_836753, Excalibur_c8670_972, [GENE-3852_1100], [IAAV7861], [BobWhite_c9681_769], [Excalibur_c30234_130], [wsnp_CAP12_rep_c4048_1842112], [BS00093844_51], (Excalibur_c19182_226), (GENE-3948_357), [BobWhite_c35035_85], [wsnp_JD_c26552_21868492], [Excalibur_c63713_892], [GENE-3862_178], [GENE-3871_337], [Tdurum_contig1127…	A	B	A	A	A	A	A	A	B	A	A	B	A	A	B	A	A	B	A	B	A	B	A	A	A	B	B	B	B	B	A	A	A	A	A	B	B	A	B	A	B	B	B	A	A	B
L6A.42	6A	84.0013	{BS00089973_51}	A	B	A	A	A	A	B	A	B	A	A	B	A	A	B	A	A	B	A	B	A	B	A	A	A	B	B	B	B	B	A	A	A	A	A	B	B	A	B	A	B	B	B	A	A	B
L6B.1	6B	5e-08	BS00024901_51, (Tdurum_contig27939_98), (wsnp_CAP11_rep_c4297_2028653):BobWhite_rep_c49333_223, (CAP7_c10772_156):{GENE-4256_67}:{BS00026302_51}	B	A	A	B	B	B	A	A	B	A	B	B	A	A	B	B	B	A	A	A	A	B	B	B	B	A	B	A	A	A	B	B	B	A	B	A	B	B	B	A	A	A	B	B	B	A
L6B.2	6B	1.53258	{BS00029433_51}	B	A	A	B	B	B	A	A	B	A	B	B	A	A	B	A	B	A	A	A	A	B	B	B	B	A	B	A	A	A	B	B	B	A	B	A	B	B	B	A	A	A	B	B	B	A
L6B.3	6B	4.1931	Excalibur_rep_c106566_371	B	A	A	B	B	B	A	A	B	A	B	B	A	A	B	A	B	A	A	B	A	B	B	B	B	A	B	B	A	A	B	B	B	A	B	A	B	B	B	A	A	A	B	B	B	A
L6B.4	6B	5.72615	wsnp_Ex_rep_c101133_86572194:{BS00055293_51}	B	A	A	B	B	B	A	A	B	A	B	B	B	B	B	A	B	A	A	B	A	B	B	B	B	A	B	B	A	A	B	B	B	A	B	A	B	B	B	A	A	B	B	B	B	A
L6B.5	6B	6.65056	RAC875_c67463_324, (wsnp_Ex_c1988_3742291), (BS00055768_51), (BS00055769_51), (RAC875_c44002_166), (RAC875_c1305_120), (BS00092845_51), (BS00063429_51), (Ex_c66287_325), (RAC875_c68978_126), (RAC875_c44002_81):{Tdurum_contig42655_703}:RAC875_c12259_1892, (wsnp_CD453605B_Ta_2_1):{RAC875_c67463_300, BS00077844_51}:{wsnp_Ex_c1988_3742022}	B	A	A	B	B	B	A	A	B	A	B	B	B	B	B	A	A	A	A	B	A	B	B	B	B	A	B	B	A	A	B	B	B	A	B	A	B	B	B	A	A	B	B	B	B	A
L6B.6	6B	28.052	{BS00107306_51}	B	A	A	B	B	B	A	A	B	A	B	A	B	B	B	B	A	A	A	B	A	B	B	B	B	A	B	B	B	B	B	B	B	A	B	A	A	A	A	A	A	B	B	B	B	A
L6B.7	6B	28.4493	wsnp_Ex_rep_c102186_87408828, [RFL_Contig4853_1435]:Excalibur_c39830_862, [RFL_Contig4853_1435], [BS00067829_51]:{wsnp_JD_c2297_3138694, BS00010403_51, RAC875_rep_c70449_63, Tdurum_contig29162_378, BS00030457_51}:wsnp_Ex_rep_c115803_95396724, (RAC875_c26860_648), [RFL_Contig4853_1435], [BS00067829_51]	B	A	A	B	B	B	A	A	A	A	B	A	B	B	B	B	A	A	A	B	A	B	B	B	B	A	B	B	B	B	B	B	B	A	B	A	A	A	A	A	A	B	B	B	B	A
L6B.8	6B	31.7051	{BS00033641_51}	B	A	A	B	B	B	A	A	A	A	B	A	B	B	A	B	A	A	A	B	A	B	B	B	B	A	B	B	B	B	B	B	B	A	B	A	A	A	A	A	A	B	B	B	B	A
L6B.9	6B	33.243	{GENE-1999_265, GENE-3872_608, wsnp_Ex_c4815_8597139, RAC875_c55270_272}:{wsnp_Ex_c4815_8597064, GENE-0293_154, Tdurum_contig12397_643, Excalibur_rep_c102994_1003}	B	A	A	B	B	A	A	A	A	B	B	A	B	B	A	B	A	A	A	B	A	B	B	B	B	A	B	B	B	B	B	B	B	A	B	A	A	A	A	A	A	B	B	B	B	A
L6B.10	6B	33.7327	wsnp_BE404947B_Ta_2_12, IAAV1711:RAC875_c20222_875	B	A	A	B	B	A	A	A	A	B	B	A	B	B	A	B	A	A	A	B	B	B	B	B	B	A	B	B	B	B	B	B	B	A	B	A	A	A	A	A	A	B	B	B	B	A
L6B.11	6B	34.7254	BS00090073_51, (BS00110803_51), (Excalibur_rep_c109030_217), [Tdurum_contig42823_591], [Excalibur_c4260_72], [Ra_c27159_181], [RAC875_rep_c107929_341], (IAAV8704):{BobWhite_c4014_508, Tdurum_contig9612_971, Tdurum_contig55083_623, IACX9024, RFL_Contig5693_807, Kukri_c61725_199, RAC875_c2291_123, Kukri_c61725_545, BS00111086_51, Kukri_c61725_298}:Tdurum_contig33428_272, RAC875_c26450_575, Excalibu…	B	B	A	B	B	A	A	A	A	B	B	A	B	B	A	B	A	A	A	B	B	B	B	B	B	A	B	B	B	B	B	B	B	A	B	A	A	A	A	A	A	B	B	B	B	A
L6B.12	6B	39.8708	Ex_c20409_854: Kukri_c42895_593	B	B	A	B	B	A	A	A	A	B	B	A	A	A	A	B	A	A	A	B	B	B	B	B	A	A	B	B	B	B	B	B	B	A	B	A	A	A	A	A	A	B	B	B	B	A
L6B.13	6B	40.3406	BS00063109_51, [BS00022823_51], [BobWhite_rep_c64102_331], [BS00066226_51], (RAC875_c23812_187), [BS00049843_51], [Tdurum_contig62803_286]:{Kukri_rep_c106450_71}:Tdurum_contig43872_549, (BS00036521_51), [BS00022823_51], [BobWhite_rep_c64102_331], [BS00066226_51], [BS00049843_51], (BS00066990_51), [Tdurum_contig62803_286]	B	B	A	B	B	A	A	A	A	B	B	A	A	A	A	B	A	A	A	B	B	B	B	B	A	A	B	B	B	B	B	B	B	A	B	A	A	A	A	A	A	B	B	B	B	A
L6B.14	6B	41.8879	CAP12_c1784_424:wsnp_CAP11_rep_c4300_2030261:RAC875_c76124_264, Excalibur_s111897_126	B	B	A	B	B	A	A	A	A	B	B	A	A	A	A	B	A	A	A	B	B	B	B	B	A	A	B	B	B	B	B	B	B	A	B	A	A	A	A	A	A	B	B	B	B	A
L6B.15	6B	42.8982	{BS00023208_51, BS00109541_51}:{BS00022462_51, BS00082086_51}	B	B	A	B	B	A	A	A	A	B	B	A	A	A	A	B	A	A	A	B	B	B	B	A	A	A	B	B	B	B	B	B	B	A	B	A	A	A	A	A	A	B	B	B	B	A
L6B.16	6B	43.3851	{Tdurum_contig62040_1253}:Tdurum_contig62040_1487, Kukri_rep_c117390_70, [Excalibur_c22223_188], [wsnp_RFL_Contig2014_1222146], [RAC875_rep_c104354_333], [Kukri_c3044_188], [RAC875_c27207_380], [Kukri_c3044_221], [RAC875_c982_710], [RAC875_c25902_594], [RAC875_rep_c71306_97], [JD_c5418_941], [Tdurum_contig45714_546], [Tdurum_contig61970_499], (BobWhite_c5418_82):wsnp_Ex_c19602_28584250, [Excalibu…	B	B	A	B	B	A	A	A	A	B	B	A	A	A	A	B	A	A	A	B	B	B	B	A	A	A	B	B	B	B	B	B	B	A	B	A	A	A	A	A	A	B	B	B	B	A
L6B.17	6B	45.4867	{Kukri_c38398_164, Tdurum_contig67567_93, wsnp_JD_c3834_4899033, RAC875_c50914_107, wsnp_Ex_c3183_5876523, GENE-3171_203, GENE-4231_195, BS00003214_51, Tdurum_contig41096_416, wsnp_Ex_c7786_13265260, wsnp_Ex_c45081_50974769, wsnp_Ex_c1249_2399894, wsnp_Ra_c4330_7871129, RAC875_c25672_473, GENE-4074_537, wsnp_Ku_c12559_20251082, wsnp_Ex_c34962_43193869, wsnp_Ra_c18735_27835674, RAC875_rep_c107892_…	B	B	A	B	B	A	A	A	A	B	B	A	A	A	A	B	A	A	A	B	B	B	B	A	A	A	B	B	B	B	B	B	B	A	B	A	A	A	A	A	A	B	B	B	B	A
L6B.18	6B	45.9763	wsnp_Ex_c8643_14492192, Kukri_c43406_2491, Excalibur_rep_c110812_495, wsnp_Ku_c5891_10414090, BS00062807_51, Kukri_rep_c100676_151, [wsnp_Ex_c19467_28423946], [RAC875_c14171_664], [wsnp_Ex_c8643_14488961], (RAC875_c79742_102), (BobWhite_c11231_615), (RAC875_rep_c113206_505), [wsnp_Ex_c19467_28423197], (Tdurum_contig11126_182), (wsnp_Ex_c8643_14488538), (RAC875_c14171_2342), [RAC875_c54818_481], (…	B	B	A	B	B	A	A	A	A	B	B	A	A	A	A	A	A	A	A	B	B	B	B	A	A	A	B	B	B	B	B	B	B	A	B	A	A	A	A	A	A	B	B	B	B	A
L6B.19	6B	46.4686	{wsnp_Ra_c3766_6947263}	B	B	A	B	B	A	A	A	A	B	B	A	A	A	A	A	A	A	A	A	B	B	B	A	A	A	B	B	B	B	B	B	B	A	B	A	A	A	A	A	A	B	B	B	B	A
L6B.20	6B	48.0187	{wsnp_Ex_c39304_46634878}:{RAC875_c30027_381, Kukri_c38732_225, wsnp_Ra_c3766_6948184, Kukri_c38732_246, wsnp_Ex_c18382_27210656, Tdurum_contig54967_722}	B	B	A	B	B	A	B	B	A	B	B	A	A	A	A	A	A	A	B	A	B	B	B	A	A	A	B	B	B	B	B	B	B	A	B	A	A	A	A	A	A	B	B	B	B	A
L6B.21	6B	48.5083	{Kukri_c23433_416}:wsnp_Ra_c57648_59682822, (wsnp_Ex_c5058_8981554):BobWhite_c47659_100, (BS00004016_51), (Excalibur_c63243_434), (RAC875_c65227_99):{BS00007581_51}:{BobWhite_c10140_297, wsnp_Ex_c38198_45786860, Tdurum_contig70639_196, Kukri_c25377_365, CAP11_c2683_177, BS00022117_51, RAC875_c54701_277, BS00079208_51, RAC875_c12879_176}:{BS00067644_51, Kukri_c25377_240, Kukri_c49233_594, TA002706…	B	B	A	B	B	A	B	B	A	B	B	A	A	A	A	A	A	A	B	A	B	B	B	A	A	A	B	B	B	B	B	B	B	A	B	A	A	A	A	A	A	B	B	B	B	A
L6B.22	6B	49.524	Excalibur_c14257_489, (Excalibur_rep_c92855_977), (Excalibur_c6416_1712), (RAC875_rep_c70378_2253), (Excalibur_c30793_77), (Tdurum_contig17318_413), (BS00065476_51), (GENE-0659_105), (BS00038162_51), (BS00034417_51), (Tdurum_contig30403_411), (BS00054287_51), (RAC875_c5041_328), (RAC875_c26487_118), [BS00080544_51], (BS00074947_51), (BobWhite_rep_c63804_353), (Tdurum_contig29294_171), (Excalibur_…	B	B	A	B	B	A	B	B	A	B	B	A	A	A	A	A	A	A	B	A	B	B	B	A	A	A	B	B	B	B	B	B	B	A	B	A	A	A	A	A	A	B	B	B	B	A
L6B.23	6B	50.0163	wsnp_Ex_c1145_2198295, [wsnp_Ex_c1145_2199269], (Ex_c1145_552), [BS00008727_51]:wsnp_Ex_c26172_35422935, (RAC875_rep_c100137_114), [wsnp_Ex_c1145_2199269], [BS00008727_51], [RAC875_c64560_84], (wsnp_Ex_c11917_19110580):{wsnp_Ex_c6928_11942620}:wsnp_Ex_c1145_2198433, [BS00008727_51], [RAC875_c64560_84]:{BS00106588_51, GENE-0363_168, IACX203, Excalibur_c22998_621}:Excalibur_c59337_101, [BS00008727_…	B	B	A	B	B	A	B	B	A	B	B	A	A	A	A	A	A	A	B	A	B	B	B	A	A	A	B	B	B	B	B	B	B	A	B	A	A	A	A	A	A	B	B	B	B	A
L6B.24	6B	51.032	wsnp_Ex_rep_c67926_66647362, (wsnp_Ex_c13896_21759905), (BobWhite_c22638_135), (BobWhite_c1059_1825):{wsnp_Ex_c5731_10066430}:{BobWhite_c30423_262}	B	B	A	B	B	A	B	B	A	B	B	A	A	A	A	A	A	A	B	A	B	B	B	A	A	A	B	B	B	B	B	B	B	A	B	A	A	A	A	A	A	B	B	B	B	A
L6B.25	6B	51.527	Excalibur_rep_c69189_235, RAC875_c6355_1709, wsnp_Ku_rep_c72013_71735741, RAC875_c22539_859, Kukri_c59960_211, Excalibur_rep_c66613_510, wsnp_Ex_c11714_18840676, [Kukri_rep_c106170_174], [BobWhite_c8084_2508], [Kukri_c25725_1921], [Kukri_rep_c107419_372], [GENE-3807_45], [Tdurum_contig51613_821], [Excalibur_rep_c87878_287], [Tdurum_contig20941_79], [Excalibur_c6260_536], [Tdurum_contig55473_989],…	B	B	A	B	B	A	B	B	A	B	B	A	A	A	A	A	A	A	B	A	B	B	B	A	A	A	B	B	B	B	B	B	B	A	B	A	A	A	A	A	A	B	B	B	B	A
L6B.26	6B	52.0194	{RAC875_c6649_642, Kukri_c3292_670, RAC875_c13216_111, Excalibur_c11817_1125}:Kukri_c25034_2042, BobWhite_c30500_527, [BS00104265_51], [Ra_c9698_1606], (Kukri_rep_c68504_1403), (GENE-4566_348), [BS00028997_51], [BS00064885_51], [wsnp_RFL_Contig2747_2479869], [BS00022599_51], [Tdurum_contig76997_664], (IAAV525), [BS00064886_51], [wsnp_BQ171182B_Ta_1_1], [Tdurum_contig76997_462], [Tdurum_contig7699…	B	B	A	B	B	A	B	B	A	B	B	A	A	A	A	A	A	A	B	A	B	B	B	A	A	B	B	B	B	B	B	B	B	A	B	A	A	A	A	A	A	B	B	B	B	A
L6B.27	6B	53.5584	{BobWhite_c11503_296}	B	B	A	B	B	A	B	B	A	B	B	A	A	A	A	A	A	A	B	A	B	B	B	A	A	B	B	B	B	B	B	B	B	A	B	A	A	A	A	A	A	B	B	B	B	A
L6B.28	6B	56.2223	{Kukri_c58961_76}	B	B	A	B	B	A	B	B	A	B	B	A	A	A	A	A	A	B	B	A	B	B	B	A	A	B	B	B	B	B	B	B	B	A	A	A	B	A	B	A	A	B	B	B	B	A
L6B.29	6B	57.2228	{BS00073898_51}	B	B	A	B	B	A	B	B	A	B	B	A	A	A	A	A	A	B	B	B	B	B	B	A	A	B	B	B	B	B	B	B	B	A	A	B	B	A	B	A	A	B	B	B	B	A
L6B.30	6B	58.7435	wsnp_Ex_c18632_27501724, wsnp_Ex_c1383_2652398, [BobWhite_c14882_143], [Excalibur_c18632_1700], [RFL_Contig5037_1482], [Kukri_c75359_152], [Tdurum_contig29013_239], [wsnp_Ex_c1383_2651887], [wsnp_Ku_c43368_50890819], [BS00067161_51]:Excalibur_c76628_251, wsnp_Ex_c34123_42489621, [BobWhite_c14882_143], [Excalibur_c18632_1700], [RFL_Contig5037_1482], [Kukri_c75359_152], [BS00109999_51], [RAC875_c18…	B	B	A	A	A	A	B	B	A	B	A	A	A	A	A	A	A	B	B	B	B	B	B	A	A	B	B	B	B	B	B	B	B	A	A	B	B	A	B	A	A	B	B	B	B	A
L6B.31	6B	64.8548	{BS00027770_51, BS00022081_51, RFL_Contig2206_1694}	B	B	A	A	A	A	B	B	A	B	A	A	A	A	A	A	A	B	B	B	B	B	B	A	A	A	B	B	A	A	B	B	B	A	A	B	B	A	B	A	A	B	B	A	A	A
L6B.32	6B	66.6227	Ex_c17379_1431	B	B	A	A	A	A	B	B	A	A	A	A	A	A	A	A	A	A	B	B	B	B	A	A	A	A	B	B	A	A	B	B	B	A	A	B	B	A	B	A	A	B	B	A	A	A
L6B.33	6B	67.0886	{IAAV1128}	B	B	A	A	A	A	B	B	A	A	A	A	A	A	A	A	A	A	B	B	B	B	A	A	A	A	B	B	A	A	B	B	B	A	A	B	B	A	B	A	A	-	B	A	A	A
L6B.34	6B	72.9096	{BS00067417_51}	B	B	A	A	A	A	B	B	A	A	A	B	B	B	A	A	A	A	B	B	B	B	A	A	A	A	B	B	A	A	B	B	B	A	A	B	B	A	B	A	A	B	B	A	A	A
L6B.35	6B	73.8664	Tdurum_contig42418_1376, wsnp_Ex_c11379_18370982:{wsnp_Ex_c11379_18370310}	B	A	A	A	A	A	B	B	A	A	A	B	B	B	A	A	A	A	B	B	B	B	A	A	A	A	B	B	A	A	B	B	B	A	A	B	B	A	B	A	A	B	B	A	A	A
L6B.36	6B	81.1121	wsnp_Ex_c3025_5587183, (Kukri_rep_c101126_469), [BobWhite_c38306_307], (RAC875_rep_c106238_237), [TA003403-0617]:RAC875_c4030_1310, (Tdurum_contig55549_379), [TA003403-0617]:{BobWhite_c2363_459}:Kukri_rep_c78973_834, [GENE-4307_115], [BS00085589_51], [GENE-4307_403], [RAC875_c14887_829], (Kukri_c47056_1126):Kukri_c27662_675, [GENE-4307_115], [BS00085589_51], [GENE-4307_403], [BobWhite_c38306_307]…	A	A	A	B	B	A	B	B	A	A	B	B	B	B	A	A	A	A	B	B	B	B	A	A	A	A	B	B	A	A	B	B	B	A	A	B	B	A	B	A	A	B	B	A	A	A
L6B.37	6B	81.5696	{Kukri_c40038_299}:Kukri_c25454_496, [Tdurum_contig12123_1650], [wsnp_Ex_c4391_7909906], [BobWhite_c40465_344], [wsnp_Ex_c293_568575], (Ku_c410_346), [Excalibur_c27139_516]:Kukri_c338_330, [Tdurum_contig12123_1650], [wsnp_Ex_c4391_7909906], [BobWhite_c40465_344], [wsnp_Ex_c293_568575], [Excalibur_c27139_516]:RAC875_rep_c105937_467, Kukri_c338_109, BobWhite_rep_c49991_177, (GENE-4021_65), [wsnp_Ex…	A	A	A	B	B	A	B	B	A	A	B	B	B	B	A	B	A	A	B	B	B	B	A	A	A	A	B	B	A	A	B	B	B	A	A	B	B	A	B	A	A	B	B	A	A	A
L6B.38	6B	83.6712	{wsnp_Ku_c46363_53116979}	A	A	A	B	B	B	B	B	A	A	B	B	B	B	A	B	B	A	B	B	B	B	A	A	A	A	B	B	A	A	B	B	B	A	A	B	B	A	B	A	A	B	B	A	A	A
L6B.39	6B	84.1607	Excalibur_c108_1086, BobWhite_c27364_296, RAC875_c57692_88, (BobWhite_c27364_124), (Tdurum_contig75600_463), (Ra_c23853_324), (GENE-4225_210), (GENE-4225_117):{Ra_c23853_330}:{BobWhite_c17099_263}	A	A	A	B	B	B	B	B	A	A	B	B	B	B	A	B	B	A	B	B	B	B	A	A	A	A	B	A	A	A	B	B	B	A	A	B	B	A	B	A	A	B	B	A	A	A
L6B.40	6B	84.4052	{RAC875_c1712_2066}:RFL_Contig2615_700, RAC875_c10868_538, Excalibur_c29748_596, [Kukri_c9940_659], [BS00074289_51], [BS00073958_51], [Kukri_c45876_157], (Excalibur_c35871_956), [BS00109879_51], [BS00109878_51], (BobWhite_c10171_80), [Kukri_c29506_657], (Kukri_c19426_203), [RAC875_c86296_99], (Tdurum_contig42489_1422):Kukri_c25930_201, [RAC875_c1927_197], [Kukri_c60966_205], [Excalibur_c78493_305…	A	A	B	B	B	B	B	B	A	A	B	B	B	B	A	B	B	A	B	B	B	B	A	A	A	A	B	A	A	A	B	B	B	A	A	B	B	A	B	A	A	B	B	A	A	A
L6D.1	6D	0	BS00063296_51, Kukri_c49020_251, (Excalibur_c35676_288)	A	A	B	A	A	A	B	B	B	A	A	B	B	B	A	B	A	A	B	B	B	A	B	A	B	B	A	B	A	A	A	A	A	B	B	A	A	A	A	B	A	A	A	B	B	A
L6D.2	6D	1.83162	IAAV6834	A	A	B	A	A	A	B	B	B	A	A	B	B	B	A	B	A	A	B	B	B	A	B	A	B	B	A	B	A	A	A	A	A	B	B	A	A	B	A	B	A	A	A	B	B	A
L6D.3	6D	2.30554	{RAC875_c4196_1614, RAC875_c4196_1689}	A	A	B	A	A	A	-	B	B	A	A	B	B	B	A	B	A	A	B	B	B	A	B	A	B	B	A	B	A	A	A	A	A	A	B	A	A	B	A	B	A	A	A	B	B	A
L6D.4	6D	6.17206	{GENE-4153_101}:D_contig09096_210, RAC875_c41613_124, (IAAV1488)	A	B	B	A	A	A	B	B	B	A	A	B	B	B	A	B	A	A	B	B	B	A	B	A	B	B	A	B	A	A	B	B	B	A	B	A	A	B	A	B	A	A	A	A	A	A
L6D.5	6D	7.16634	Jagger_c2234_128:{D_GB5Y7FA02G6KBX_382, BS00025727_51}	A	B	B	A	A	A	B	B	B	A	A	B	B	B	A	B	A	A	B	B	B	A	B	A	B	B	A	A	A	A	B	B	B	A	A	A	A	B	A	B	A	A	A	A	A	A
L6D.6	6D	8.7137	wsnp_BQ161779D_Ta_2_1:{wsnp_Ex_c56443_58561683}	A	B	B	A	A	A	B	B	B	A	A	B	B	B	A	B	A	A	B	B	B	A	B	A	B	B	A	A	B	B	B	B	B	A	A	A	A	B	A	B	A	A	A	A	A	A
L6D.7	6D	9.20069	{BS00094895_51}:{IAAV8527}	A	B	B	A	A	A	B	B	B	A	A	B	B	B	A	B	A	A	B	B	B	A	B	A	B	B	A	A	B	B	B	B	B	A	A	A	A	A	A	B	A	A	A	A	A	A
L6D.8	6D	10.7509	{wsnp_Ex_c1690_3206784, Kukri_c31995_1948}	A	B	B	A	A	A	B	B	B	A	A	B	B	B	A	B	A	A	B	B	B	A	B	A	B	B	A	A	B	B	B	B	B	A	A	A	A	A	A	B	A	A	A	A	A	B
L6D.9	6D	11.2326	wsnp_Ra_c13881_21836489	A	B	B	A	A	B	B	B	B	A	A	B	B	B	A	B	A	A	B	B	B	A	B	A	B	B	A	A	B	B	B	B	B	A	A	A	A	A	A	B	A	A	A	A	A	B
L6D.10	6D	13.9037	{BS00021881_51}	B	A	B	A	A	B	B	B	B	A	A	B	B	B	A	B	A	A	B	B	B	A	B	A	B	B	A	A	B	B	B	B	B	A	A	A	A	A	A	B	A	A	A	A	A	B
L6D.11	6D	14.3825	{wsnp_Ex_c4894_8723248}	B	A	B	A	A	B	B	B	B	A	A	B	B	B	A	B	A	A	B	B	B	A	B	A	A	B	A	A	B	B	B	B	B	A	A	A	A	A	A	B	A	-	A	A	A	B
L6D.12	6D	16.5613	{Ex_c60853_1563}	B	A	B	A	A	B	B	B	B	A	A	B	B	B	B	B	A	A	B	B	B	A	B	A	A	B	A	A	B	B	B	B	B	A	A	A	A	A	A	B	A	A	B	A	A	B
L6D.13	6D	17.3833	CAP11_rep_c6864_291	B	A	B	A	A	B	B	B	B	A	A	B	B	B	A	A	A	A	B	B	B	A	B	A	A	B	A	A	B	B	B	B	B	A	A	A	A	A	A	B	A	A	B	A	A	B
L6D.14	6D	77.4614	wsnp_Ra_c7200_12462543, Kukri_rep_c72996_252, wsnp_Ex_c30754_39633791, wsnp_Ex_c25390_34654575, RAC875_rep_c113188_81, [IAAV262], (Excalibur_c53816_233), [wsnp_Ra_c31896_40965996], [RAC875_c15525_271], [BS00036102_51], [Kukri_rep_c70361_193], [IAAV1012], [Ex_c25390_395], [Excalibur_c30035_368], [RAC875_c17946_277], [tplb0045d23_567], [GENE-3976_443]:BobWhite_c5255_429, [wsnp_Ra_c31896_40965996], …	B	A	A	A	A	A	B	B	B	A	A	B	B	B	A	B	B	B	B	B	B	A	B	A	A	B	A	B	A	A	B	B	B	A	A	A	B	B	B	A	B	A	B	A	A	A
L6D.15	6D	81.6984	Ex_c7086_154, wsnp_Ex_c14691_22763609, Excalibur_c43740_95, Kukri_rep_c68091_1606, [wsnp_Ex_c14691_22765150], [wsnp_Ex_rep_c67100_65576619], [CAP8_c6799_93], (Ku_c107983_831), [RAC875_rep_c115101_171], [GENE-3993_284], [Kukri_rep_c101126_881], [Excalibur_c50656_660], [RAC875_c38615_143], [wsnp_Ex_c4942_8793029], [BobWhite_c34798_184], (RAC875_c82385_209), [Ex_c12134_939], [IAAV3944], [Kukri_c2170…	B	A	A	B	B	A	B	B	B	A	B	A	B	B	A	B	B	B	B	B	B	A	B	A	A	B	A	B	A	A	B	B	B	A	B	A	B	B	B	A	B	A	B	A	A	A
L6D.16	6D	82.1768	Excalibur_c4507_1486, wsnp_Ex_c13188_20825019, D_contig26362_1277, BobWhite_c4874_238, Excalibur_rep_c107658_638, (RAC875_c14354_934), [TA005561-0543], [wsnp_Ex_c4480_8056013], [GENE-3609_447], [BS00067819_51], [RAC875_c3928_422], [wsnp_Ex_c4480_8055475], [CAP11_c5372_271], [BS00080047_51], [BS00105522_51], [D_contig10996_530], [Kukri_c11902_580], [TA003419-0641], [wsnp_Ku_c1765_3452586], [wsnp_E…	B	A	A	B	B	A	B	B	B	A	B	A	B	B	A	B	B	B	B	B	B	A	B	A	A	B	A	B	A	A	B	B	B	A	B	A	B	B	B	A	B	A	B	A	A	A
L6D.17	6D	82.6744	{wsnp_Ku_rep_c71567_71302046}:{BS00070856_51, BS00061126_51, RFL_Contig2615_982, wsnp_BE471213D_Ta_2_1, D_contig37522_188}:{RAC875_c57219_1439}:GENE-0925_515, (CAP7_c2559_543):{Kukri_c14511_217, BobWhite_c13435_700}:Excalibur_c7546_1286, Kukri_rep_c111032_99, RAC875_c49751_75, [Excalibur_c2991_320], [BS00022206_51], [RAC875_c484_601], (tplb0038e08_609), (tplb0038e08_924), [Kukri_c5371_343], [wsnp…	B	A	A	B	B	A	B	B	B	A	B	A	B	B	A	B	B	B	B	B	B	A	B	A	A	B	A	B	A	A	B	B	B	A	B	A	B	B	B	A	B	A	B	A	A	A
L7A.1	7A	0	{Tdurum_contig42590_755}:Tdurum_contig59690_2020, (Tdurum_contig51001_186), (wsnp_Ex_c43009_49439922), [BS00036144_51], [tplb0057f21_146], (Kukri_c22088_62), [Tdurum_contig28493_829], [Tdurum_contig5646_658], [RAC875_c1553_667], [Tdurum_contig5646_929], (BS00035083_51), (Tdurum_contig5646_882), [Excalibur_c21666_712]:Tdurum_contig62445_667, [BS00036144_51], [tplb0057f21_146], [Tdurum_contig28493_…	B	B	A	A	A	A	B	B	B	B	A	B	A	A	B	A	A	A	B	B	A	B	B	B	B	A	A	A	A	A	B	B	B	A	A	A	A	B	A	A	B	B	A	B	B	A
L7A.2	7A	22.2348	{BS00023172_51, Kukri_c1507_69, BS00108523_51}	B	B	A	A	A	A	B	B	B	A	A	B	A	A	B	A	B	A	B	B	B	B	A	A	B	A	A	A	A	A	B	B	B	B	A	A	A	A	A	A	A	A	A	B	B	A
L7A.3	7A	22.6384	{BS00008083_51}:{BS00022442_51, wsnp_BG313770A_Ta_2_1, wsnp_BG313770A_Ta_2_3, Tdurum_contig77759_52}:Excalibur_c25335_306, (RAC875_c80504_487):{Excalibur_c58596_321, Kukri_c14765_1655}:{Kukri_c41603_111}:{Excalibur_c31383_82}	B	B	A	A	A	A	B	B	B	A	A	B	A	A	B	A	B	A	B	B	B	B	A	A	B	B	A	A	A	A	B	B	B	B	A	A	A	A	A	A	A	A	A	B	B	A
L7A.4	7A	24.1788	{wsnp_Ku_c4615_8326355}	B	B	A	A	A	A	B	B	B	A	A	B	A	A	B	A	B	A	B	B	B	B	A	A	B	B	A	A	A	A	B	B	B	B	A	A	A	A	A	A	A	A	A	B	B	A
L7A.5	7A	26.7955	{Excalibur_rep_c68458_1536, BobWhite_c22492_193}:{Kukri_c12461_2357}:Excalibur_c7538_2718, [Excalibur_c12849_228]:Excalibur_rep_c115261_135, [Excalibur_c12849_228]:BS00048700_51:BS00048699_51	B	B	A	A	A	A	B	B	B	A	A	B	A	A	B	A	B	B	B	B	B	B	A	A	B	B	A	A	A	A	B	B	B	B	A	A	A	A	A	A	A	A	A	B	B	A
L7A.6	7A	33.3051	CAP11_c1473_320, (wsnp_Ex_rep_c69123_68034403), [wsnp_Ex_c7030_12111917], [IAAV5150], [Ex_c9615_1202], [Tdurum_contig9584_463]:{Excalibur_rep_c68004_182, IAAV1265, RAC875_c26866_239}:BS00078460_51, Ex_c9615_574, [wsnp_Ex_c7030_12111917], [IAAV5150], [Ex_c9615_1202], [Tdurum_contig9584_463]:{BS00022076_51}:BS00011330_51, (BS00010559_51):Excalibur_c31719_407, RAC875_c63768_212, Kukri_c7260_895, (Ku…	B	B	A	A	A	A	B	B	B	A	A	B	A	A	B	A	B	B	B	B	B	A	A	B	B	B	A	B	A	A	B	B	B	B	A	A	A	A	A	B	A	A	A	B	B	A
L7A.7	7A	34.791	{IACX17522}	B	B	A	A	A	B	B	B	B	A	A	B	A	A	B	A	B	B	B	B	B	A	A	B	B	B	A	B	A	A	B	B	B	B	A	A	A	A	A	B	A	A	A	B	B	A
L7A.8	7A	37.4358	{Tdurum_contig12263_179, Tdurum_contig31137_373}	B	B	A	A	A	B	B	B	B	A	A	B	A	A	B	A	B	B	B	B	B	A	A	B	B	B	A	A	A	A	B	B	B	B	A	A	A	A	A	B	A	A	A	B	B	A
L7A.9	7A	42.5432	RAC875_c17861_221, (Tdurum_contig4885_1536), (Kukri_c11325_337), (Tdurum_contig16244_105), (Tdurum_contig51645_738):{Tdurum_contig11827_678}:{RAC875_c10701_81}:Tdurum_contig82510_556, (Ku_c5938_4221), (RAC875_c56439_58), (Tdurum_contig82510_574), (wsnp_Ex_c2017_3787478), (BS00023225_51):{wsnp_Ku_c7873_13486065, Ku_c5938_4231, wsnp_Ku_c5938_10491100, wsnp_Ku_c5938_10491311, BS00010282_51, Ku_c5938…	B	B	A	A	A	B	B	B	B	A	A	B	A	A	B	A	A	B	B	B	B	A	A	B	B	A	A	A	B	B	B	B	B	B	A	A	A	A	A	B	A	A	A	B	B	A
L7A.10	7A	48.3167	RAC875_c3450_836, (wsnp_Ku_c57198_60433631), (wsnp_Ex_c41150_48040078), (Ra_c9427_300)	A	B	A	A	A	B	B	B	B	A	A	B	B	B	B	A	A	B	B	B	B	A	A	B	B	A	A	A	B	B	B	B	B	B	A	A	A	B	A	B	A	A	A	A	A	A
L7A.11	7A	51.7827	{wsnp_Ku_c26530_36497050, BS00040929_51, BS00062425_51, IAAV1971, BS00063267_51}	A	B	A	A	A	B	B	B	B	A	A	B	B	B	B	A	A	B	B	B	B	A	A	B	B	A	A	A	B	B	B	B	B	B	A	A	A	B	A	B	A	A	A	A	A	A
L7A.12	7A	60.6938	JD_c42022_319, [BobWhite_c24760_142]:BS00039561_51, [BobWhite_c24760_142]	A	B	A	A	A	B	B	B	B	B	A	B	A	A	B	A	A	B	B	B	B	A	A	B	B	A	A	B	B	B	B	B	B	B	A	A	A	A	A	B	A	A	A	A	A	A
L7A.13	7A	68.272	wsnp_Ku_rep_c113718_96236830, [BS00071558_51], [CAP7_c3782_133], (CAP8_c3496_118):wsnp_Ku_c5160_9203385, [BS00071558_51], [CAP7_c3782_133]:{wsnp_Ex_c5177_9174930, wsnp_RFL_Contig2864_2688208}	A	B	A	A	A	B	B	B	B	B	A	B	A	A	B	A	A	B	B	B	B	A	A	B	B	A	A	B	B	B	B	B	B	B	A	A	A	B	A	B	A	A	A	B	B	A
L7A.14	7A	71.8857	{wsnp_Ex_c658_1294003}:Ra_c14761_1468, [wsnp_Ex_c11047_17915103], [wsnp_Ex_c1309_2503198], (BobWhite_c12302_368), [wsnp_Ex_c11047_17915225]:BobWhite_c1215_240, [BS00071478_51], [BS00021261_51], (Ra_c9700_1264), [wsnp_Ex_c11047_17915103], [JD_c1201_631], [BS00067610_51], (IAAV7117), (Ra_c14761_1348), [BobWhite_c15352_394], [BS00087915_51], [wsnp_Ex_c1309_2503198], [wsnp_Ex_c11047_17915225]:wsnp_Ku…	A	B	A	A	A	A	B	-	B	A	A	B	A	A	B	A	A	B	B	B	B	A	A	B	B	A	A	B	B	B	B	B	B	B	B	A	A	B	A	B	B	A	A	B	B	A
L7A.15	7A	75.7029	wsnp_Ex_c15341_23591761, [BS00071424_51], [wsnp_JD_c3225_4227048], [BS00071425_51], [BS00093156_51]:BobWhite_c15497_199, [BS00071424_51], [wsnp_JD_c3225_4227048], [BobWhite_rep_c49790_351], [BS00044234_51], [BS00071425_51], [BS00093156_51]:wsnp_Ex_c5608_9867710, [BS00071424_51], [wsnp_JD_c3225_4227048], [BobWhite_rep_c49790_351], [BS00044234_51], [BS00071425_51], (wsnp_Ex_c15341_23592177), [BS000…	A	B	A	A	A	B	B	B	B	B	A	B	A	A	B	A	A	B	B	B	B	A	A	B	B	A	A	B	B	B	B	B	B	B	A	A	A	B	A	B	A	A	A	B	B	A
L7A.16	7A	76.7459	{wsnp_Ex_c26923_36144147, RAC875_c114809_130}:IAAV3554, [BobWhite_c14471_411], [RFL_Contig2888_255]:wsnp_Ex_c44547_50572744, Excalibur_c25423_917, Ra_c38_1099, wsnp_Ku_c3910_7159817, wsnp_Ra_rep_c104968_88985755, Ex_c6870_1704, Ku_c39614_436, Excalibur_c25739_387, (CAP7_c10038_214), [Ku_c12139_1714], [Ku_c12129_941], [wsnp_Ex_c11350_18330527], [Kukri_c9608_2032], [BobWhite_c14471_411], [wsnp_Ex_c…	A	B	A	A	A	B	B	B	B	B	A	B	A	A	B	A	A	B	B	B	B	A	A	B	B	A	A	B	B	B	B	B	B	B	A	A	A	A	A	B	A	A	A	A	A	A
L7A.17	7A	77.7834	BS00047691_51	A	B	A	A	A	B	B	B	B	A	A	B	A	A	B	A	A	B	B	B	B	A	A	B	B	A	A	A	B	B	B	B	B	B	A	A	A	B	A	B	A	A	A	A	A	A
L7A.18	7A	77.9592	Ku_c12701_1268, IACX8453, Kukri_c12701_131, wsnp_Ra_rep_c69620_67130107, [Kukri_c96054_123], [Ex_c4463_146], (wsnp_Ex_c42653_49180485), (Ra_c17341_2122), [Ra_c17341_2119], [wsnp_Ex_c2043_3829362], [BS00074230_51]:wsnp_Ku_c12701_20446223, RAC875_c32923_95, Excalibur_rep_c101407_222, wsnp_Ex_c5939_10417052, Excalibur_c14925_444, BobWhite_c34551_714, Excalibur_c14925_1747, BS00022145_51, Kukri_c1270…	A	B	A	A	A	B	B	B	B	A	A	B	B	B	B	A	A	B	B	B	B	A	A	B	B	A	A	A	B	B	B	B	B	B	A	A	A	B	A	B	A	A	A	A	A	A
L7A.19	7A	85.2571	{wsnp_Ex_c9428_15641639, wsnp_Ex_c9428_15641609}	A	B	A	A	A	A	B	B	B	A	A	B	A	A	B	A	A	B	B	B	B	A	A	B	B	A	A	B	B	B	B	B	B	B	B	A	A	B	A	B	B	B	B	B	B	A
L7A.20	7A	86.6473	{RAC875_c24411_889}	A	B	A	A	A	A	B	B	B	A	A	B	B	B	A	A	A	B	B	B	B	A	A	B	B	A	A	B	B	B	B	B	B	B	B	A	A	B	A	B	B	-	B	B	B	A
L7A.21	7A	90.4994	IAAV6957, [Excalibur_c14451_65], [tplb0045p11_893]:wsnp_Ku_c19251_28705893, Excalibur_c14451_389, [Excalibur_c14451_65], [tplb0045p11_893], (Excalibur_c33199_1430)	A	B	A	A	A	A	B	B	B	A	A	B	B	B	A	A	A	B	B	B	B	A	A	B	B	A	A	B	B	B	B	B	B	B	B	A	A	B	A	B	B	B	B	B	B	A
L7A.22	7A	93.1501	{Ra_c70829_369, Ra_c70829_1425, IAAV5268, Ra_c70829_1329}	A	B	A	A	A	A	B	B	B	B	A	B	B	B	A	A	A	B	B	B	B	A	A	B	B	A	A	B	B	B	B	B	B	B	B	A	A	B	A	B	B	B	B	B	B	A
L7A.23	7A	94.1505	TA002938-0337, wsnp_RFL_Contig2136_1423367, (Excalibur_c25630_537), (wsnp_Ex_c7121_12243681), (Kukri_c40735_318)	A	B	A	A	A	A	B	B	B	B	A	B	B	B	A	A	A	B	B	B	B	A	A	B	B	A	A	B	B	B	B	B	B	B	B	A	A	B	A	B	B	B	B	B	B	A
L7A.24	7A	95.7304	{Excalibur_c49272_174}	A	B	A	A	A	A	B	B	B	B	A	B	B	B	A	A	A	B	B	B	B	A	A	B	B	A	A	B	B	B	B	B	B	B	B	A	A	B	A	B	A	B	B	B	B	A
L7A.25	7A	96.2488	Ra_c114158_328, (Excalibur_c113078_320), (RFL_Contig5701_783), (RAC875_rep_c105769_150), (RAC875_rep_c119304_226), (wsnp_Ku_c44760_51961180), (BS00065529_51):{wsnp_Ra_c19741_28965647}:{Kukri_c15151_249, BS00022237_51, Kukri_c34147_152}	A	B	A	A	A	A	B	B	B	B	A	B	B	B	A	A	A	B	B	B	B	A	A	B	B	A	A	B	B	B	B	B	B	B	B	B	A	B	A	B	A	B	B	B	B	A
L7A.26	7A	97.7932	RFL_Contig6074_1058:RAC875_c9457_788, (Tdurum_contig11679_319), (GENE-1118_1049):Excalibur_c39817_332, (Excalibur_c1791_331):{GENE-4442_187}	A	B	A	A	A	A	B	B	B	B	A	A	B	B	A	A	A	B	B	B	B	A	A	B	B	A	A	B	B	B	B	B	B	B	B	B	A	B	A	B	A	B	B	A	A	A
L7A.27	7A	99.3174	wsnp_Ex_c22547_31738007:{Excalibur_rep_c102881_88, CAP7_rep_c10402_310}	A	B	A	A	A	A	B	B	B	B	A	A	B	B	A	A	A	B	B	B	B	B	A	B	B	A	A	B	B	B	B	B	B	B	B	B	B	B	B	B	A	B	B	A	A	A
L7A.28	7A	103.802	RAC875_rep_c110061_198, [Tdurum_contig64566_402], [Tdurum_contig31699_300], [Tdurum_contig61864_1352], (GENE-4654_196), [BS00063363_51]:wsnp_Ex_c61603_61581245, BobWhite_c41378_532, [RFL_Contig4769_897], [Tdurum_contig64566_402], [Tdurum_contig31699_300], [Tdurum_contig61864_1352], [BS00063363_51]:{RAC875_c64451_465}:RFL_Contig4769_991, [Excalibur_c61603_1052], [RFL_Contig4769_897], [Tdurum_conti…	B	B	A	A	A	A	A	A	B	B	A	A	B	B	A	A	B	B	A	B	B	B	A	B	B	B	A	B	B	B	B	B	B	B	B	B	B	B	B	B	A	B	B	A	A	A
L7A.29	7A	105.332	{Kukri_c78515_441}	B	B	A	A	A	A	A	A	B	B	A	A	B	B	A	A	B	B	A	B	B	B	A	B	B	B	A	B	B	B	B	B	B	B	B	B	B	B	B	B	A	B	B	A	A	A
L7A.30	7A	105.799	{wsnp_RFL_Contig2805_2579582}:{IAAV2580}:{BS00003699_51}	B	B	A	A	A	A	A	A	B	B	A	A	B	B	A	A	B	B	A	B	B	B	A	B	B	B	A	B	B	B	B	B	B	B	B	B	B	B	B	B	A	B	B	A	A	B
[truncated: 57 more rows]
[truncated: 56 more columns]

## Sheet: Supplementary Table S5
Supplementary Table S5. Description of the Baguette 19 x BIOINTA 2002 DH population genetic map.
[truncated: 27 more rows]

## Sheet: Supplementary Table S6
Supplementary Table S6. Population distribution and parental means for each environment (E1 to E5) for Baguette Premium 11 x BioINTA2002 and Baguette 19 x BioINTA2002.
[truncated: 66 more rows]

[truncated: 6 more sheets: Supplementary Table S7, Supplementary Table S8, Supplementary Table S9, Supplementary Table S10, Supplementary Table S11, Supplementary Table S12]
